# Supplementary material for: Host-specific transcriptomic pattern of Trichoderma virens during interaction with maize or tomato roots
Source: BMC Genomics. 2015 Jan 22;16(1):8. doi: 10.1186/s12864-014-1208-3 (PMC4326404; doi:10.1186/s12864-014-1208-3)
Supplement: Additional file 1: Table S4. — This file lists the sequences of the oligonucleotide probes printed on the T. virens microarray. [file 12864_2014_1208_MOESM1_ESM.xlsx]

## Sheet: Sheet1
Probe ID	Sequence	Target ID	Description	Transcripts (protein IDs) Covered
GT_Tvirens_Specific_43	CTCAATCTGTATGCCTATGTAGGAAATGATCCGGTTAATTTCCATGACCAGCAAGGCACG	43	Protein ID: 43 (alignment of 60 with 100% Identity) , Name: gw1.8.3.1 , Location: scaffold_8:717450-723944( - ) , GoName: cytoplasm , GotermType: cellular_component; : : Next best hit , protein id: 59916 (alignment of 16 with 100 % Identity) ,Name: fgenesh1_pm.C_scaffold_42000009 , Location: scaffold_42:55526-58018( + ) , GoName: extracellular region , GotermType: cellular_component	43
GT_Tvirens_Specific_46	AAGAATATTTCTCCTACGCCATGGACATCCACCATAACATCATACGAGAGATTGCCTCGC	46	Protein ID: 46 (alignment of 60 with 100% Identity) , Name: gw1.22.1.1 , Location: scaffold_22:335400-341425( - ); : : Next best hit , protein id: 72982 (alignment of 15 with 100 % Identity) ,Name: estExt_Genewise1Plus.C_40462 , Location: scaffold_4:729096-731571( - )	46
GT_Tvirens_Specific_49	ATCATCTGACCCATTGGGTACCATTGACGGATACAACGTGTATGCGTATGTGCGAAATGA	49	Protein ID: 49 (alignment of 60 with 100% Identity) , Name: gw1.14.1.1 , Location: scaffold_14:1033302-1039721( + ) , GoName: cytoplasm , GotermType: cellular_component; : : Next best hit , protein id: 52182 (alignment of 13 with 100 % Identity) ,Name: e_gw1.32.6.1 , Location: scaffold_32:133161-135509( + ) , Ecpathway Description: Phosphoric monoester hydrolases. , Pathway: Riboflavin metabolism…	49
GT_Tvirens_Specific_62	TTTGTGTCGACCTTTATGGTCAACTTCCTTGTTTTGGACGGCCGAAGCAACTATCTCGAA	62	Protein ID: 62 (alignment of 60 with 100% Identity) , Name: gw1.3.2.1 , Location: scaffold_3:234682-243408( - ) , GoName: protein amino acid phosphorylation , GotermType: biological_process , KOG Defline: Serine/threonine protein kinase ,KOG Class: Signal transduction mechanisms , KOG Group: CELLULAR PROCESSES AND SIGNALING; : : Next best hit , protein id: 72492 (alignment of 15 with 100 % Identi…	62
GT_Tvirens_Specific_103	TCAGCCTAAAGGGAAAACCAAAGCGGAAAAGGATCGTGAGAATGAAGAGATGTTCCGTAA	103	Protein ID: 103 (alignment of 60 with 100% Identity) , Name: gw1.5.7.1 , Location: scaffold_5:521106-526363( - ) , Ecpathway Description: Glucan 1,4-alpha-glucosidase. , Pathway: Starch and sucrose metabolism , Pathway_class: Metabolism of Complex Carbohydrates , GoName: glucan 1,4-alpha-glucosidase activity , GotermType: molecular_function , KOG Defline: Regucalcin gene promoter region-related p…	103
GT_Tvirens_Specific_121	TGCGAATATTGAATCTCAACTTCAATGCCCTACGGGATCTATCAGCCTTGCGATTCATCC	121	Protein ID: 121 (alignment of 60 with 100% Identity) , Name: gw1.8.7.1 , Location: scaffold_8:645405-651056( - ) , Ecpathway Description: Adenylate cyclase. , Pathway: Purine metabolism , Pathway_class: Nucleotide Metabolism , GoName: calcium- and calmodulin-responsive adenylate cyclase activity , GotermType: molecular_function , KOG Defline: "Protein phosphatase 1, regulatory subunit, and relate…	121
GT_Tvirens_Specific_154	TAGTGGTCCCAGGGCAATGACACCCAAGAATCTGGATGATGAGGCAGCCAGAGAGGACAG	154	Protein ID: 154 (alignment of 60 with 100% Identity) , Name: gw1.3.8.1 , Location: scaffold_3:1430715-1435798( - ); : : Next best hit , protein id: 87482 (alignment of 15 with 100 % Identity) ,Name: estExt_Genewise1.C_80465 , Location: scaffold_8:710047-712025( + ) , GoName: transport , GotermType: biological_process , KOG Defline: Permease of the major facilitator superfamily ,KOG Class: Carbohy…	154
GT_Tvirens_Specific_157	TTCGCAAGAGAAAGATGATTGACGGAGAGGAATTCGTATTCCCTGCCATTGGGAAGAAAC	157	Protein ID: 157 (alignment of 60 with 100% Identity) , Name: gw1.4.6.1 , Location: scaffold_4:916062-921671( - ) , GoName: DNA binding , GotermType: molecular_function , KOG Defline: Sirtuin 5 and related class III sirtuins (SIR2 family) ,KOG Class: Chromatin structure and dynamics , KOG Group: INFORMATION STORAGE AND PROCESSING; : : Next best hit , protein id: 54126 (alignment of 17 with 100 % I…	157
GT_Tvirens_Specific_194	ATGCTTACTGAGCGTATCATGCACGAGTGTGTTCACAAGCTCGTCGATTATAAGGGAATG	194	Protein ID: 194 (alignment of 60 with 100% Identity) , Name: gw1.32.1.1 , Location: scaffold_32:93257-98171( - ) , GoName: RNA binding , GotermType: molecular_function , KOG Defline: "Translation initiation factor 4F, ribosome/mRNA-bridging subunit (eIF-4G)" ,KOG Class: "Translation, ribosomal structure and biogenesis" , KOG Group: INFORMATION STORAGE AND PROCESSING; : : Next best hit , protein i…	194
GT_Tvirens_Specific_213	GAAAATATCCGCAGCTTCAATAATGCCAACTATCACGACTAATAGACACGCTGGGGATGG	213	Protein ID: 213 (alignment of 60 with 100% Identity) , Name: gw1.8.15.1 , Location: scaffold_8:1042383-1046849( - ) , GoName: regulation of transcription, DNA-dependent , GotermType: biological_process , KOG Defline: "DNA damage-responsive repressor GIS1/RPH1, jumonji superfamily" ,KOG Class: "Replication, recombination and repair" , KOG Group: INFORMATION STORAGE AND PROCESSING; : : Next best hi…	213
GT_Tvirens_Specific_261	ATGAAAGAATTGCTGGACAACGGAGCCAATGTCAACGAAAAAGATGATCACGGGTTCTGG	261	Protein ID: 261 (alignment of 60 with 100% Identity) , Name: gw1.6.18.1 , Location: scaffold_6:1556589-1559987( - ); : : Next best hit , protein id: 8329 (alignment of 15 with 100 % Identity) ,Name: gw1.1.685.1 , Location: scaffold_1:690630-691283( + )	261
GT_Tvirens_Specific_281	AATTTTAATACAAGAACTTAGGGCAATGCGTCAGGAGATGGAGGAGGGCACAACGTGGTT	281	Protein ID: 281 (alignment of 60 with 100% Identity) , Name: gw1.4.14.1 , Location: scaffold_4:1775333-1779776( - ) , Ecpathway Description: Glucan 1,4-alpha-glucosidase. , Pathway: Starch and sucrose metabolism , Pathway_class: Metabolism of Complex Carbohydrates , GoName: glucan 1,4-alpha-glucosidase activity , GotermType: molecular_function , KOG Defline: Nuclear protein export factor ,KOG Cla…	281
GT_Tvirens_Specific_285	ATGCCTTTGCTTGCATTCGGATAATTCCCACGTATACGGCGTCTCTCAAGAACTTTTCAC	285	Protein ID: 285 (alignment of 60 with 100% Identity) , Name: gw1.16.1.1 , Location: scaffold_16:103698-107683( - ) , GoName: ATP binding , GotermType: molecular_function , KOG Defline: Intracellular membrane-bound Ca2+-independent phospholipase A2 ,KOG Class: Lipid transport and metabolism , KOG Group: METABOLISM; : : Next best hit , protein id: 75597 (alignment of 14 with 100 % Identity) ,Name: …	285
GT_Tvirens_Specific_309	GATGAGAACAAAGGATTCCTTCCAGCCATGTTCCATTCTGGAAAGAGAGTACACATGTTT	309	Protein ID: 309 (alignment of 60 with 100% Identity) , Name: gw1.15.2.1 , Location: scaffold_15:170317-174519( - ); : : Next best hit , protein id: 87191 (alignment of 14 with 100 % Identity) ,Name: estExt_Genewise1.C_70674 , Location: scaffold_7:950056-952015( - ) , GoName: GTP binding , GotermType: molecular_function , KOG Defline: Septin CDC10 and related P-loop GTPases ,KOG Class: Cytoskeleto…	309
GT_Tvirens_Specific_310	ATTCTCGGTTTATGTCTATGGCTGAACGGATGGCTCTTAAAGGGAGATCCTTCAAGATCG	310	Protein ID: 310 (alignment of 60 with 100% Identity) , Name: gw1.9.15.1 , Location: scaffold_9:1724507-1728192( - ); : : Next best hit , protein id: 67391 (alignment of 14 with 100 % Identity) ,Name: fgenesh1_pg.C_scaffold_13000342 , Location: scaffold_13:1080231-1081441( - )	310
GT_Tvirens_Specific_326	GCCGCTATATGTGGAAATGAGCATGGGGAAATATGGGTATTCTCAACAATTGATGGCTCC	326	Protein ID: 326 (alignment of 60 with 100% Identity) , Name: gw1.7.22.1 , Location: scaffold_7:1228929-1232412( + ) , GoName: phosphopantetheine binding , GotermType: molecular_function , KOG Defline: Uncharacterized conserved protein ,KOG Class: Function unknown , KOG Group: POORLY CHARACTERIZED; : : Next best hit , protein id: 68467 (alignment of 15 with 100 % Identity) ,Name: fgenesh1_pg.C_sca…	326
GT_Tvirens_Specific_333	TATAACCCAGACTATCGACAACGCAAAGAGCAAGATTGAGGGTATGCCACACGCAAAGAA	333	Protein ID: 333 (alignment of 60 with 100% Identity) , Name: gw1.13.11.1 , Location: scaffold_13:171318-176102( + ); : : Next best hit , protein id: 44709 (alignment of 15 with 100 % Identity) ,Name: e_gw1.13.21.1 , Location: scaffold_13:1167925-1171405( + )	333
GT_Tvirens_Specific_345	ATTAGAGGATGGAATGTCAATCAGCCTCGGAAGCGAAGCAAGGCTGATAAGCAGGAGAGA	345	Protein ID: 345 (alignment of 60 with 100% Identity) , Name: gw1.12.13.1 , Location: scaffold_12:370356-373985( - ); : : Next best hit , protein id: 15190 (alignment of 15 with 100 % Identity) ,Name: gw1.4.933.1 , Location: scaffold_4:2299901-2301157( - )	345
GT_Tvirens_Specific_349	AATGGGCGATTACTACATTGGCGAGAAAACAGGCTTATAAGCATCATGGAAGCACGCAGA	349	Protein ID: 349 (alignment of 60 with 100% Identity) , Name: gw1.6.20.1 , Location: scaffold_6:1124702-1127788( - ) , Ecpathway Description: DNA (cytosine-5-)-methyltransferase. , Pathway: Methionine metabolism , Pathway_class: Amino Acid Metabolism , GoName: DNA methylation ; DNA (cytosine-5-)-methyltransferase activity ; DNA binding , GotermType: biological_process ; molecular_function; : : Nex…	349
GT_Tvirens_Specific_351	TCGGTGATAAAGATTAAGGTGGACCAGATTAGGTCGGGGAGGCGAATGTATCTCATAGAA	351	Protein ID: 351 (alignment of 60 with 100% Identity) , Name: gw1.5.22.1 , Location: scaffold_5:1262345-1266596( - ); : : Next best hit , protein id: 70220 (alignment of 14 with 100 % Identity) ,Name: fgenesh1_pg.C_scaffold_30000017 , Location: scaffold_30:62389-63825( - )	351
GT_Tvirens_Specific_356	GATCCCAGCGGATGGTTTGATGGATATGTGGATTGGAATTCAGTCACGATGAATGCTGTA	356	Protein ID: 356 (alignment of 60 with 100% Identity) , Name: gw1.3.23.1 , Location: scaffold_3:153527-158920( - ) , GoName: transporter activity , GotermType: molecular_function; : : Next best hit , protein id: 47411 (alignment of 15 with 100 % Identity) ,Name: e_gw1.17.284.1 , Location: scaffold_17:510488-512193( - ) , GoName: transporter activity , GotermType: molecular_function , KOG Defline: …	356
GT_Tvirens_Specific_369	ATTGGTTATTTTAAACGCCGCGATGAGGACGCCGCGGTCGCCGGTGATTTCTACGACCTC	369	Protein ID: 369 (alignment of 60 with 100% Identity) , Name: gw1.70.1.1 , Location: scaffold_70:6921-10826( - ); : : Next best hit , protein id: 65314 (alignment of 15 with 100 % Identity) ,Name: fgenesh1_pg.C_scaffold_8000452 , Location: scaffold_8:1670734-1673807( + )	369
GT_Tvirens_Specific_383	TGTATATCCTCATTGAAGGTGATACGGAGCTTGTGGTGTCGGCTGCTTTGAACGAAATGA	383	Protein ID: 383 (alignment of 60 with 100% Identity) , Name: gw1.11.10.1 , Location: scaffold_11:412088-415903( - ) , Ecpathway Description: In phosphorous-containing anhydrides. , Pathway: Folate biosynthesis ; Starch and sucrose metabolism , Pathway_class: Metabolism of Cofactors and Vitamins ; Metabolism of Complex Carbohydrates , GoName: nucleic acid binding ; ATP binding ; dihydroneopterin t…	383
GT_Tvirens_Specific_403	TGTCTCCTTATAGGGTCCAACATTGTGATATTAGATGAGGTTACCTCGGCCATGGACGAA	403	Protein ID: 403 (alignment of 60 with 100% Identity) , Name: gw1.10.17.1 , Location: scaffold_10:1248391-1252085( - ) , GoName: nucleotide binding , GotermType: molecular_function , KOG Defline: "Multidrug resistance-associated protein/mitoxantrone resistance protein, ABC superfamily" ,KOG Class: "Secondary metabolites biosynthesis, transport and catabolism" , KOG Group: METABOLISM; : : Next best…	403
GT_Tvirens_Specific_406	AAGGGCTTGAACTTTGCAGGAACTGTAGACTGGGCTGTTGATCTACAAAAGTATACTGTC	406	Protein ID: 406 (alignment of 60 with 100% Identity) , Name: gw1.1.23.1 , Location: scaffold_1:275906-278444( - ) , GoName: chitin binding , GotermType: molecular_function , KOG Defline: Chitinase ,KOG Class: Carbohydrate transport and metabolism , KOG Group: METABOLISM; : : Next best hit , protein id: 42809 (alignment of 20 with 95 % Identity) ,Name: e_gw1.11.373.1 , Location: scaffold_11:105350…	406
GT_Tvirens_Specific_416	ATTGAAAAGGTGGCAGAATCCATTATCAAGGACAAGGAGTCTATCGTGCAGCAGCACAAC	416	Protein ID: 416 (alignment of 60 with 100% Identity) , Name: gw1.20.2.1 , Location: scaffold_20:489439-493963( - ) , GoName: intracellular , GotermType: cellular_component , KOG Defline: "Membrane coat complex Retromer, subunit VPS5/SNX1, Sorting nexins, and related PX domain-containing proteins" ,KOG Class: "Intracellular trafficking, secretion, and vesicular transport" , KOG Group: CELLULAR PRO…	416
GT_Tvirens_Specific_424	GATGAAGCTGAAAGTTCAAAGATTGGACGACTAGGCGTGAACGAACTCAAGTTCCTTTTT	424	Protein ID: 424 (alignment of 60 with 100% Identity) , Name: gw1.12.17.1 , Location: scaffold_12:703572-707899( - ) , Ecpathway Description: Adenosinetriphosphatase. , Pathway: Purine metabolism , Pathway_class: Nucleotide Metabolism , GoName: DNA binding ; zinc ion binding ; protein-transporting ATPase activity ; DNA translocase activity ; single-stranded DNA-dependent ATP-dependent DNA helicase…	424
GT_Tvirens_Specific_439	ATGCTCAAAGACATGGATTTCGACTTTGGATTGGGATCCATGGAAGGAATCGAGCATGAC	439	Protein ID: 439 (alignment of 60 with 100% Identity) , Name: gw1.19.16.1 , Location: scaffold_19:278723-282385( - ) , GoName: transcription factor activity , GotermType: molecular_function , KOG Defline: Transcription factor MEIS1 and related HOX domain proteins ,KOG Class: Transcription , KOG Group: INFORMATION STORAGE AND PROCESSING; : : Next best hit , protein id: 89951 (alignment of 20 with 9…	439
GT_Tvirens_Specific_457	TTGCACAAGTTTGTAGACGACGGGCTTTTACGCAACTTGTTTACCAAGACGATTGCGTTC	457	Protein ID: 457 (alignment of 60 with 100% Identity) , Name: gw1.5.29.1 , Location: scaffold_5:944947-948837( - ) , GoName: zinc ion binding , GotermType: molecular_function , KOG Defline: SWI-SNF chromatin-remodeling complex protein ,KOG Class: Chromatin structure and dynamics , KOG Group: INFORMATION STORAGE AND PROCESSING; : : Next best hit , protein id: 91978 (alignment of 16 with 100 % Ident…	457
GT_Tvirens_Specific_464	AATATCTACAAAGCCGTCTGAAGCACTGCAAAGAGAGCTGGAAACCCTTATTGATGCCAG	464	Protein ID: 464 (alignment of 60 with 100% Identity) , Name: gw1.9.24.1 , Location: scaffold_9:755144-758961( - ) , GoName: DNA binding , GotermType: molecular_function , KOG Defline: PHD finger protein BR140/LIN-49 ,KOG Class: General function prediction only , KOG Group: POORLY CHARACTERIZED; : : Next best hit , protein id: 70413 (alignment of 25 with 92 % Identity) ,Name: fgenesh1_pg.C_scaffol…	464
GT_Tvirens_Specific_472	ACAAAATTCCTTAAAGCACCCGCACTGGAAAAGATTGACGTCTCGCTCAATCGCCTAACT	472	Protein ID: 472 (alignment of 60 with 100% Identity) , Name: gw1.6.26.1 , Location: scaffold_6:613984-617449( - ) , Ecpathway Description: Adenylate cyclase. , Pathway: Purine metabolism , Pathway_class: Nucleotide Metabolism , GoName: adenylate cyclase activity ; calcium- and calmodulin-responsive adenylate cyclase activity , GotermType: molecular_function , KOG Defline: Leucine-rich repeat prot…	472
GT_Tvirens_Specific_489	ACCCAATTTGTTGCTTGGCAGAACAACGCCATCAAGTCCGTTCGAAGATGACGAATTACA	489	Protein ID: 489 (alignment of 60 with 100% Identity) , Name: gw1.24.9.1 , Location: scaffold_24:219125-221869( + ); : : Next best hit , protein id: 48957 (alignment of 16 with 100 % Identity) ,Name: e_gw1.20.308.1 , Location: scaffold_20:213057-213764( - )	489
GT_Tvirens_Specific_494	TTGACGATGATGCTTGGGATGTGAAGCCAACAAAGCAAGAACAGCAAACACAATCGCAAC	494	Protein ID: 494 (alignment of 60 with 100% Identity) , Name: gw1.9.26.1 , Location: scaffold_9:1689871-1693582( - ) , Ecpathway Description: Acid--D-amino-acid ligases (peptide synthases). , Pathway: Tryptophan metabolism ; Ubiquinone biosynthesis , Pathway_class: Amino Acid Metabolism ; Metabolism of Cofactors and Vitamins , GoName: ribosomal S6-glutamic acid ligase activity ; UDP-N-acetylmuramo…	494
GT_Tvirens_Specific_495	TGAATGGAGGAAACATTGCAGTTCAAGACTACGGAGCCAAGGCCTATAGTAAGCGTACTT	495	Protein ID: 495 (alignment of 60 with 100% Identity) , Name: gw1.1.34.1 , Location: scaffold_1:1831572-1835166( - ); : : Next best hit , protein id: 28505 (alignment of 16 with 100 % Identity) ,Name: e_gw1.1.69.1 , Location: scaffold_1:2161220-2163910( - )	495
GT_Tvirens_Specific_501	AGAAGGAAAGGGGACCACGTTCAAAGTTGTTCCTGGAAATGCGGTATACTGGGAGAATTT	501	Protein ID: 501 (alignment of 60 with 100% Identity) , Name: gw1.10.20.1 , Location: scaffold_10:510616-514980( - ) , GoName: nucleus , GotermType: cellular_component , KOG Defline: Prolyl 4-hydroxylase alpha subunit ,KOG Class: Amino acid transport and metabolism , KOG Group: METABOLISM; : : Next best hit , protein id: 44069 (alignment of 17 with 100 % Identity) ,Name: e_gw1.12.23.1 , Location: …	501
GT_Tvirens_Specific_512	CTCATTGTATCGGTTGCTTACAATAAATACATGAGCCGTCAAGGCGAAATTTGTAACTGG	512	Protein ID: 512 (alignment of 60 with 100% Identity) , Name: gw1.29.10.1 , Location: scaffold_29:82162-85288( + ) , GoName: molecular function unknown , GotermType: molecular_function , KOG Defline: Non-ribosomal peptide synthetase/alpha-aminoadipate reductase and related enzymes ,KOG Class: "Secondary metabolites biosynthesis, transport and catabolism" , KOG Group: METABOLISM; : : Next best hit …	512
GT_Tvirens_Specific_522	TGGACTGTTGAGCTGCATAGTTTCGAACTTGAGCTTCCTCTGGCACAAGACATGAAAAAA	522	Protein ID: 522 (alignment of 60 with 100% Identity) , Name: gw1.23.11.1 , Location: scaffold_23:100652-100811( - ) , GoName: protein modification , GotermType: biological_process , KOG Defline: Predicted ubiquitin-conjugating enzyme ,KOG Class: "Posttranslational modification, protein turnover, chaperones" , KOG Group: CELLULAR PROCESSES AND SIGNALING; : : Next best hit , protein id: 71255 (alig…	522
GT_Tvirens_Specific_535	TACAAGCTAAACCCGAAACACTGCAAGTACATTTTCATGGACGTGTCGATGCCCATCATG	535	Protein ID: 535 (alignment of 60 with 100% Identity) , Name: gw1.1.38.1 , Location: scaffold_1:1256743-1260412( - ) , Ecpathway Description: Phosphotransferases with a nitrogenous group as acceptor. , Pathway: Type II secretion system , Pathway_class: SORTING AND DEGRADATION , GoName: two-component response regulator activity ; regulation of transcription, DNA-dependent ; transferase activity, tr…	535
GT_Tvirens_Specific_574	AAGCCAGCGATGCCGACAAACAAGTCTTGGACGGAGCAGCTTGAAGGGGATGTTGAGTGT	574	Protein ID: 574 (alignment of 60 with 100% Identity) , Name: gw1.7.39.1 , Location: scaffold_7:190650-194177( - ) , Ecpathway Description: Acid--D-amino-acid ligases (peptide synthases). , Pathway: Tryptophan metabolism ; Ubiquinone biosynthesis , Pathway_class: Amino Acid Metabolism ; Metabolism of Cofactors and Vitamins , GoName: DNA binding ; acid-amino acid ligase activity ; transcription fac…	574
GT_Tvirens_Specific_614	TTCGAATGCCAATTATGCTATCAGAAGAAGAGATTCCTCAAGCCATCCGACTGGACCAAG	614	Protein ID: 614 (alignment of 60 with 100% Identity) , Name: gw1.11.18.1 , Location: scaffold_11:82213-85455( - ) , GoName: nucleic acid binding , GotermType: molecular_function , KOG Defline: FOG: Zn-finger ,KOG Class: General function prediction only , KOG Group: POORLY CHARACTERIZED; : : Next best hit , protein id: 34222 (alignment of 19 with 94.74 % Identity) ,Name: e_gw1.4.1484.1 , Location:…	614
GT_Tvirens_Specific_628	AAAGTTCAGACTGGAGACGACGTGGTAATATTGGAGAAGGATGTTGAGGACAAACTATTT	628	Protein ID: 628 (alignment of 60 with 100% Identity) , Name: gw1.1.44.1 , Location: scaffold_1:978741-982004( - ); : : Next best hit , protein id: 67475 (alignment of 16 with 100 % Identity) ,Name: fgenesh1_pg.C_scaffold_14000033 , Location: scaffold_14:112199-115811( + )	628
GT_Tvirens_Specific_630	AAGTCGACAAGAAGAGTCACTTGGGACTTTAACGAGATCGACCTCACGCCATACTTTATG	630	Protein ID: 630 (alignment of 60 with 100% Identity) , Name: gw1.14.19.1 , Location: scaffold_14:471543-474624( + ) , Ecpathway Description: Ubiquitin thiolesterase. , GoName: ubiquitin thiolesterase activity ; cysteine-type endopeptidase activity ; ubiquitin-dependent protein catabolism , GotermType: molecular_function ; biological_process , KOG Defline: Ubiquitin C-terminal hydrolase ,KOG Class…	630
GT_Tvirens_Specific_633	GATATCTTGGGAGAATCACAGAAGAAAAAGCCTGCTCCCAAGAAGAAGGGTAGATTTTTC	633	Protein ID: 633 (alignment of 60 with 100% Identity) , Name: gw1.11.19.1 , Location: scaffold_11:263584-266378( - ); : : Next best hit , protein id: 77136 (alignment of 19 with 100 % Identity) ,Name: estExt_Genewise1Plus.C_170258 , Location: scaffold_17:343985-347436( + ) , Ecpathway Description: Histone acetyltransferase. , GoName: histone acetyltransferase activity , GotermType: molecular_funct…	633
GT_Tvirens_Specific_640	TACTTACACAAAATGGAGTTGACCTAGACAGCAAGGATATGGAAAGCCGGACGCCGTTAT	640	Protein ID: 640 (alignment of 60 with 100% Identity) , Name: gw1.9.34.1 , Location: scaffold_9:33321-36843( - ); : : Next best hit , protein id: 89472 (alignment of 17 with 100 % Identity) ,Name: estExt_Genewise1.C_140466 , Location: scaffold_14:665759-667791( + )	640
GT_Tvirens_Specific_641	AGTTATGTGAAGAGCGGAAACCTTGAGCAAACAATGGCAGAAGTTGCCATCAACGTTCGA	641	Protein ID: 641 (alignment of 60 with 100% Identity) , Name: gw1.4.35.1 , Location: scaffold_4:1814126-1817533( - ) , GoName: nucleus , GotermType: cellular_component , KOG Defline: Chitinase ,KOG Class: Carbohydrate transport and metabolism , KOG Group: METABOLISM; : : Next best hit , protein id: 42640 (alignment of 15 with 100 % Identity) ,Name: e_gw1.11.318.1 , Location: scaffold_11:698485-707…	641
GT_Tvirens_Specific_641	TTGACCAAGCAAGATCCAGCATATATAAACGCCGGACTAAACAGCAAAGGACAGTTGGTG	641	Protein ID: 641 (alignment of 60 with 100% Identity) , Name: gw1.4.35.1 , Location: scaffold_4:1814126-1817533( - ) , GoName: nucleus , GotermType: cellular_component , KOG Defline: Chitinase ,KOG Class: Carbohydrate transport and metabolism , KOG Group: METABOLISM; : : Next best hit , protein id: 72697 (alignment of 13 with 100 % Identity) ,Name: estExt_Genewise1Plus.C_31178 , Location: scaffold…	641
GT_Tvirens_Specific_641	TTTCAAAAAACCAAAGAACATCCCTAAAGGAAGCGGCAAAAAGGGCGATGATGGCAACCC	641	Protein ID: 641 (alignment of 60 with 100% Identity) , Name: gw1.4.35.1 , Location: scaffold_4:1814126-1817533( - ) , GoName: nucleus , GotermType: cellular_component , KOG Defline: Chitinase ,KOG Class: Carbohydrate transport and metabolism , KOG Group: METABOLISM; : : Next best hit , protein id: 47780 (alignment of 14 with 100 % Identity) ,Name: e_gw1.18.49.1 , Location: scaffold_18:666238-6680…	641
GT_Tvirens_Specific_641	TTTTTTGCCAGATGACCAAAATCGAAAAGCTGGTCAGATGTGGAAAGGCTCATGCTTCGG	641	Protein ID: 641 (alignment of 60 with 100% Identity) , Name: gw1.4.35.1 , Location: scaffold_4:1814126-1817533( - ) , GoName: nucleus , GotermType: cellular_component , KOG Defline: Chitinase ,KOG Class: Carbohydrate transport and metabolism , KOG Group: METABOLISM; : : Next best hit , protein id: 111487 (alignment of 14 with 100 % Identity) ,Name: estExt_fgenesh2_kg.C_110004 , Location: scaffold…	641
GT_Tvirens_Specific_652	TAATGAATTACATCTGGCGAAGGAAGAAACTCGAGTGTCACAACTTTATGGCGCCGTGGT	652	Protein ID: 652 (alignment of 60 with 100% Identity) , Name: gw1.1.47.1 , Location: scaffold_1:2927034-2930488( - ) , Ecpathway Description: tRNA (guanine-N2-)-methyltransferase. , GoName: tRNA (guanine-N2-)-methyltransferase activity ; tRNA processing ; RNA binding , GotermType: molecular_function ; biological_process , KOG Defline: tRNA methyltransferase ,KOG Class: "Translation, ribosomal stru…	652
GT_Tvirens_Specific_661	TTTTCTCCCTAATCAACTACCTCAGGGTGATGCAGAAAATTTGCAAGAACAAGGCGCACC	661	Protein ID: 661 (alignment of 60 with 100% Identity) , Name: gw1.4.37.1 , Location: scaffold_4:1937028-1940472( - ) , GoName: calcium ion binding , GotermType: molecular_function , KOG Defline: Uncharacterized conserved protein ,KOG Class: Function unknown , KOG Group: POORLY CHARACTERIZED; : : Next best hit , protein id: 29627 (alignment of 18 with 94.44 % Identity) ,Name: e_gw1.1.1566.1 , Locat…	661
GT_Tvirens_Specific_669	TGTTCCTCGAGACTGCCTCAACTTCAAGGACAAGAACACTGGCATGAACATTGACATCAA	669	Protein ID: 669 (alignment of 60 with 100% Identity) , Name: gw1.21.9.1 , Location: scaffold_21:446955-450205( + ); : : Next best hit , protein id: 73396 (alignment of 15 with 100 % Identity) ,Name: estExt_Genewise1Plus.C_50103 , Location: scaffold_5:166176-168053( - ) , GoName: protein secretion , GotermType: biological_process , KOG Defline: "Transport protein Sec61, alpha subunit" ,KOG Class: …	669
GT_Tvirens_Specific_710	TCATTTGACTCCAGACGGCATCACGGCGAGAATGATCATATTACATTCTGCATTGAGTCG	710	Protein ID: 710 (alignment of 60 with 100% Identity) , Name: gw1.20.8.1 , Location: scaffold_20:50646-53341( - ); : : Next best hit , protein id: 77370 (alignment of 14 with 100 % Identity) ,Name: estExt_Genewise1Plus.C_190037 , Location: scaffold_19:45182-49530( + )	710
GT_Tvirens_Specific_729	TATTTACGCAGAAAGAAAGAGTCAGCAGCTGCGAGATTCCATCTCCAGTATGCTCTCCAA	729	Protein ID: 729 (alignment of 60 with 100% Identity) , Name: gw1.2.51.1 , Location: scaffold_2:2064065-2066869( - ); : : Next best hit , protein id: 19651 (alignment of 14 with 100 % Identity) ,Name: gw1.4.1208.1 , Location: scaffold_4:908439-908765( - )	729
GT_Tvirens_Specific_735	AACCAGTGCTTCTGGGGGAAATGCGCATGCCAACATGTATTTTGCACAAAACATGCCATA	735	Protein ID: 735 (alignment of 60 with 100% Identity) , Name: gw1.8.38.1 , Location: scaffold_8:595239-598382( + ) , GoName: regulation of transcription, DNA-dependent , GotermType: biological_process , KOG Defline: Chromodomain-helicase DNA-binding protein ,KOG Class: Transcription , KOG Group: INFORMATION STORAGE AND PROCESSING; : : Next best hit , protein id: 56982 (alignment of 17 with 100 % I…	735
GT_Tvirens_Specific_736	TAGTACAGAAATAATGGAGCTTCTCATTACGCGTCAGGGAGACCGGGTCATTATCACAGA	736	Protein ID: 736 (alignment of 60 with 100% Identity) , Name: gw1.4.41.1 , Location: scaffold_4:2301914-2305813( - ); : : Next best hit , protein id: 85102 (alignment of 14 with 100 % Identity) ,Name: estExt_Genewise1.C_30539 , Location: scaffold_3:805061-806468( + )	736
GT_Tvirens_Specific_753	ATGCTGATGACAAAGCAATGGATACTTTGAGCCCTGAAGACATGCAATTCCTTTTCCGCG	753	Protein ID: 753 (alignment of 60 with 100% Identity) , Name: gw1.5.43.1 , Location: scaffold_5:257738-260739( - ) , Ecpathway Description: Adenosinetriphosphatase. , Pathway: Purine metabolism , Pathway_class: Nucleotide Metabolism , GoName: ATP binding ; ATPase activity, coupled to transmembrane movement of ions ; ATP-dependent RNA helicase activity ; ATP-dependent DNA helicase activity ; DNA bi…	753
GT_Tvirens_Specific_759	TATCAATTTATATGCAAGGCGTCCTTGATCGTGCGGACTAAGGTAAGCAGTCTGAACACG	759	Protein ID: 759 (alignment of 60 with 100% Identity) , Name: gw1.2.55.1 , Location: scaffold_2:763364-768732( - ) , GoName: nucleic acid binding , GotermType: molecular_function , KOG Defline: "Predicted RNA-binding protein, contains KH domains" ,KOG Class: RNA processing and modification , KOG Group: INFORMATION STORAGE AND PROCESSING; : : Next best hit , protein id: 63425 (alignment of 17 with …	759
GT_Tvirens_Specific_779	TTATATGATATCCTTGGCATACTTGGGCGAGTTTCAGCAGATGGCCAACTTGCTGAAGTG	779	Protein ID: 779 (alignment of 60 with 100% Identity) , Name: gw1.6.49.1 , Location: scaffold_6:769313-771790( - ); : : Next best hit , protein id: 20328 (alignment of 15 with 100 % Identity) ,Name: gw1.8.893.1 , Location: scaffold_8:1564695-1568288( - ) , Ecpathway Description: Lanosterol synthase. , Pathway: Sterol biosynthesis , Pathway_class: Lipid Metabolism , GoName: lanosterol synthase acti…	779
GT_Tvirens_Specific_834	GAAGGGTTGAATAATGCGGTGAGGAAACCGATGACGCTGCGGGAGTTTTTGAGCGGACTG	834	Protein ID: 834 (alignment of 60 with 100% Identity) , Name: gw1.19.27.1 , Location: scaffold_19:384489-387463( - ) , GoName: ATP binding , GotermType: molecular_function , KOG Defline: DNA replication checkpoint protein CHL12/CTF18 ,KOG Class: "Cell cycle control, cell division, chromosome partitioning" , KOG Group: METABOLISM; : : Next best hit , protein id: 46725 (alignment of 16 with 100 % Id…	834
GT_Tvirens_Specific_837	CAAAGTCTGAACAAGGCTGTTGAAGTGGAATATAAGCTACGGTCAGTAGCAAAGGGCAAA	837	Protein ID: 837 (alignment of 60 with 100% Identity) , Name: gw1.5.48.1 , Location: scaffold_5:1788017-1790911( - ) , GoName: ATP binding , GotermType: molecular_function , KOG Defline: DNA mismatch repair protein - MLH2/PMS1/Pms2 family ,KOG Class: "Replication, recombination and repair" , KOG Group: INFORMATION STORAGE AND PROCESSING; : : Next best hit , protein id: 40911 (alignment of 20 with …	837
GT_Tvirens_Specific_842	TCAGAAAAGCTTCGTATTCAGCACGAACTAACGCATGTACGACGATGGCGATGCACTTTT	842	Protein ID: 842 (alignment of 60 with 100% Identity) , Name: gw1.1.67.1 , Location: scaffold_1:894605-897564( - ); : : Next best hit , protein id: 62347 (alignment of 20 with 95 % Identity) ,Name: fgenesh1_pg.C_scaffold_3000560 , Location: scaffold_3:1934329-1935446( + ) , GoName: proteolysis and peptidolysis , GotermType: biological_process , KOG Defline: "Histone acetyltransferase SAGA/ADA, cat…	842
GT_Tvirens_Specific_851	CAAGTCAAGGACAGCATCAAAGATAACAAGGTCGCATATCTCTTGTTTTATCAGCGTATA	851	Protein ID: 851 (alignment of 60 with 100% Identity) , Name: gw1.3.47.1 , Location: scaffold_3:1800997-1803862( - ) , Ecpathway Description: Ubiquitin thiolesterase. , GoName: cysteine-type endopeptidase activity ; ubiquitin-dependent protein catabolism ; ubiquitin thiolesterase activity , GotermType: molecular_function ; biological_process , KOG Defline: Ubiquitin-specific protease ,KOG Class: "…	851
GT_Tvirens_Specific_852	ATGAAAAGGAATGGAAATCTTGGACCCTGACATTGCCACCGATTGCTTTTGAGATTGCCC	852	Protein ID: 852 (alignment of 60 with 100% Identity) , Name: gw1.3.48.1 , Location: scaffold_3:479527-482337( - ) , GoName: transferase activity , GotermType: molecular_function , KOG Defline: Myosin class II heavy chain ,KOG Class: Cytoskeleton , KOG Group: CELLULAR PROCESSES AND SIGNALING; : : Next best hit , protein id: 31320 (alignment of 16 with 100 % Identity) ,Name: e_gw1.2.18.1 , Location…	852
GT_Tvirens_Specific_862	ACAGCATTAATGAACCAGCAGCAGGGTGATCGTATGAATGGCCACAACAAGTTTCTTGTG	862	Protein ID: 862 (alignment of 60 with 100% Identity) , Name: gw1.14.24.1 , Location: scaffold_14:25132-31443( - ) , GoName: catalytic activity , GotermType: molecular_function , KOG Defline: Arylacetamide deacetylase ,KOG Class: Defense mechanisms , KOG Group: CELLULAR PROCESSES AND SIGNALING; : : Next best hit , protein id: 43695 (alignment of 18 with 94.44 % Identity) ,Name: e_gw1.12.113.1 , Lo…	862
GT_Tvirens_Specific_878	TTAGAAATGACGCGGAGACAGCGAGCATGATTACGCTAAATTCAACAATGACGCCTGGAT	878	Protein ID: 878 (alignment of 60 with 100% Identity) , Name: gw1.14.25.1 , Location: scaffold_14:339304-341858( + ) , GoName: catalytic activity , GotermType: molecular_function , KOG Defline: Arylacetamide deacetylase ,KOG Class: Defense mechanisms , KOG Group: CELLULAR PROCESSES AND SIGNALING; : : Next best hit , protein id: 12889 (alignment of 14 with 100 % Identity) ,Name: gw1.23.190.1 , Loca…	878
GT_Tvirens_Specific_916	ACAGGATCGCAAAATCAACAGCAGCAAAAGTCCGGTCTAGATAAGTACGAAAGTCTGATT	916	Protein ID: 916 (alignment of 60 with 100% Identity) , Name: gw1.13.31.1 , Location: scaffold_13:1146204-1149258( - ) , Ecpathway Description: Protein kinase. , GoName: cAMP-dependent protein kinase complex ; protein serine/threonine kinase activity ; ATP binding ; phosphopantetheine binding ; protein kinase CK2 complex ; protein kinase activity ; cAMP-dependent protein kinase regulator activity …	916
GT_Tvirens_Specific_939	TCTTATAAAAATCCATCTAAGTTGCAAAAGGTCGGATTACAGCATGACCTGGCATACTCC	939	Protein ID: 939 (alignment of 60 with 100% Identity) , Name: gw1.16.11.1 , Location: scaffold_16:365855-367685( - ) , Ecpathway Description: Cysteine endopeptidases. , GoName: proteolysis and peptidolysis ; intracellular ; cysteine-type endopeptidase activity ; cathepsin F activity ; calpain activity , GotermType: biological_process ; cellular_component ; molecular_function , KOG Defline: "Cytoso…	939
GT_Tvirens_Specific_961	ATATCTGATCCAATACGGTTCACTCTACGCAATAGCGAGTCAGACGCAGAGACAATCTAC	961	Protein ID: 961 (alignment of 60 with 100% Identity) , Name: gw1.3.56.1 , Location: scaffold_3:1514814-1517495( - ); : : Next best hit , protein id: 8572 (alignment of 14 with 100 % Identity) ,Name: gw1.67.10.1 , Location: scaffold_67:2284-3101( - )	961
GT_Tvirens_Specific_981	TTATTACCATGACCACAAATGGAGGCGAAACGGAAGAAGAAGACGAAGATGGCTGGACAT	981	Protein ID: 981 (alignment of 60 with 100% Identity) , Name: gw1.8.46.1 , Location: scaffold_8:1793787-1796144( - ); : : Next best hit , protein id: 67410 (alignment of 19 with 100 % Identity) ,Name: fgenesh1_pg.C_scaffold_13000361 , Location: scaffold_13:1157562-1159145( - )	981
GT_Tvirens_Specific_992	AGGATGGTATGTACTTTCGACAACGCATCTTCACGAATTCAAGTCGGCAGACAAAGCTCA	992	Protein ID: 992 (alignment of 60 with 100% Identity) , Name: gw1.6.61.1 , Location: scaffold_6:1742420-1744602( - ); : : Next best hit , protein id: 57544 (alignment of 16 with 100 % Identity) ,Name: fgenesh1_pm.C_scaffold_11000252 , Location: scaffold_11:1304819-1313321( + ) , GoName: rhodopsin-like receptor activity , GotermType: molecular_function , KOG Defline: Ras GTPase activating protein R…	992
GT_Tvirens_Specific_995	AACAACCTCATCAACTACTTTGTTAGCAAGAACCGCTATGGCGTTGTCGGCAATAAGGTC	995	Protein ID: 995 (alignment of 60 with 100% Identity) , Name: gw1.4.65.1 , Location: scaffold_4:328951-331662( - ) , GoName: DNA binding , GotermType: molecular_function , KOG Defline: "Predicted transcription factor DATF1, contains PHD and TFS2M domains" ,KOG Class: Transcription , KOG Group: INFORMATION STORAGE AND PROCESSING; : : Next best hit , protein id: 33671 (alignment of 15 with 100 % Ide…	995
GT_Tvirens_Specific_996	TTGATGAGCTGAGGGCGGATGTGGATGATGTCAAGACGATGTACCGGGAGCTGGTCGAAC	996	Protein ID: 996 (alignment of 60 with 100% Identity) , Name: gw1.9.52.1 , Location: scaffold_9:1606401-1609177( - ); : : Next best hit , protein id: 83533 (alignment of 15 with 100 % Identity) ,Name: estExt_fgenesh1_pm.C_240007 , Location: scaffold_24:46294-47949( - )	996
GT_Tvirens_Specific_998	ACTTGCTTATCTGTCTCGAAAGACGGCATACTATTGGCTTCCGATATGTCGACATTACCC	998	Protein ID: 998 (alignment of 60 with 100% Identity) , Name: gw1.4.66.1 , Location: scaffold_4:1114372-1117031( - ) , GoName: catalytic activity , GotermType: molecular_function , KOG Defline: Nucleolar GTPase/ATPase p130 ,KOG Class: Nuclear structure , KOG Group: CELLULAR PROCESSES AND SIGNALING; : : Next best hit , protein id: 62329 (alignment of 15 with 100 % Identity) ,Name: fgenesh1_pg.C_sca…	998
GT_Tvirens_Specific_1006	AGAACATGCTACTTACTACATGCTCAAGGCTCAATTGGCTCTCATCATCAAGACGCTACC	1006	Protein ID: 1006 (alignment of 60 with 100% Identity) , Name: gw1.6.63.1 , Location: scaffold_6:1151156-1153968( - ) , Ecpathway Description: Acid--D-amino-acid ligases (peptide synthases). , Pathway: Tryptophan metabolism ; Ubiquinone biosynthesis , Pathway_class: Amino Acid Metabolism ; Metabolism of Cofactors and Vitamins , GoName: acid-amino acid ligase activity ; ribosomal S6-glutamic acid l…	1006
GT_Tvirens_Specific_1028	AAACCCATATGTCCTGCCATGGATCATGCGTGGTCTTTTAGAAGAGGATTTCGTCAAGAC	1028	Protein ID: 1028 (alignment of 60 with 100% Identity) , Name: gw1.11.32.1 , Location: scaffold_11:803181-805807( - ) , Ecpathway Description: Glucan 1,4-alpha-glucosidase. , Pathway: Starch and sucrose metabolism , Pathway_class: Metabolism of Complex Carbohydrates , GoName: glucan 1,4-alpha-glucosidase activity , GotermType: molecular_function , KOG Defline: Projectin/twitchin and related protei…	1028
GT_Tvirens_Specific_1038	TTTCTTCGGAAGAAGCTACGAAAAAGCAAGCTGCTGACGTCGAAGGAGATGAAGAAGTTG	1038	Protein ID: 1038 (alignment of 60 with 100% Identity) , Name: gw1.6.65.1 , Location: scaffold_6:1816838-1819381( - ) , GoName: RNA binding , GotermType: molecular_function , KOG Defline: Protein involved in high osmolarity signaling pathway ,KOG Class: Signal transduction mechanisms , KOG Group: CELLULAR PROCESSES AND SIGNALING; : : Next best hit , protein id: 47969 (alignment of 21 with 95.24 % …	1038
GT_Tvirens_Specific_1078	TATAATGCCAACGCAACATCATCTGGCAGTACAAGTGCACACAGGAGACACGATAACGAT	1078	Protein ID: 1078 (alignment of 60 with 100% Identity) , Name: gw1.11.36.1 , Location: scaffold_11:428001-430669( - ); : : Next best hit , protein id: 48850 (alignment of 16 with 100 % Identity) ,Name: e_gw1.20.1.1 , Location: scaffold_20:135634-147789( - ) , GoName: cofactor binding , GotermType: molecular_function , KOG Defline: Animal-type fatty acid synthase and related proteins ,KOG Class: Li…	1078
GT_Tvirens_Specific_1082	GCCAAGGCACTGAAGCAGAAGGGCGATGGTTTTGAGATCAGCGTCAACGGTAACATGATT	1082	Protein ID: 1082 (alignment of 60 with 100% Identity) , Name: gw1.7.56.1 , Location: scaffold_7:231362-233886( - ) , Ecpathway Description: Histone acetyltransferase. , GoName: histone acetyltransferase activity , GotermType: molecular_function , KOG Defline: "Signal transduction protein Enabled, contains WH1 domain" ,KOG Class: Signal transduction mechanisms , KOG Group: CELLULAR PROCESSES AND S…	1082
GT_Tvirens_Specific_1110	AACGAGAAGAACAAGTCAAGCACTATGCTGCCAAAGTTTTCCACGCGGAGTAAGAATGGA	1110	Protein ID: 1110 (alignment of 60 with 100% Identity) , Name: gw1.1.92.1 , Location: scaffold_1:3077156-3080039( - ); : : Next best hit , protein id: 6129 (alignment of 15 with 100 % Identity) ,Name: gw1.20.98.1 , Location: scaffold_20:223246-224220( - ) , Ecpathway Description: Cinnamyl-alcohol dehydrogenase. , Pathway: Flavonoids, stilbene and lignin biosynthesis , Pathway_class: Biosynthesis o…	1110
GT_Tvirens_Specific_1166	ATCACTTCATCGACCTGTTGGATCATTGCCTGGCCTTGAATCCTGACAAGAGAATCAAAC	1166	Protein ID: 1166 (alignment of 60 with 100% Identity) , Name: gw1.2.77.1 , Location: scaffold_2:113559-116195( - ) , GoName: ATP binding , GotermType: molecular_function , KOG Defline: U4/U6-associated splicing factor PRP4 ,KOG Class: RNA processing and modification , KOG Group: INFORMATION STORAGE AND PROCESSING; : : Next best hit , protein id: 89707 (alignment of 16 with 100 % Identity) ,Name: …	1166
GT_Tvirens_Specific_1171	AGATTTGTGAGACTGGCGGCCATGACATCCTGACATGCACAAACATGTTTGGCAATGATA	1171	Protein ID: 1171 (alignment of 60 with 100% Identity) , Name: gw1.7.69.1 , Location: scaffold_7:491370-493849( - ); : : Next best hit , protein id: 18781 (alignment of 15 with 100 % Identity) ,Name: gw1.11.624.1 , Location: scaffold_11:426840-427376( + ) , GoName: protein folding , GotermType: biological_process , KOG Defline: Mitochondrial J-type chaperone ,KOG Class: "Posttranslational modifica…	1171
GT_Tvirens_Specific_1173	TTGATTCTGGATATGCTGCTACAATCCCGCAGCATTTGGATGAATCGGACCCCAAGAATA	1173	Protein ID: 1173 (alignment of 60 with 100% Identity) , Name: gw1.9.69.1 , Location: scaffold_9:68422-70964( - ); : : Next best hit , protein id: 67920 (alignment of 16 with 100 % Identity) ,Name: fgenesh1_pg.C_scaffold_15000127 , Location: scaffold_15:402272-405417( - ) , GoName: transcription , GotermType: biological_process	1173
GT_Tvirens_Specific_1210	TAGCGAGTCGATCATCCACGAGGAGCCTTCATTCAAGCAATTTGAGGCGGGCCAGAGACG	1210	Protein ID: 1210 (alignment of 60 with 100% Identity) , Name: gw1.11.41.1 , Location: scaffold_11:1009621-1011972( - ); : : Next best hit , protein id: 67658 (alignment of 15 with 100 % Identity) ,Name: fgenesh1_pg.C_scaffold_14000216 , Location: scaffold_14:760707-763188( - )	1210
GT_Tvirens_Specific_1211	TGTTTTCAAGTATCCCTTTGAGAGCGGATCAGTTCCAGCAAAAGGCATTGTTGGTTCCGA	1211	Protein ID: 1211 (alignment of 60 with 100% Identity) , Name: gw1.1.98.1 , Location: scaffold_1:1615595-1618246( + ) , Ecpathway Description: Protein kinase. , GoName: protein serine/threonine kinase activity ; cAMP-dependent protein kinase complex ; protein amino acid phosphorylation ; protein kinase CK2 regulator activity ; cAMP-dependent protein kinase regulator activity ; protein kinase CK2 c…	1211
GT_Tvirens_Specific_1243	ACTGAAGAGTTTGATATGGTCGTTGATGACGATGACGGAGAAGGAGGCGGATTTTTGATT	1243	Protein ID: 1243 (alignment of 60 with 100% Identity) , Name: gw1.6.76.1 , Location: scaffold_6:489375-491874( - ) , GoName: nucleotide-excision repair , GotermType: biological_process , KOG Defline: "Nucleotide excision repair complex XPC-HR23B, subunit XPC/DPB11" ,KOG Class: "Replication, recombination and repair" , KOG Group: INFORMATION STORAGE AND PROCESSING; : : Next best hit , protein id: …	1243
GT_Tvirens_Specific_1257	AGATACTCAACGAGATGGAACGATTCCTCCGTGATTCGTTTGCCAACTACGTTATCCAGA	1257	Protein ID: 1257 (alignment of 60 with 100% Identity) , Name: gw1.8.62.1 , Location: scaffold_8:1546716-1549528( - ) , GoName: RNA binding , GotermType: molecular_function , KOG Defline: Translational repressor MPT5/PUF4 and related RNA-binding proteins (Puf superfamily) ,KOG Class: "Translation, ribosomal structure and biogenesis" , KOG Group: INFORMATION STORAGE AND PROCESSING; : : Next best hi…	1257
GT_Tvirens_Specific_1276	TTGGCGCAGGGAATTGGCGTCGATACGAGGCGATATGTCGAAGAGCTGTTGACCTTGCTG	1276	Protein ID: 1276 (alignment of 60 with 100% Identity) , Name: gw1.3.79.1 , Location: scaffold_3:1523640-1526155( - ) , GoName: serine-type endopeptidase inhibitor activity , GotermType: molecular_function , KOG Defline: Putative myrosinase precursor ,KOG Class: Defense mechanisms , KOG Group: CELLULAR PROCESSES AND SIGNALING; : : Next best hit , protein id: 74397 (alignment of 16 with 100 % Ident…	1276
GT_Tvirens_Specific_1286	AGAGAGGCTGAATAAACGAGGCATCCAGCTACCAAAACAAACTGAAGCTGGTGATGATAC	1286	Protein ID: 1286 (alignment of 60 with 100% Identity) , Name: gw1.12.60.1 , Location: scaffold_12:664585-667207( - ) , GoName: intracellular , GotermType: cellular_component , KOG Defline: "RNA-binding protein RBM5 and related proteins, contain G-patch and RRM domains" ,KOG Class: General function prediction only , KOG Group: POORLY CHARACTERIZED; : : Next best hit , protein id: 49896 (alignment …	1286
GT_Tvirens_Specific_1289	TGTTAGCGAAAAGTACATTACGGGAGGAAGAGTTGATATTGGTGCGTTGTTGAGAGAAAG	1289	Protein ID: 1289 (alignment of 60 with 100% Identity) , Name: gw1.4.82.1 , Location: scaffold_4:277122-279509( - ) , Ecpathway Description: In phosphorous-containing anhydrides. , Pathway: Folate biosynthesis ; Starch and sucrose metabolism , Pathway_class: Metabolism of Cofactors and Vitamins ; Metabolism of Complex Carbohydrates , GoName: diacylglycerol pyrophosphate phosphatase activity ; dihy…	1289
GT_Tvirens_Specific_1292	TGCTACCGAAACAAAACTCGTGCCGCCATTGAGAGTACCATGGCCGACGTCCACGCTGTT	1292	Protein ID: 1292 (alignment of 60 with 100% Identity) , Name: gw1.10.52.1 , Location: scaffold_10:80708-83989( - ) , Ecpathway Description: Histone acetyltransferase. , GoName: histone acetyltransferase activity , GotermType: molecular_function , KOG Defline: SWI-SNF chromatin-remodeling complex protein ,KOG Class: Chromatin structure and dynamics , KOG Group: INFORMATION STORAGE AND PROCESSING; …	1292
GT_Tvirens_Specific_1306	TCAAATGTTTAGTAGTAGTCATTTACCCACGTACGGTAATCCTGCCTCGTTGCCGCAGAA	1306	Protein ID: 1306 (alignment of 60 with 100% Identity) , Name: gw1.5.67.1 , Location: scaffold_5:886318-888741( - ) , Ecpathway Description: Acid--D-amino-acid ligases (peptide synthases). , Pathway: Tryptophan metabolism ; Ubiquinone biosynthesis , Pathway_class: Amino Acid Metabolism ; Metabolism of Cofactors and Vitamins , GoName: acid-amino acid ligase activity ; UDP-N-acetylmuramoylalanyl-D-g…	1306
GT_Tvirens_Specific_1367	AGCTCGATAATATCGACATTTTCGACTTCTTCAACTACCCCAAGTTGCAGGAGCCAAGGA	1367	Protein ID: 1367 (alignment of 60 with 100% Identity) , Name: gw1.4.87.1 , Location: scaffold_4:1067871-1070399( - ) , GoName: regulation of transcription, DNA-dependent , GotermType: biological_process; : : Next best hit , protein id: 64853 (alignment of 28 with 89.29 % Identity) ,Name: fgenesh1_pg.C_scaffold_7000520 , Location: scaffold_7:1822903-1825174( + ) , GoName: regulation of transcripti…	1367
GT_Tvirens_Specific_1394	ATTTATCCCCTTCACAATCCTGGTCTGTAATGTTGTTGATACTGTTGACGCGTCGGACCT	1394	Protein ID: 1394 (alignment of 60 with 100% Identity) , Name: gw1.16.18.1 , Location: scaffold_16:627379-629419( + ) , GoName: nucleus , GotermType: cellular_component; : : Next best hit , protein id: 45064 (alignment of 14 with 100 % Identity) ,Name: e_gw1.13.379.1 , Location: scaffold_13:178860-181438( + ) , GoName: proteolysis and peptidolysis , GotermType: biological_process	1394
GT_Tvirens_Specific_1398	CTTGGGTACTCAAAACCAAGAAATACGCCGTGAAGAGAATGAAGAACAAGAGGCAGAGAC	1398	Protein ID: 1398 (alignment of 60 with 100% Identity) , Name: gw1.4.89.1 , Location: scaffold_4:2311792-2314102( - ) , Ecpathway Description: Protein kinase. , GoName: cAMP-dependent protein kinase activity ; protein kinase CK2 regulator activity ; cAMP-dependent protein kinase regulator activity ; cAMP-dependent protein kinase complex ; protein kinase CK2 activity ; protein kinase CK2 complex , …	1398
GT_Tvirens_Specific_1402	TATTTCGCTCAATGCCCAAGAAACCTATACTTCAGGCTTGCGAATATTACGGCACCTCTC	1402	Protein ID: 1402 (alignment of 60 with 100% Identity) , Name: gw1.14.42.1 , Location: scaffold_14:856418-857856( - ) , GoName: transcription , GotermType: biological_process; : : Next best hit , protein id: 61372 (alignment of 15 with 100 % Identity) ,Name: fgenesh1_pg.C_scaffold_2000377 , Location: scaffold_2:1162999-1168812( - ) , Ecpathway Description: Adenosinetriphosphatase. , Pathway: Purin…	1402
GT_Tvirens_Specific_1410	ATGACTACAACTTTGACCCCTTTTCGGCAAAAAATGTCCAAAAGTGTCTCTGCGGACAGC	1410	Protein ID: 1410 (alignment of 60 with 100% Identity) , Name: gw1.1.115.1 , Location: scaffold_1:1724428-1726467( - ); : : Next best hit , protein id: 47475 (alignment of 14 with 100 % Identity) ,Name: e_gw1.17.3.1 , Location: scaffold_17:230235-235565( + )	1410
GT_Tvirens_Specific_1426	CAATGCGGAGTATGGCAAATCTTTCAGCAATATACTATAGACAAGGCCGATATAATGAGG	1426	Protein ID: 1426 (alignment of 60 with 100% Identity) , Name: gw1.10.55.1 , Location: scaffold_10:209851-212077( - ) , GoName: apoptosis , GotermType: biological_process , KOG Defline: Kinesin light chain ,KOG Class: Cytoskeleton , KOG Group: CELLULAR PROCESSES AND SIGNALING; : : Next best hit , protein id: 68183 (alignment of 28 with 89.29 % Identity) ,Name: fgenesh1_pg.C_scaffold_16000100 , Loc…	1426
GT_Tvirens_Specific_1445	AATGTTAGTGAGTATCGAGATTGGAAAAATCAAACTGCTCGCGGCGTTGCAGTGGATGAG	1445	Protein ID: 1445 (alignment of 60 with 100% Identity) , Name: gw1.8.68.1 , Location: scaffold_8:1418812-1421449( + ); : : Next best hit , protein id: 34424 (alignment of 15 with 100 % Identity) ,Name: e_gw1.4.195.1 , Location: scaffold_4:381283-383243( - ) , GoName: transporter activity , GotermType: molecular_function , KOG Defline: Predicted transporter (major facilitator superfamily) ,KOG Clas…	1445
GT_Tvirens_Specific_1468	AAAGCCTAATGATACACCAGATGATGGAGAGACGGATGTTCAAGCAGAGTCACACTCTAC	1468	Protein ID: 1468 (alignment of 60 with 100% Identity) , Name: gw1.14.43.1 , Location: scaffold_14:138226-140610( - ); : : Next best hit , protein id: 58390 (alignment of 15 with 100 % Identity) ,Name: fgenesh1_pm.C_scaffold_16000054 , Location: scaffold_16:681136-683346( + )	1468
GT_Tvirens_Specific_1482	TATGCTTCGAAATGGAAGCAGCTGGATTGGTTGATACTTTGCCATGTTTGGTGATCCGAG	1482	Protein ID: 1482 (alignment of 60 with 100% Identity) , Name: gw1.1.120.1 , Location: scaffold_1:946764-947648( + ); : : Next best hit , protein id: 26524 (alignment of 22 with 100 % Identity) ,Name: gw1.16.419.1 , Location: scaffold_16:748090-748965( - )	1482
GT_Tvirens_Specific_1490	AAATGGACGATACGCAGTTGGTGGAACTTGATGATACGACCCGGGTTGAACTTCAAGATA	1490	Protein ID: 1490 (alignment of 60 with 100% Identity) , Name: gw1.2.109.1 , Location: scaffold_2:2141832-2143682( + ); : : Next best hit , protein id: 88374 (alignment of 15 with 100 % Identity) ,Name: estExt_Genewise1.C_100381 , Location: scaffold_10:558694-561879( - ) , GoName: protein binding , GotermType: molecular_function , KOG Defline: Chaperone HSP104 and related ATP-dependent Clp proteas…	1490
GT_Tvirens_Specific_1541	GTTTGAAGCCTACATCATTGGTCTGATATCCTCCGTCAAGTTCCACAACTATCTCACCAG	1541	Protein ID: 1541 (alignment of 60 with 100% Identity) , Name: gw1.31.7.1 , Location: scaffold_31:94356-96622( - ); : : Next best hit , protein id: 49647 (alignment of 15 with 100 % Identity) ,Name: e_gw1.22.269.1 , Location: scaffold_22:522689-523835( + )	1541
GT_Tvirens_Specific_1565	ATTTAAGAAGGCCGCGTTGGTTCATTTCATGGGCCAACAAGCGTTCGAATTTAACATCCC	1565	Protein ID: 1565 (alignment of 60 with 100% Identity) , Name: gw1.6.96.1 , Location: scaffold_6:1470993-1472581( - ); : : Next best hit , protein id: 84335 (alignment of 13 with 100 % Identity) ,Name: estExt_Genewise1.C_20231 , Location: scaffold_2:322680-323270( + )	1565
GT_Tvirens_Specific_1583	AAATTTATTGAACAAGGAGCTTTCAGCAGTCGGGATCTCCTTAGACGTGCAAGACCACCA	1583	Protein ID: 1583 (alignment of 60 with 100% Identity) , Name: gw1.25.16.1 , Location: scaffold_25:275281-277821( + ) , GoName: transcription , GotermType: biological_process; : : Next best hit , protein id: 41234 (alignment of 18 with 94.44 % Identity) ,Name: e_gw1.9.1032.1 , Location: scaffold_9:835930-837578( + ) , Ecpathway Description: Oxidoreductases. , GoName: oxidoreductase activity ; regu…	1583
GT_Tvirens_Specific_1598	TTGATGTTCGGAATTCCGAGTTCCAAAGCTTGCTCGATGTCTGCGACGAAAAGATACAGT	1598	Protein ID: 1598 (alignment of 60 with 100% Identity) , Name: gw1.8.79.1 , Location: scaffold_8:877962-880193( - ); : : Next best hit , protein id: 72042 (alignment of 14 with 100 % Identity) ,Name: estExt_Genewise1Plus.C_21242 , Location: scaffold_2:1778324-1779782( - ) , Ecpathway Description: Inorganic pyrophosphatase. , Pathway: Oxidative phosphorylation , Pathway_class: Energy Metabolism , G…	1598
GT_Tvirens_Specific_1603	TACCACTTGCTAGATTTGGAGCAGCGATTTTGCAAACCGCACTTTCTCGCATTATTCAGG	1603	Protein ID: 1603 (alignment of 60 with 100% Identity) , Name: gw1.11.64.1 , Location: scaffold_11:14368-15816( + ) , GoName: zinc ion binding , GotermType: molecular_function; : : Next best hit , protein id: 70327 (alignment of 15 with 100 % Identity) ,Name: fgenesh1_pg.C_scaffold_31000057 , Location: scaffold_31:189087-195080( - ) , Ecpathway Description: In phosphorous-containing anhydrides. , …	1603
GT_Tvirens_Specific_1604	ATTATTCGAGCTGTTAGCTCGTCATCTCCTTCCAAGAAGAGACCAACACTGAGCATGAGT	1604	Protein ID: 1604 (alignment of 60 with 100% Identity) , Name: gw1.7.91.1 , Location: scaffold_7:600907-602979( - ); : : Next best hit , protein id: 59320 (alignment of 18 with 94.44 % Identity) ,Name: fgenesh1_pm.C_scaffold_25000063 , Location: scaffold_25:313403-316353( + )	1604
GT_Tvirens_Specific_1638	ATTTTCCGAGGAGACTACTCATCCTTTAGGATGCAGCGAAACTTTCTCCAGCACGTTCAT	1638	Protein ID: 1638 (alignment of 60 with 100% Identity) , Name: gw1.6.102.1 , Location: scaffold_6:1419880-1422060( + ) , Ecpathway Description: DNA-directed DNA polymerase. , Pathway: DNA polymerase ; Purine metabolism ; Pyrimidine metabolism , Pathway_class: REPLICATION AND REPAIR ; Nucleotide Metabolism , GoName: magnesium ion binding ; metabolism ; delta DNA polymerase activity ; epsilon DNA po…	1638
GT_Tvirens_Specific_1677	AAGTCTGAGCGACACAATTGGAGAGTTTTTCCGTCCTAAAAAGCAGAAGAAGCTGGAGAC	1677	Protein ID: 1677 (alignment of 60 with 100% Identity) , Name: gw1.11.65.1 , Location: scaffold_11:1048870-1050960( - ); : : Next best hit , protein id: 81436 (alignment of 16 with 100 % Identity) ,Name: estExt_fgenesh1_pg.C_290031 , Location: scaffold_29:106655-109706( - ) , Ecpathway Description: Acting on acid anhydrides. , GoName: ATP synthesis coupled proton transport ; hydrolase activity, ac…	1677
GT_Tvirens_Specific_1699	TGAAGCACTGAAGAGAGAAAATTGCAATAAAGAGGTCGTGCCCGCGCCTGTTAACCAAAA	1699	Protein ID: 1699 (alignment of 60 with 100% Identity) , Name: gw1.35.10.1 , Location: scaffold_35:5358-7544( - ) , GoName: zinc ion binding , GotermType: molecular_function; : : Next best hit , protein id: 21054 (alignment of 15 with 100 % Identity) ,Name: gw1.4.1294.1 , Location: scaffold_4:1752540-1755360( + ) , Ecpathway Description: Adenosinetriphosphatase. , Pathway: Purine metabolism , Path…	1699
GT_Tvirens_Specific_1717	ATGGCTTGAAATATCACAAATCCCACTCTCTTCCCTGCAACCCTGAGTTTAAGCTTCAAG	1717	Protein ID: 1717 (alignment of 60 with 100% Identity) , Name: gw1.3.109.1 , Location: scaffold_3:841034-843448( - ) , GoName: nucleic acid binding , GotermType: molecular_function , KOG Defline: Putative transcriptional repressor regulating G2/M transition ,KOG Class: "Cell cycle control, cell division, chromosome partitioning" , KOG Group: METABOLISM; : : Next best hit , protein id: 74348 (align…	1717
GT_Tvirens_Specific_1731	TTTCGACGATGATGAGGATGTCAAATACATGGAGAAGGCTAAGAAGAACGCCATGAGGAG	1731	Protein ID: 1731 (alignment of 60 with 100% Identity) , Name: gw1.4.114.1 , Location: scaffold_4:1784186-1786605( - ); : : Next best hit , protein id: 85913 (alignment of 20 with 95 % Identity) ,Name: estExt_Genewise1.C_41302 , Location: scaffold_4:1898870-1902569( - ) , GoName: cytoplasm , GotermType: cellular_component , KOG Defline: Nuclear export receptor CSE1/CAS (importin beta superfamily) …	1731
GT_Tvirens_Specific_1741	TTCGGAAAATGACAAAGTAGTCCGAAGTATCTTCGGAGATCTTCGGGCTTCATCCAAACC	1741	Protein ID: 1741 (alignment of 60 with 100% Identity) , Name: gw1.1.136.1 , Location: scaffold_1:108585-110484( - ) , GoName: transcription factor activity , GotermType: molecular_function; : : Next best hit , protein id: 71118 (alignment of 16 with 100 % Identity) ,Name: estExt_Genewise1Plus.C_10529 , Location: scaffold_1:775198-778198( - )	1741
GT_Tvirens_Specific_1749	TCAACAAGTTGGTGTAGGAGTTGACGATGTGATGGGCTATGGATGGAGCGCTATAGATTT	1749	Protein ID: 1749 (alignment of 60 with 100% Identity) , Name: gw1.12.75.1 , Location: scaffold_12:1263465-1265657( - ) , GoName: nucleus , GotermType: cellular_component; : : Next best hit , protein id: 4427 (alignment of 15 with 100 % Identity) ,Name: gw1.5.203.1 , Location: scaffold_5:1530449-1531490( + ) , Ecpathway Description: Protein kinase. , GoName: protein kinase CK2 activity ; protein k…	1749
GT_Tvirens_Specific_1755	TCCGTATGGAGTCTACAACATCTCTAGACGAAGCTCCTGAAGAACATACTCCTTTGAGAG	1755	Protein ID: 1755 (alignment of 60 with 100% Identity) , Name: gw1.9.98.1 , Location: scaffold_9:1135048-1137160( - ); : : Next best hit , protein id: 24347 (alignment of 18 with 100 % Identity) ,Name: gw1.10.982.1 , Location: scaffold_10:1423714-1424679( - ) , GoName: membrane , GotermType: cellular_component	1755
GT_Tvirens_Specific_1783	ACATCAACGAATGGGCAAATAGAATGATTTGCGGTTTCTGCAGCCGTGAGCAAAACTACG	1783	Protein ID: 1783 (alignment of 60 with 100% Identity) , Name: gw1.2.128.1 , Location: scaffold_2:2246391-2248460( - ) , GoName: zinc ion binding , GotermType: molecular_function , KOG Defline: Zn-finger protein ,KOG Class: General function prediction only , KOG Group: POORLY CHARACTERIZED; : : Next best hit , protein id: 34863 (alignment of 15 with 100 % Identity) ,Name: e_gw1.4.1614.1 , Location…	1783
GT_Tvirens_Specific_1792	AAATCGTGAGATTCAAAAGTTTTACTCGGATCGTGAAGATAGGGAGCCCAACCTGCGCAA	1792	Protein ID: 1792 (alignment of 60 with 100% Identity) , Name: gw1.32.7.1 , Location: scaffold_32:84334-86223( + ); : : Next best hit , protein id: 83664 (alignment of 14 with 100 % Identity) ,Name: estExt_fgenesh1_pm.C_310015 , Location: scaffold_31:90394-93877( + ) , GoName: cell cycle , GotermType: biological_process , KOG Defline: Cullins ,KOG Class: "Cell cycle control, cell division, chromos…	1792
GT_Tvirens_Specific_1796	ATATTAGACTTAATGCGGCAGGCCTAGGTAATGGCCTGGGTGGTAACGACAGATTGTTAA	1796	Protein ID: 1796 (alignment of 60 with 100% Identity) , Name: gw1.53.3.1 , Location: scaffold_53:14795-17038( - ); : : Next best hit , protein id: 65726 (alignment of 15 with 100 % Identity) ,Name: fgenesh1_pg.C_scaffold_9000359 , Location: scaffold_9:1244566-1246424( - ) , Ecpathway Description: Carboxylesterase. , GoName: carboxylesterase activity ; serine esterase activity ; carboxylic ester h…	1796
GT_Tvirens_Specific_1824	TAACGCGTTGAGAGATGCGTACAACAAACTGTGGGATCAAATCGAACAAAACGAATCGCG	1824	Protein ID: 1824 (alignment of 60 with 100% Identity) , Name: gw1.1.144.1 , Location: scaffold_1:840766-842727( + ); : : Next best hit , protein id: 48303 (alignment of 18 with 94.44 % Identity) ,Name: e_gw1.18.272.1 , Location: scaffold_18:518862-520842( + ) , GoName: zinc ion binding , GotermType: molecular_function	1824
GT_Tvirens_Specific_1832	GAGCTGCGTAACATACTCTATGATGAACGTAGCGGCACCTTTATGGTTGTCGATTTCAAG	1832	Protein ID: 1832 (alignment of 60 with 100% Identity) , Name: gw1.1.146.1 , Location: scaffold_1:2943005-2944738( + ) , GoName: protein kinase activity , GotermType: molecular_function; : : Next best hit , protein id: 39580 (alignment of 14 with 100 % Identity) ,Name: e_gw1.8.536.1 , Location: scaffold_8:1153875-1156574( + ) , GoName: nucleic acid binding , GotermType: molecular_function , KOG De…	1832
GT_Tvirens_Specific_1900	AATGACATCTATAGCGACTGGCGAAACAACCCCTTCAAGCTGTATATTGACCAGAACAGC	1900	Protein ID: 1900 (alignment of 60 with 100% Identity) , Name: gw1.9.106.1 , Location: scaffold_9:727862-729614( - ); : : Next best hit , protein id: 40596 (alignment of 20 with 95 % Identity) ,Name: e_gw1.9.1222.1 , Location: scaffold_9:1269651-1270310( - ) , Ecpathway Description: Catechol O-methyltransferase. , Pathway: Tyrosine metabolism , Pathway_class: Amino Acid Metabolism , GoName: catech…	1900
GT_Tvirens_Specific_1917	TTTGAGGACCCAGAAAAGAGCAACGAGGTTCTAAAATCATATGCCAGAGACTTTGCGGCT	1917	Protein ID: 1917 (alignment of 60 with 100% Identity) , Name: gw1.10.72.1 , Location: scaffold_10:426891-428650( - ); : : Next best hit , protein id: 64892 (alignment of 16 with 100 % Identity) ,Name: fgenesh1_pg.C_scaffold_8000030 , Location: scaffold_8:106631-111464( + )	1917
GT_Tvirens_Specific_1928	TTAATGATGTCACCGAGGGAAACAACAATGGCTGCAGCTCTCCTGATCAAACAACACTGT	1928	Protein ID: 1928 (alignment of 60 with 100% Identity) , Name: gw1.1.162.1 , Location: scaffold_1:376000-378369( - ) , Ecpathway Description: Tripeptidyl-peptidase I. , GoName: tripeptidyl-peptidase I activity , GotermType: molecular_function; : : Next best hit , protein id: 87674 (alignment of 15 with 100 % Identity) ,Name: estExt_Genewise1.C_81047 , Location: scaffold_8:1726350-1727760( + )	1928
GT_Tvirens_Specific_1951	TGATAGTTTTGCCATGATGAGCCAATCACCTATTAAACCATCGCACCCTCCTATGCAGCA	1951	Protein ID: 1951 (alignment of 60 with 100% Identity) , Name: gw1.14.56.1 , Location: scaffold_14:405049-407202( - ); : : Next best hit , protein id: 81702 (alignment of 19 with 94.74 % Identity) ,Name: estExt_fgenesh1_pm.C_10355 , Location: scaffold_1:2381989-2385380( + )	1951
GT_Tvirens_Specific_1968	AATTCTATAAGCAGCAGCGAATCGCCCGAGTACCGATATGGATCATCTACACATGGTTCA	1968	Protein ID: 1968 (alignment of 60 with 100% Identity) , Name: gw1.4.129.1 , Location: scaffold_4:1943648-1945667( - ); : : Next best hit , protein id: 50977 (alignment of 16 with 100 % Identity) ,Name: e_gw1.26.89.1 , Location: scaffold_26:93945-97597( - ) , Ecpathway Description: NADPH--ferrihemoprotein reductase. , GoName: FMN binding ; electron transporter activity ; monooxygenase activity ; N…	1968
GT_Tvirens_Specific_1975	TTTGCTAGTCGACCCTAATTACCGGATATGCTCAACTCGTAATGTTCCTCCGCAACAACA	1975	Protein ID: 1975 (alignment of 60 with 100% Identity) , Name: gw1.12.82.1 , Location: scaffold_12:1143292-1145307( + ); : : Next best hit , protein id: 33735 (alignment of 15 with 100 % Identity) ,Name: e_gw1.4.1438.1 , Location: scaffold_4:105308-106935( - ) , Ecpathway Description: L-arabinose isomerase. , Pathway: Pentose and glucuronate interconversions , Pathway_class: Carbohydrate Metabolis…	1975
GT_Tvirens_Specific_1980	ATGTTGATGAGATCAAGTCGCCTCTGCTGTTGTTGCATGGTCAAGAAGATACAGTTGTGC	1980	Protein ID: 1980 (alignment of 60 with 100% Identity) , Name: gw1.25.19.1 , Location: scaffold_25:158680-160495( - ) , Ecpathway Description: Dipeptidyl-peptidase IV. , GoName: nucleic acid binding ; catalytic activity ; dipeptidyl-peptidase IV activity , GotermType: molecular_function , KOG Defline: Dipeptidyl aminopeptidase ,KOG Class: "Posttranslational modification, protein turnover, chaperon…	1980
GT_Tvirens_Specific_1985	TCAATGTGCGAGCTTCCAACATGGAAAACTCCAACAGCAGGGAGTACTTGGAGAAGATTA	1985	Protein ID: 1985 (alignment of 60 with 100% Identity) , Name: gw1.25.20.1 , Location: scaffold_25:100503-101696( - ) , Ecpathway Description: Acetylspermidine deacetylase. , GoName: histone deacetylase activity ; nucleus ; acetylspermidine deacetylase activity ; histone deacetylation , GotermType: molecular_function ; cellular_component ; biological_process , KOG Defline: "Histone deacetylase com…	1985
GT_Tvirens_Specific_2011	AAGTTGATCCGGATGATTCGAGAGTTAGTGACAGGCCTGTGAATAACGACGAGATATTGG	2011	Protein ID: 2011 (alignment of 60 with 100% Identity) , Name: gw1.2.146.1 , Location: scaffold_2:989533-991167( + ) , Ecpathway Description: Serine/threonine specific protein phosphatase. , GoName: myosin phosphatase regulator activity ; calcium-dependent protein serine/threonine phosphatase activity ; protein amino acid dephosphorylation ; protein serine/threonine phosphatase complex ; protein p…	2011
GT_Tvirens_Specific_2062	AACTATGGAAATATTTGAATCCGGACGCTCCGAAAGATGTGCCTTCTTTTGGATGTGCCG	2062	Protein ID: 2062 (alignment of 60 with 100% Identity) , Name: gw1.2.149.1 , Location: scaffold_2:1151600-1153313( - ); : : Next best hit , protein id: 48128 (alignment of 15 with 100 % Identity) ,Name: e_gw1.18.581.1 , Location: scaffold_18:364274-365065( + )	2062
GT_Tvirens_Specific_2072	ATATTGATGCCCTCAGAACTCAATTCCAAACCTTCCGAGACTCAGAAGGGTTTCCATTGG	2072	Protein ID: 2072 (alignment of 60 with 100% Identity) , Name: gw1.18.31.1 , Location: scaffold_18:249222-250941( - ); : : Next best hit , protein id: 47460 (alignment of 17 with 100 % Identity) ,Name: e_gw1.17.263.1 , Location: scaffold_17:126998-128875( + ) , GoName: membrane , GotermType: cellular_component , KOG Defline: Amino acid transporter protein ,KOG Class: Amino acid transport and metab…	2072
GT_Tvirens_Specific_2087	ATTAGACAAAGGCCCATTTTACCATTTAACGGCAACATACTCTTCCAAGCCAGCTGCCGA	2087	Protein ID: 2087 (alignment of 60 with 100% Identity) , Name: gw1.27.23.1 , Location: scaffold_27:305104-306807( - ); : : Next best hit , protein id: 10003 (alignment of 15 with 100 % Identity) ,Name: gw1.6.505.1 , Location: scaffold_6:46213-56606( - ) , GoName: ligase activity , GotermType: molecular_function , KOG Defline: Non-ribosomal peptide synthetase/alpha-aminoadipate reductase and relate…	2087
GT_Tvirens_Specific_2101	GCTATTATACCTGCGACCTTAAGAATTTGTGATCCCAGTTCAAAAAGCTTCTTAGCATGG	2101	Protein ID: 2101 (alignment of 60 with 100% Identity) , Name: gw1.13.71.1 , Location: scaffold_13:964639-966126( + ); : : Next best hit , protein id: 70868 (alignment of 15 with 100 % Identity) ,Name: fgenesh1_pg.C_scaffold_47000008 , Location: scaffold_47:21929-23603( - )	2101
GT_Tvirens_Specific_2121	ATAACGACACACGGCTTGATAGGTTCGATTATAGGCAAGACGAATACGACGAAGACGACT	2121	Protein ID: 2121 (alignment of 60 with 100% Identity) , Name: gw1.1.180.1 , Location: scaffold_1:1998008-2000326( - ); : : Next best hit , protein id: 24487 (alignment of 20 with 95 % Identity) ,Name: gw1.6.1281.1 , Location: scaffold_6:1375736-1376851( - )	2121
GT_Tvirens_Specific_2130	ATTGAAGATGCGGACGTGCTGTTTATGCGCAGCCTTTGCGAAATTGTTAGGGTAAATGAG	2130	Protein ID: 2130 (alignment of 60 with 100% Identity) , Name: gw1.10.76.1 , Location: scaffold_10:900991-903012( - ) , GoName: structural constituent of ribosome , GotermType: molecular_function; : : Next best hit , protein id: 4563 (alignment of 15 with 100 % Identity) ,Name: gw1.8.215.1 , Location: scaffold_8:914767-915930( - )	2130
GT_Tvirens_Specific_2136	AGGAATACAAAGGGAGAAGCGACGGATGGAGTAATATTGGTCAAGGTGGAAAAGCTTCTA	2136	Protein ID: 2136 (alignment of 60 with 100% Identity) , Name: gw1.7.117.1 , Location: scaffold_7:731118-733119( - ) , Ecpathway Description: 1-phosphatidylinositol-4,5-bisphosphate phosphodiesterase. , Pathway: Inositol phosphate metabolism , Pathway_class: Metabolism of Complex Lipids , GoName: intracellular signaling cascade ; lipid metabolism ; phosphoinositide phospholipase C activity ; signa…	2136
GT_Tvirens_Specific_2144	AAGACGAAGTGTTTGTCATGCGGGATGACGATTCAAAATCGTTCCTGCGATCTATTGGAC	2144	Protein ID: 2144 (alignment of 60 with 100% Identity) , Name: gw1.11.77.1 , Location: scaffold_11:1102312-1104211( - ) , GoName: metal ion transporter activity , GotermType: molecular_function; : : Next best hit , protein id: 38893 (alignment of 14 with 100 % Identity) ,Name: e_gw1.7.303.1 , Location: scaffold_7:1566140-1567066( - ) , GoName: catalytic activity , GotermType: molecular_function	2144
GT_Tvirens_Specific_2145	ACAATATGAACAACATGAATGGCGGCATGATGAACGGCTTCCAAAATGGCGGCAACTTCA	2145	Protein ID: 2145 (alignment of 60 with 100% Identity) , Name: gw1.9.115.1 , Location: scaffold_9:1193505-1195631( - ) , GoName: nucleic acid binding , GotermType: molecular_function , KOG Defline: Predicted E3 ubiquitin ligase ,KOG Class: "Posttranslational modification, protein turnover, chaperones" , KOG Group: CELLULAR PROCESSES AND SIGNALING; : : Next best hit , protein id: 32988 (alignment o…	2145
GT_Tvirens_Specific_2154	ATCATTGCTAATGTAGGCTCGAGCTTGATTTTCAAGATATGGCAGAAGCCGAGGGGAACT	2154	Protein ID: 2154 (alignment of 60 with 100% Identity) , Name: gw1.7.119.1 , Location: scaffold_7:1165771-1167576( + ) , GoName: structural constituent of ribosome , GotermType: molecular_function , KOG Defline: Sucrose transporter and related proteins ,KOG Class: Carbohydrate transport and metabolism , KOG Group: METABOLISM; : : Next best hit , protein id: 46757 (alignment of 16 with 100 % Identi…	2154
GT_Tvirens_Specific_2169	AAAGTGGCTTTTTACAGCAGTCTAGAGCCAGATGTATAACTTCTGCTACTGCTTTACTGG	2169	Protein ID: 2169 (alignment of 60 with 100% Identity) , Name: gw1.10.78.1 , Location: scaffold_10:1075293-1077091( - ) , GoName: nucleus , GotermType: cellular_component; : : Next best hit , protein id: 87756 (alignment of 14 with 100 % Identity) ,Name: estExt_Genewise1.C_90139 , Location: scaffold_9:210672-212074( + )	2169
GT_Tvirens_Specific_2169	ATATTCATGCGCTTTTGTCTGATGAACAGCGCTTTCGGGAATTTCGGTGGTATGGATTCG	2169	Protein ID: 2169 (alignment of 60 with 100% Identity) , Name: gw1.10.78.1 , Location: scaffold_10:1075293-1077091( - ) , GoName: nucleus , GotermType: cellular_component; : : Next best hit , protein id: 54000 (alignment of 14 with 100 % Identity) ,Name: fgenesh1_pm.C_scaffold_1000219 , Location: scaffold_1:1470804-1472332( - ) , GoName: transporter activity , GotermType: molecular_function , KOG …	2169
GT_Tvirens_Specific_2169	ATTCAAGGGTTTCAGCGAGTCCATTGGAACATTCTGCACAGCCATGCACATCAAATCTAC	2169	Protein ID: 2169 (alignment of 60 with 100% Identity) , Name: gw1.10.78.1 , Location: scaffold_10:1075293-1077091( - ) , GoName: nucleus , GotermType: cellular_component; : : Next best hit , protein id: 49463 (alignment of 15 with 100 % Identity) ,Name: e_gw1.21.122.1 , Location: scaffold_21:84241-85070( + )	2169
GT_Tvirens_Specific_2169	TCAATTCTAAACGGAACAATTGCCAGATTCCAGTCTCTTTCGGGAAGGAGTCCAATCTGC	2169	Protein ID: 2169 (alignment of 60 with 100% Identity) , Name: gw1.10.78.1 , Location: scaffold_10:1075293-1077091( - ) , GoName: nucleus , GotermType: cellular_component; : : Next best hit , protein id: 52857 (alignment of 19 with 94.74 % Identity) ,Name: e_gw1.37.26.1 , Location: scaffold_37:95227-96069( - ) , Ecpathway Description: Oxidoreductases. , GoName: metabolism ; oxidoreductase activity…	2169
GT_Tvirens_Specific_2199	CTGGCACAAGAGATGGTGAAAAGTGGCATTATTGGTCAATATAAGACTGGGGGGACACTA	2199	Protein ID: 2199 (alignment of 60 with 100% Identity) , Name: gw1.1.185.1 , Location: scaffold_1:2156612-2158466( - ) , GoName: amidase activity , GotermType: molecular_function , KOG Defline: Amidases ,KOG Class: "Translation, ribosomal structure and biogenesis" , KOG Group: INFORMATION STORAGE AND PROCESSING; : : Next best hit , protein id: 52861 (alignment of 16 with 100 % Identity) ,Name: e_g…	2199
GT_Tvirens_Specific_2224	TCTACTCTCTCAGCCAATGCCCGACCTTGAGTTCATCAATGCTTCACTAAGCATAGATAG	2224	Protein ID: 2224 (alignment of 60 with 100% Identity) , Name: gw1.1.186.1 , Location: scaffold_1:125156-127061( - ) , GoName: nucleus , GotermType: cellular_component; : : Next best hit , protein id: 81241 (alignment of 16 with 100 % Identity) ,Name: estExt_fgenesh1_pg.C_210155 , Location: scaffold_21:513558-517548( + ) , GoName: DNA metabolism , GotermType: biological_process , KOG Defline: Mism…	2224
GT_Tvirens_Specific_2247	ATGCATGTTATAAACTACGACATGCCTTCGATGGACCATGGTGGCATCGAGGAGTATACT	2247	Protein ID: 2247 (alignment of 60 with 100% Identity) , Name: gw1.14.69.1 , Location: scaffold_14:571761-573730( - ) , Ecpathway Description: In phosphorous-containing anhydrides. , Pathway: Starch and sucrose metabolism ; Folate biosynthesis , Pathway_class: Metabolism of Complex Carbohydrates ; Metabolism of Cofactors and Vitamins , GoName: diacylglycerol pyrophosphate phosphatase activity ; bi…	2247
GT_Tvirens_Specific_2268	ATATTCGTTAGCGGTGGACTGCAATAATTGCACAGTGGCCTATAAACAATGGCTTTGCGC	2268	Protein ID: 2268 (alignment of 60 with 100% Identity) , Name: gw1.4.144.1 , Location: scaffold_4:2238169-2240086( - ); : : Next best hit , protein id: 54793 (alignment of 14 with 100 % Identity) ,Name: fgenesh1_pm.C_scaffold_3000141 , Location: scaffold_3:748066-750168( - ) , GoName: helicase activity , GotermType: molecular_function , KOG Defline: ATP-dependent RNA helicase ,KOG Class: RNA proce…	2268
GT_Tvirens_Specific_2276	TCGATTCCATCATCGAAGGGTGGTTGCTGCTATTGCCAGAGTCAAAAAGGGACATTTTCT	2276	Protein ID: 2276 (alignment of 60 with 100% Identity) , Name: gw1.18.36.1 , Location: scaffold_18:482899-484812( - ) , GoName: regulation of transcription, DNA-dependent , GotermType: biological_process; : : Next best hit , protein id: 61018 (alignment of 15 with 100 % Identity) ,Name: fgenesh1_pg.C_scaffold_2000023 , Location: scaffold_2:68916-72351( - ) , Ecpathway Description: Nitric-oxide syn…	2276
GT_Tvirens_Specific_2284	TTCGCTCGTAAAAGAACTAGACTTTCTCAGCGAGTTCCACAGAGACGTCAACGGAGTTTA	2284	Protein ID: 2284 (alignment of 60 with 100% Identity) , Name: gw1.9.118.1 , Location: scaffold_9:648861-650837( + ); : : Next best hit , protein id: 55498 (alignment of 15 with 100 % Identity) ,Name: fgenesh1_pm.C_scaffold_5000123 , Location: scaffold_5:565588-566128( + )	2284
GT_Tvirens_Specific_2286	TCGACTCGTTTTGGACAAGACGTGTGATTCGGATGGTTTCATAGAGGGATATGCCATGAA	2286	Protein ID: 2286 (alignment of 60 with 100% Identity) , Name: gw1.6.141.1 , Location: scaffold_6:1101667-1103644( - ) , Ecpathway Description: Histone acetyltransferase. , GoName: histone acetyltransferase activity , GotermType: molecular_function , KOG Defline: Histone acetyltransferase (MYST family) ,KOG Class: Chromatin structure and dynamics , KOG Group: INFORMATION STORAGE AND PROCESSING; : …	2286
GT_Tvirens_Specific_2289	TGACGAAGATGATGAATCGAGCGGAGATGAATATGATTCAGATGAATCGAGTGAGGGCGA	2289	Protein ID: 2289 (alignment of 60 with 100% Identity) , Name: gw1.8.115.1 , Location: scaffold_8:1112600-1114525( - ) , GoName: protein ubiquitination , GotermType: biological_process , KOG Defline: Zn-finger protein ,KOG Class: General function prediction only , KOG Group: POORLY CHARACTERIZED; : : Next best hit , protein id: 424 (alignment of 16 with 100 % Identity) ,Name: gw1.12.17.1 , Locatio…	2289
GT_Tvirens_Specific_2321	TCTTCTCCGTCGATGATGACATGTGGAAGCAGCCTGGCAGCTTTGGCTGTGAGCAGAGCT	2321	Protein ID: 2321 (alignment of 60 with 100% Identity) , Name: gw1.5.120.1 , Location: scaffold_5:1413691-1415510( - ) , Ecpathway Description: Glucan 1,3-beta-glucosidase. , Pathway: Starch and sucrose metabolism , Pathway_class: Metabolism of Complex Carbohydrates , GoName: glucan 1,3-beta-glucosidase activity , GotermType: molecular_function , KOG Defline: von Willebrand factor and related coag…	2321
GT_Tvirens_Specific_2340	TTCGGGTATTTTTAGGAGTACTGAAGGCATTTACCAGAATATGGTCGCAGGCACGACACT	2340	Protein ID: 2340 (alignment of 60 with 100% Identity) , Name: gw1.26.15.1 , Location: scaffold_26:50328-52034( - ) , GoName: transcription factor activity , GotermType: molecular_function; : : Next best hit , protein id: 62250 (alignment of 15 with 100 % Identity) ,Name: fgenesh1_pg.C_scaffold_3000463 , Location: scaffold_3:1649593-1653234( - )	2340
GT_Tvirens_Specific_2353	TTTTTGACTGCATTGACTGGGATAAGCTTATGCGGCGTGAATATCGTCCCGATTTCAAGC	2353	Protein ID: 2353 (alignment of 60 with 100% Identity) , Name: gw1.4.155.1 , Location: scaffold_4:1386791-1387933( + ) , GoName: protein kinase activity , GotermType: molecular_function , KOG Defline: Ribosomal protein S6 kinase and related proteins ,KOG Class: General function prediction only , KOG Group: POORLY CHARACTERIZED; : : Next best hit , protein id: 58052 (alignment of 18 with 94.44 % Id…	2353
GT_Tvirens_Specific_2357	ATAGTTACACCGCCTGAAACTATGGATGCACACTCTCCCAATGATCTACCTGAAGCACAT	2357	Protein ID: 2357 (alignment of 60 with 100% Identity) , Name: gw1.18.38.1 , Location: scaffold_18:81345-83087( + ) , GoName: regulation of transcription, DNA-dependent , GotermType: biological_process , KOG Defline: Serine/threonine protein kinase ,KOG Class: Signal transduction mechanisms , KOG Group: CELLULAR PROCESSES AND SIGNALING; : : Next best hit , protein id: 35071 (alignment of 18 with 9…	2357
GT_Tvirens_Specific_2365	ATGGACTGCAAGGTGATTATACAACGAGTGCTGGATCATACCTTGAATGGCAGTGTAGAC	2365	Protein ID: 2365 (alignment of 60 with 100% Identity) , Name: gw1.3.145.1 , Location: scaffold_3:2157018-2158908( - ); : : Next best hit , protein id: 67029 (alignment of 16 with 100 % Identity) ,Name: fgenesh1_pg.C_scaffold_12000329 , Location: scaffold_12:1208941-1210658( + )	2365
GT_Tvirens_Specific_2373	ATTCAAGATCGTGGGTGGTGATGACTCGGATAGTCGATATGCATATCTACGAGGGATAGA	2373	Protein ID: 2373 (alignment of 60 with 100% Identity) , Name: gw1.6.144.1 , Location: scaffold_6:1565887-1567170( - ); : : Next best hit , protein id: 48815 (alignment of 16 with 100 % Identity) ,Name: e_gw1.20.69.1 , Location: scaffold_20:236597-238093( + ) , Ecpathway Description: Methionyl aminopeptidase. , GoName: methionyl aminopeptidase activity ; proteolysis and peptidolysis ; metalloexope…	2373
GT_Tvirens_Specific_2382	ATGGAGATGCTTCTCCAAAATCCCGAAATCTTGGTCAGTCAGGAAGTAATCAAGGCTGCA	2382	Protein ID: 2382 (alignment of 60 with 100% Identity) , Name: gw1.15.51.1 , Location: scaffold_15:283146-284303( - ); : : Next best hit , protein id: 63370 (alignment of 15 with 100 % Identity) ,Name: fgenesh1_pg.C_scaffold_5000118 , Location: scaffold_5:409061-410554( - )	2382
GT_Tvirens_Specific_2412	ACTCACAGTTCCACCGCGTCGTATAATTTTGAACACGTTGCAAGAATGTGTGGGGATTTG	2412	Protein ID: 2412 (alignment of 60 with 100% Identity) , Name: gw1.44.4.1 , Location: scaffold_44:27782-29583( - ) , GoName: transcription , GotermType: biological_process; : : Next best hit , protein id: 69834 (alignment of 13 with 100 % Identity) ,Name: fgenesh1_pg.C_scaffold_25000101 , Location: scaffold_25:355820-357778( - ) , Ecpathway Description: Acting on ester bonds. , GoName: nuclease ac…	2412
GT_Tvirens_Specific_2436	TGATGAGATGGTGCTTTTTGTTGAAAGCGACTTTGGTTACAGCCCGCTGGTGAAGAGAAA	2436	Protein ID: 2436 (alignment of 60 with 100% Identity) , Name: gw1.19.59.1 , Location: scaffold_19:39562-41445( - ) , GoName: intracellular signaling cascade , GotermType: biological_process , KOG Defline: "Membrane coat complex Retromer, subunit VPS5/SNX1, Sorting nexins, and related PX domain-containing proteins" ,KOG Class: "Intracellular trafficking, secretion, and vesicular transport" , KOG G…	2436
GT_Tvirens_Specific_2445	ACTCCCAGTACTCTGGTTCGAGTTATCAGACATCTCAAAGTGATCATGTTCCGACTAGTC	2445	Protein ID: 2445 (alignment of 60 with 100% Identity) , Name: gw1.1.203.1 , Location: scaffold_1:2824670-2826895( - ) , GoName: zinc ion binding , GotermType: molecular_function , KOG Defline: Transcription factor BarH and related HOX domain proteins ,KOG Class: General function prediction only , KOG Group: POORLY CHARACTERIZED; : : Next best hit , protein id: 11247 (alignment of 14 with 100 % Id…	2445
GT_Tvirens_Specific_2458	TGCATTGAAAGAGTCATCAGCACCTCCTACTAGGAGAGGAAGCATGGCACATATTCTCAA	2458	Protein ID: 2458 (alignment of 60 with 100% Identity) , Name: gw1.23.34.1 , Location: scaffold_23:170858-172917( - ) , GoName: regulation of transcription, DNA-dependent , GotermType: biological_process , KOG Defline: Heat shock transcription factor ,KOG Class: Transcription , KOG Group: INFORMATION STORAGE AND PROCESSING; : : Next best hit , protein id: 10626 (alignment of 15 with 100 % Identity…	2458
GT_Tvirens_Specific_2479	TGGGTGCCAATCTAATTTGCTGCCCAAGCTTCTAAAGCACTCAGAGATGATTCTTGGCTT	2479	Protein ID: 2479 (alignment of 60 with 100% Identity) , Name: gw1.8.124.1 , Location: scaffold_8:1615183-1616866( - ) , GoName: transcription , GotermType: biological_process; : : Next best hit , protein id: 67010 (alignment of 19 with 94.74 % Identity) ,Name: fgenesh1_pg.C_scaffold_12000310 , Location: scaffold_12:1145785-1148776( - ) , Ecpathway Description: Glucan 1,4-alpha-glucosidase. , Path…	2479
GT_Tvirens_Specific_2500	TGATCCATCTAACAAGTCAAACATGAGCTGTAACCAGCTTTGGGAAAGGCTCCAAGCATG	2500	Protein ID: 2500 (alignment of 60 with 100% Identity) , Name: gw1.14.78.1 , Location: scaffold_14:329627-331493( - ) , GoName: nucleus , GotermType: cellular_component , KOG Defline: Large RNA-binding protein (RRM superfamily) ,KOG Class: General function prediction only , KOG Group: POORLY CHARACTERIZED; : : Next best hit , protein id: 41102 (alignment of 15 with 100 % Identity) ,Name: e_gw1.9.4…	2500
GT_Tvirens_Specific_2536	CCGTACGACTTGACAAGGCACGAGGATACGATCCACAACGCTAAGAAGCAAAAGGTGCAC	2536	Protein ID: 2536 (alignment of 60 with 100% Identity) , Name: gw1.11.95.1 , Location: scaffold_11:1260467-1262002( - ) , GoName: nucleic acid binding , GotermType: molecular_function; : : Next best hit , protein id: 10484 (alignment of 17 with 100 % Identity) ,Name: gw1.1.827.1 , Location: scaffold_1:2663585-2667511( - )	2536
GT_Tvirens_Specific_2551	CTGTATTGGGTCTATGTTTATTCGAGGTGATGGGCTCGAGAGTGATGACTGGTATAATGG	2551	Protein ID: 2551 (alignment of 60 with 100% Identity) , Name: gw1.10.91.1 , Location: scaffold_10:1272622-1274405( - ) , GoName: transport , GotermType: biological_process , KOG Defline: Permease of the major facilitator superfamily ,KOG Class: General function prediction only , KOG Group: POORLY CHARACTERIZED; : : Next best hit , protein id: 45409 (alignment of 14 with 100 % Identity) ,Name: e_g…	2551
GT_Tvirens_Specific_2579	AAAGCCCTTCCGCAAGTCCCTATTCTTGTGAAAGGGATACAACACATAATCAATGCCTCT	2579	Protein ID: 2579 (alignment of 60 with 100% Identity) , Name: gw1.30.28.1 , Location: scaffold_30:73538-75401( - ) , GoName: zinc ion binding , GotermType: molecular_function; : : Next best hit , protein id: 56429 (alignment of 15 with 100 % Identity) ,Name: fgenesh1_pm.C_scaffold_7000240 , Location: scaffold_7:1054840-1062219( + ) , Ecpathway Description: Phosphotransferases with a nitrogenous g…	2579
GT_Tvirens_Specific_2583	AGTCGATCCCCTTCTTCGGCGACTTGGAAATCACTTCCGTTCAGCTCAACGCCGCTGCTT	2583	Protein ID: 2583 (alignment of 60 with 100% Identity) , Name: gw1.4.167.1 , Location: scaffold_4:636879-638672( - ); : : Next best hit , protein id: 60912 (alignment of 15 with 100 % Identity) ,Name: fgenesh1_pg.C_scaffold_1000897 , Location: scaffold_1:3127655-3131032( - ) , GoName: apoptosis , GotermType: biological_process , KOG Defline: Apoptotic ATPase ,KOG Class: Signal transduction mechani…	2583
GT_Tvirens_Specific_2585	TTTGGTACCATTACGTTCATCGAGGTGGATAAACGCAAGGGCTTTGCGTACGTGGATTTT	2585	Protein ID: 2585 (alignment of 60 with 100% Identity) , Name: gw1.8.127.1 , Location: scaffold_8:1331145-1333087( - ) , GoName: nucleic acid binding , GotermType: molecular_function , KOG Defline: Nucleolar GTPase/ATPase p130 ,KOG Class: Nuclear structure , KOG Group: CELLULAR PROCESSES AND SIGNALING; : : Next best hit , protein id: 30906 (alignment of 18 with 94.44 % Identity) ,Name: e_gw1.2.192…	2585
GT_Tvirens_Specific_2593	CATGGTGTAGCTGATTGTAAGTCAGCTATGTCGGAAATGGGCATTTGTGCTCTTTTAATT	2593	Protein ID: 2593 (alignment of 60 with 100% Identity) , Name: gw1.20.35.1 , Location: scaffold_20:101494-103267( - ) , GoName: zinc ion binding , GotermType: molecular_function; : : Next best hit , protein id: 121 (alignment of 14 with 100 % Identity) ,Name: gw1.8.7.1 , Location: scaffold_8:645405-651056( - ) , Ecpathway Description: Adenylate cyclase. , Pathway: Purine metabolism , Pathway_class…	2593
GT_Tvirens_Specific_2601	TTATCGAAGAGGAAGCTGAAGAAGGAGAAGATGATGAACCAGCCGAGAAGCCATCTGTTT	2601	Protein ID: 2601 (alignment of 60 with 100% Identity) , Name: gw1.1.216.1 , Location: scaffold_1:2246685-2248230( - ) , GoName: cell cycle , GotermType: biological_process , KOG Defline: Septin CDC10 and related P-loop GTPases ,KOG Class: Signal transduction mechanisms , KOG Group: CELLULAR PROCESSES AND SIGNALING; : : Next best hit , protein id: 61962 (alignment of 25 with 92 % Identity) ,Name: …	2601
GT_Tvirens_Specific_2603	AGTATCCTAATGATAGCGCTCTTACAAAAGAGAGCGAAAACAGCGCCCTAGTACCCAAAC	2603	Protein ID: 2603 (alignment of 60 with 100% Identity) , Name: gw1.6.155.1 , Location: scaffold_6:513121-514752( - ); : : Next best hit , protein id: 76800 (alignment of 21 with 90.48 % Identity) ,Name: estExt_Genewise1Plus.C_140442 , Location: scaffold_14:627935-629799( + )	2603
GT_Tvirens_Specific_2608	GACTGTTTGAGCTTCGGCACATTACGAAATGTAGTTGGACTGTCAGCTGAGGAAAAGAGT	2608	Protein ID: 2608 (alignment of 60 with 100% Identity) , Name: gw1.3.162.1 , Location: scaffold_3:746201-747882( + ) , Ecpathway Description: Lysine--tRNA ligase. , Pathway: Lysine biosynthesis ; Aminoacyl-tRNA biosynthesis , Pathway_class: Amino Acid Metabolism ; TRANSLATION , GoName: tRNA ligase activity ; lysine-tRNA ligase activity ; aspartyl-tRNA aminoacylation ; lysyl-tRNA aminoacylation ; t…	2608
GT_Tvirens_Specific_2637	TCTTTGTTGTTACTGCAACGGAAAAGTCCTTTGCCATTTCCAACGCCACAAGGCTCTATG	2637	Protein ID: 2637 (alignment of 60 with 100% Identity) , Name: gw1.1.218.1 , Location: scaffold_1:1179380-1181140( - ); : : Next best hit , protein id: 87315 (alignment of 26 with 92.31 % Identity) ,Name: estExt_Genewise1.C_70963 , Location: scaffold_7:1353912-1355796( + )	2637
GT_Tvirens_Specific_2683	TAACATGGCCAAGCTCGACCCTCGACCTACAAAGAAGGACCTCTATCTGAATTTGTTCAA	2683	Protein ID: 2683 (alignment of 60 with 100% Identity) , Name: gw1.7.138.1 , Location: scaffold_7:1002044-1003388( + ); : : Next best hit , protein id: 75737 (alignment of 14 with 100 % Identity) ,Name: estExt_Genewise1Plus.C_100439 , Location: scaffold_10:647793-649756( - ) , Ecpathway Description: Pyruvate dehydrogenase (lipoamide). , Pathway: Pyruvate metabolism ; Glycolysis / Gluconeogenesis ;…	2683
GT_Tvirens_Specific_2686	ATTCTCGAAGCTAAATGCCGCCCCAAGATTCACAAAGTTGTTAAGGTCCACTTTGGCAAG	2686	Protein ID: 2686 (alignment of 60 with 100% Identity) , Name: gw1.16.40.1 , Location: scaffold_16:588287-590047( - ); : : Next best hit , protein id: 54366 (alignment of 15 with 100 % Identity) ,Name: fgenesh1_pm.C_scaffold_2000039 , Location: scaffold_2:263337-264374( + ) , GoName: protein binding , GotermType: molecular_function , KOG Defline: "Speckle-type POZ protein SPOP and related proteins…	2686
GT_Tvirens_Specific_2765	AGTATAAGCGCCAGCATAGAGTCTCTAGTATCAAGGCTAGAACTCTTGACTACGGACCTT	2765	Protein ID: 2765 (alignment of 60 with 100% Identity) , Name: gw1.8.135.1 , Location: scaffold_8:1055817-1057546( - ) , GoName: nucleus , GotermType: cellular_component , KOG Defline: CREB/ATF family transcription factor ,KOG Class: Transcription , KOG Group: INFORMATION STORAGE AND PROCESSING; : : Next best hit , protein id: 78374 (alignment of 16 with 100 % Identity) ,Name: estExt_Genewise1Plus…	2765
GT_Tvirens_Specific_2799	AAATGGCTTCTATATCCCGGCATGTCCAAAAACGACATGAAGTCTGCAGAGTTTCCCAAG	2799	Protein ID: 2799 (alignment of 60 with 100% Identity) , Name: gw1.1.237.1 , Location: scaffold_1:3037934-3039532( - ) , GoName: GTP binding , GotermType: molecular_function , KOG Defline: Predicted GTP-binding protein (ODN superfamily) ,KOG Class: General function prediction only , KOG Group: POORLY CHARACTERIZED; : : Next best hit , protein id: 32994 (alignment of 19 with 94.74 % Identity) ,Name…	2799
GT_Tvirens_Specific_2830	ATACTTTTTGGGCATGTTAGTTACGTTGGCCATGCTGCTCATCTTTAAGCATGGACAGCC	2830	Protein ID: 2830 (alignment of 60 with 100% Identity) , Name: gw1.10.100.1 , Location: scaffold_10:215234-217004( - ) , Ecpathway Description: Endopeptidases of unknown catalytic mechanism. , Pathway: Type II secretion system , Pathway_class: SORTING AND DEGRADATION , GoName: integral to membrane ; D-alanyl-D-alanine endopeptidase activity ; mitochondrial inner membrane peptidase activity , Goter…	2830
GT_Tvirens_Specific_3016	ATTTCGCTCCTCTTCACGAGCGAAAGCATGTTGGCAACCGAAAACGTGAAGGAATATCAT	3016	Protein ID: 3016 (alignment of 60 with 100% Identity) , Name: gw1.14.99.1 , Location: scaffold_14:10242-12154( + ) , Ecpathway Description: L-arabinose isomerase. , Pathway: Pentose and glucuronate interconversions , Pathway_class: Carbohydrate Metabolism , GoName: transport ; transporter activity ; membrane ; sugar porter activity ; carbohydrate transport ; integral to membrane ; L-arabinose iso…	3016
GT_Tvirens_Specific_3019	AAGACATGCCGATTATGGAGGTATTGAGAAGTTTAAGCAGCATACTGCCTGAAGGAGGAG	3019	Protein ID: 3019 (alignment of 60 with 100% Identity) , Name: gw1.4.189.1 , Location: scaffold_4:1263084-1264812( - ); : : Next best hit , protein id: 88984 (alignment of 15 with 100 % Identity) ,Name: estExt_Genewise1.C_120609 , Location: scaffold_12:947170-948350( + )	3019
GT_Tvirens_Specific_3044	TGGCAACGATTATCTTGTGTCTACAGAGCAGCATAGCCAAAACCAGGAACGTCTCAAGAA	3044	Protein ID: 3044 (alignment of 60 with 100% Identity) , Name: gw1.2.207.1 , Location: scaffold_2:1022349-1023431( + ) , Ecpathway Description: In linear amides. , Pathway: Arginine and proline metabolism ; Nicotinate and nicotinamide metabolism ; Pantothenate and CoA biosynthesis ; Lipopolysaccharide biosynthesis , Pathway_class: Amino Acid Metabolism ; Metabolism of Cofactors and Vitamins ; Meta…	3044
GT_Tvirens_Specific_3048	TTCTACATTGAAAAGAAGAAGAGCAAGTGCACTATCAAGTTCGACCCACCAGTCTCGGGA	3048	Protein ID: 3048 (alignment of 60 with 100% Identity) , Name: gw1.12.119.1 , Location: scaffold_12:363086-364732( - ); : : Next best hit , protein id: 1917 (alignment of 15 with 100 % Identity) ,Name: gw1.10.72.1 , Location: scaffold_10:426891-428650( - )	3048
GT_Tvirens_Specific_3067	ACATTGAATTATGCTCCCGTGATGATTGGAGCTGTCACTTTAATATCCTTGGTAGGTTGG	3067	Protein ID: 3067 (alignment of 60 with 100% Identity) , Name: gw1.42.7.1 , Location: scaffold_42:40459-42331( + ) , GoName: integral to membrane , GotermType: cellular_component , KOG Defline: Amino acid transporters ,KOG Class: Amino acid transport and metabolism , KOG Group: METABOLISM; : : Next best hit , protein id: 33774 (alignment of 17 with 94.12 % Identity) ,Name: e_gw1.4.792.1 , Location…	3067
GT_Tvirens_Specific_3116	TTCGTGCATATTCAGATACTATGAATGTCAAAAGGGGCAGCACATACGAAAGGTGCGGCT	3116	Protein ID: 3116 (alignment of 60 with 100% Identity) , Name: gw1.30.36.1 , Location: scaffold_30:136800-138152( - ); : : Next best hit , protein id: 82351 (alignment of 14 with 100 % Identity) ,Name: estExt_fgenesh1_pm.C_60009 , Location: scaffold_6:90030-92621( - ) , GoName: ATPase activity , GotermType: molecular_function , KOG Defline: "Mitochondrial Fe/S cluster exporter, ABC superfamily" ,K…	3116
GT_Tvirens_Specific_3139	AAGAAATTGTCAAGCAAGAAGAGGAATTTGCAAGGGTCAACGGCATCTCGTACACGCTTC	3139	Protein ID: 3139 (alignment of 60 with 100% Identity) , Name: gw1.28.24.1 , Location: scaffold_28:197818-199421( - ) , Ecpathway Description: Phosphatidylserine decarboxylase. , Pathway: Glycerolipid metabolism ; Glycine, serine and threonine metabolism , Pathway_class: Metabolism of Complex Lipids ; Amino Acid Metabolism , GoName: phosphatidylserine decarboxylase activity ; phospholipid biosynth…	3139
GT_Tvirens_Specific_3164	AAGCAAGATATAGCAGGCACTAAACTCGACAAGGTATGCGACTTGTATAAGCCACTATAT	3164	Protein ID: 3164 (alignment of 60 with 100% Identity) , Name: gw1.1.261.1 , Location: scaffold_1:346763-348391( - ) , Ecpathway Description: Carboxylesterase. , GoName: serine esterase activity ; carboxylic ester hydrolase activity ; catalytic activity ; carboxylesterase activity , GotermType: molecular_function , KOG Defline: Acetylcholinesterase/Butyrylcholinesterase ,KOG Class: Signal transduc…	3164
GT_Tvirens_Specific_3172	AGTTAGAAGAGCCGGAAAGCTCTTCTGTGCATGACTTCCTGCTTGTATGGGATTGGAATA	3172	Protein ID: 3172 (alignment of 60 with 100% Identity) , Name: gw1.17.58.1 , Location: scaffold_17:411660-413023( + ); : : Next best hit , protein id: 67912 (alignment of 14 with 100 % Identity) ,Name: fgenesh1_pg.C_scaffold_15000119 , Location: scaffold_15:379513-381065( + ) , GoName: ATP binding , GotermType: molecular_function	3172
GT_Tvirens_Specific_3183	TCTCTGCGGTCTCGACTGGGAGCAACAGTGTTCATGCCCCCAGTATAACGGCTTCCATCT	3183	Protein ID: 3183 (alignment of 60 with 100% Identity) , Name: gw1.3.203.1 , Location: scaffold_3:1137279-1138319( - ) , Ecpathway Description: Acid--D-amino-acid ligases (peptide synthases). , Pathway: Ubiquinone biosynthesis ; Tryptophan metabolism , Pathway_class: Metabolism of Cofactors and Vitamins ; Amino Acid Metabolism , GoName: electron transporter activity ; ribosomal S6-glutamic acid li…	3183
GT_Tvirens_Specific_3186	TTGCTTGGTCTTGCAGATGTTGTAACATCCCCAAAACACCATGGAGAACAACACTTTCCG	3186	Protein ID: 3186 (alignment of 60 with 100% Identity) , Name: gw1.36.23.1 , Location: scaffold_36:65596-66882( - ) , GoName: cysteine-type endopeptidase activity , GotermType: molecular_function; : : Next best hit , protein id: 62020 (alignment of 21 with 95.24 % Identity) ,Name: fgenesh1_pg.C_scaffold_3000233 , Location: scaffold_3:856573-858313( + )	3186
GT_Tvirens_Specific_3187	ACAACTTGGCATCCGATTTTCACCACAGCAACTTCGAGACGAATCGCATATTCGTCAAGA	3187	Protein ID: 3187 (alignment of 60 with 100% Identity) , Name: gw1.4.200.1 , Location: scaffold_4:155014-156344( + ) , Ecpathway Description: Acid--D-amino-acid ligases (peptide synthases). , Pathway: Tryptophan metabolism ; Ubiquinone biosynthesis , Pathway_class: Amino Acid Metabolism ; Metabolism of Cofactors and Vitamins , GoName: acid-amino acid ligase activity ; ribosomal S6-glutamic acid li…	3187
GT_Tvirens_Specific_3195	TTTTCTGAGCTTGCCATTGCTTTCGTCATTGAGCAGGCTGGTTGGAATAATACTAAGTGG	3195	Protein ID: 3195 (alignment of 60 with 100% Identity) , Name: gw1.29.45.1 , Location: scaffold_29:41872-43492( - ) , Ecpathway Description: Bacterial leucyl aminopeptidase. , GoName: peptidase activity ; proteolysis and peptidolysis , GotermType: molecular_function ; biological_process , KOG Defline: Transferrin receptor and related proteins containing the protease-associated (PA) domain ,KOG Cla…	3195
GT_Tvirens_Specific_3236	TTAACCCTTTTCAGTATTGAGGTTTTTGGTCTGTTTCCCGTGTTCCGGCGATACGTTCAG	3236	Protein ID: 3236 (alignment of 60 with 100% Identity) , Name: gw1.10.114.1 , Location: scaffold_10:274755-276343( - ) , Ecpathway Description: Phosphatidylinositol N-acetylglucosaminyltransferase. , Pathway: Glycosylphosphatidylinositol(GPI)-anchor biosynthesis , GoName: integral to membrane ; phosphatidylinositol N-acetylglucosaminyltransferase activity ; GPI anchor biosynthesis , GotermType: ce…	3236
GT_Tvirens_Specific_3261	AAACCCTGCTTCAGGCTACTGTCAAAGATGGTACAGACGTGTATGCTTATGAGTTTTCGG	3261	Protein ID: 3261 (alignment of 60 with 100% Identity) , Name: gw1.17.60.1 , Location: scaffold_17:856248-857627( + ) , Ecpathway Description: Acetylcholinesterase. , Pathway: Glycerolipid metabolism , Pathway_class: Metabolism of Complex Lipids , GoName: acetylcholinesterase activity ; catalytic activity , GotermType: molecular_function , KOG Defline: Acetylcholinesterase/Butyrylcholinesterase ,K…	3261
GT_Tvirens_Specific_3262	GTGATTACAGTTGTTGTGTATACTGTGGGCAGGTATTTCGAGAAAAAGTATACTGGCCGG	3262	Protein ID: 3262 (alignment of 60 with 100% Identity) , Name: gw1.3.208.1 , Location: scaffold_3:2554644-2556220( - ) , GoName: nucleobase transporter activity , GotermType: molecular_function , KOG Defline: Uridine permease/thiamine transporter/allantoin transport ,KOG Class: Nucleotide transport and metabolism , KOG Group: METABOLISM; : : Next best hit , protein id: 42309 (alignment of 16 with …	3262
GT_Tvirens_Specific_3274	ACATTGATGCAGCTCAAGGTTGTTCTATATGAGCTGTTTAACGAACTAGAATGGGGCATA	3274	Protein ID: 3274 (alignment of 60 with 100% Identity) , Name: gw1.1.272.1 , Location: scaffold_1:2152814-2154124( - ) , Ecpathway Description: Unspecific monooxygenase. , Pathway: Fatty acid metabolism ; gamma-Hexachlorocyclohexane degradation ; Tryptophan metabolism , Pathway_class: Lipid Metabolism ; Biodegradation of Xenobiotics ; Amino Acid Metabolism , GoName: electron transport ; monooxygen…	3274
GT_Tvirens_Specific_3277	GAAAAGGTTACGCATGAGCAGTATGGCTCTTGGGTTAGTCAGGAGCGTAAAGACGAATTT	3277	Protein ID: 3277 (alignment of 60 with 100% Identity) , Name: gw1.10.116.1 , Location: scaffold_10:1173230-1174684( - ) , Ecpathway Description: 2-acetyl-1-alkylglycerophosphocholine esterase. , Pathway: Glycerolipid metabolism , Pathway_class: Metabolism of Complex Lipids , GoName: lipid catabolism ; 2-acetyl-1-alkylglycerophosphocholine esterase complex ; 1-alkyl-2-acetylglycerophosphocholine e…	3277
GT_Tvirens_Specific_3286	TTATCAACCATAAGGCCTTTCCTCATGTTGGGCCTCACAGCACCATTGTGAATATCACTG	3286	Protein ID: 3286 (alignment of 60 with 100% Identity) , Name: gw1.1.273.1 , Location: scaffold_1:856955-858616( - ) , Ecpathway Description: Acetylcholinesterase. , Pathway: Glycerolipid metabolism , Pathway_class: Metabolism of Complex Lipids , GoName: acetylcholinesterase activity ; catalytic activity , GotermType: molecular_function , KOG Defline: Carboxylesterase and related proteins ,KOG Cla…	3286
GT_Tvirens_Specific_3339	ACGAAATCAGGGTTGAGCTTCTCATTGAAGAGGTGATTGAGGATGCAGTTGACTTGAACG	3339	Protein ID: 3339 (alignment of 60 with 100% Identity) , Name: gw1.2.226.1 , Location: scaffold_2:390657-392215( + ) , GoName: ubiquitin ligase complex , GotermType: cellular_component , KOG Defline: Uncharacterized conserved protein ,KOG Class: Function unknown , KOG Group: POORLY CHARACTERIZED; : : Next best hit , protein id: 66940 (alignment of 16 with 100 % Identity) ,Name: fgenesh1_pg.C_scaff…	3339
GT_Tvirens_Specific_3383	ATTGCAGGCTGCGCAAATTGCCAGAACAAGCTGGAAGTGGAGTCTTTGATTCCCATTTAT	3383	Protein ID: 3383 (alignment of 60 with 100% Identity) , Name: gw1.13.119.1 , Location: scaffold_13:483062-484438( + ) , Ecpathway Description: Monophenol monooxygenase. , Pathway: Tyrosine metabolism ; Riboflavin metabolism ; Alkaloid biosynthesis I ; Flavonoids, stilbene and lignin biosynthesis , Pathway_class: Amino Acid Metabolism ; Metabolism of Cofactors and Vitamins ; Biosynthesis of Second…	3383
GT_Tvirens_Specific_3402	AAGGAAACAGCCACCGTGGAAAAGTTTGGCATCTCTTCATTCCCATCCTTCGTTCTCATT	3402	Protein ID: 3402 (alignment of 60 with 100% Identity) , Name: gw1.2.232.1 , Location: scaffold_2:277989-279417( - ) , Ecpathway Description: Protein disulfide isomerase. , GoName: electron transport ; electron transporter activity ; protein disulfide isomerase activity , GotermType: biological_process ; molecular_function , KOG Defline: Thioredoxin/protein disulfide isomerase ,KOG Class: "Posttra…	3402
GT_Tvirens_Specific_3412	AGCGACAGTACCTGCTCATCAAATATACTGGGCTCAGACGTTTGTTTCCATCGTTGTCAT	3412	Protein ID: 3412 (alignment of 60 with 100% Identity) , Name: gw1.1.285.1 , Location: scaffold_1:1335423-1336940( - ) , GoName: transporter activity , GotermType: molecular_function , KOG Defline: Predicted transporter (major facilitator superfamily) ,KOG Class: General function prediction only , KOG Group: POORLY CHARACTERIZED; : : Next best hit , protein id: 55059 (alignment of 15 with 100 % Id…	3412
GT_Tvirens_Specific_3430	ACTATCCACGTCGATAAAGAAATAGACGAGTTTTTATATGGCGATGGCGATAACCCCTTT	3430	Protein ID: 3430 (alignment of 60 with 100% Identity) , Name: gw1.9.156.1 , Location: scaffold_9:465445-466912( - ); : : Next best hit , protein id: 63893 (alignment of 17 with 100 % Identity) ,Name: fgenesh1_pg.C_scaffold_6000096 , Location: scaffold_6:391415-394414( + ) , Ecpathway Description: Exo-alpha-sialidase. , Pathway: Sphingoglycolipid metabolism ; N-Glycan degradation , Pathway_class: …	3430
GT_Tvirens_Specific_3453	AATACAAACCTCCAACAATGAAACGAACACTACCAAACGAAGGCAATGGTGCTAGTGGGC	3453	Protein ID: 3453 (alignment of 60 with 100% Identity) , Name: gw1.5.167.1 , Location: scaffold_5:1217932-1219502( - ) , GoName: DNA repair , GotermType: biological_process , KOG Defline: DNA repair and recombination protein RAD52/RAD22 ,KOG Class: "Replication, recombination and repair" , KOG Group: INFORMATION STORAGE AND PROCESSING; : : Next best hit , protein id: 51391 (alignment of 15 with 10…	3453
GT_Tvirens_Specific_3457	TTCAAGATCAAGATGAAGGACGAAGATGTGCCGGATGATATGATTACGATGGGCGACCAA	3457	Protein ID: 3457 (alignment of 60 with 100% Identity) , Name: gw1.35.20.1 , Location: scaffold_35:178316-179983( - ) , GoName: nucleic acid binding , GotermType: molecular_function , KOG Defline: Sorbin and SH3 domain-containing protein ,KOG Class: Signal transduction mechanisms , KOG Group: CELLULAR PROCESSES AND SIGNALING; : : Next best hit , protein id: 64569 (alignment of 21 with 95.24 % Iden…	3457
GT_Tvirens_Specific_3472	ATATACAGCTTTTCAAACCTCGGGAAGGAGGCAGTATTTAGAGACAGCCACGGCAATCAA	3472	Protein ID: 3472 (alignment of 60 with 100% Identity) , Name: gw1.11.115.1 , Location: scaffold_11:1186080-1187705( + ) , Ecpathway Description: Adenosinetriphosphatase. , Pathway: Purine metabolism , Pathway_class: Nucleotide Metabolism , GoName: helicase activity ; single-stranded DNA-dependent ATP-dependent DNA helicase activity ; ATPase activity, coupled ; ATPase activity, uncoupled ; DNA tra…	3472
GT_Tvirens_Specific_3496	ATAAACCGTAATCAAGATGCCTCTCATTCAATGCGCCAAAATCAGTCTACTACCAACATC	3496	Protein ID: 3496 (alignment of 60 with 100% Identity) , Name: gw1.7.171.1 , Location: scaffold_7:362819-364614( + ); : : Next best hit , protein id: 81916 (alignment of 16 with 100 % Identity) ,Name: estExt_fgenesh1_pm.C_30002 , Location: scaffold_3:6120-6724( + ) , GoName: electron transporter activity , GotermType: molecular_function , KOG Defline: Uncharacterized conserved protein ,KOG Class: …	3496
GT_Tvirens_Specific_3540	TCGTTTTTTAGAAACTATCGGCCCACTCTCAATGGAACGAATGATCAAGACATGGAAGTT	3540	Protein ID: 3540 (alignment of 60 with 100% Identity) , Name: gw1.16.64.1 , Location: scaffold_16:732481-734120( + ) , Ecpathway Description: Unspecific monooxygenase. , Pathway: Tryptophan metabolism ; Fatty acid metabolism ; gamma-Hexachlorocyclohexane degradation , Pathway_class: Amino Acid Metabolism ; Lipid Metabolism ; Biodegradation of Xenobiotics , GoName: monooxygenase activity ; unspeci…	3540
GT_Tvirens_Specific_3564	TTGAAGCATGCCACAGCGAATAATAACGAATATGCTCTTGTGAGATATAGTGATCACGGT	3564	Protein ID: 3564 (alignment of 60 with 100% Identity) , Name: gw1.4.223.1 , Location: scaffold_4:110771-112217( + ); : : Next best hit , protein id: 110614 (alignment of 13 with 100 % Identity) ,Name: estExt_fgenesh2_kg.C_10103 , Location: scaffold_1:2885267-2886401( + )	3564
GT_Tvirens_Specific_3566	GACGCCCATGATAATGAGGAAGATATAGAAACGTTTGTCGAGTCCCGGATTGAAAAAATT	3566	Protein ID: 3566 (alignment of 60 with 100% Identity) , Name: gw1.2.243.1 , Location: scaffold_2:1854564-1856160( - ); : : Next best hit , protein id: 64039 (alignment of 18 with 94.44 % Identity) ,Name: fgenesh1_pg.C_scaffold_6000242 , Location: scaffold_6:929686-930621( - ) , Ecpathway Description: Acting on the CH-OH group of donors. , Pathway: Ethylbenzene degradation ; Benzoate degradation v…	3566
GT_Tvirens_Specific_3568	TAGTTCCAAGCACTTTCAGCATTCTCAACACACTTATTGTTGATTTATACCCCGGCTCAC	3568	Protein ID: 3568 (alignment of 60 with 100% Identity) , Name: gw1.1.299.1 , Location: scaffold_1:2798111-2799448( + ) , GoName: transport , GotermType: biological_process , KOG Defline: Synaptic vesicle transporter SVOP and related transporters (major facilitator superfamily) ,KOG Class: General function prediction only , KOG Group: POORLY CHARACTERIZED; : : Next best hit , protein id: 70737 (ali…	3568
GT_Tvirens_Specific_3592	ATGACAACGCACACTCTGCGGATGAACAAGACCATGGCTATGATAGAAGCCCAATCATTT	3592	Protein ID: 3592 (alignment of 60 with 100% Identity) , Name: gw1.4.224.1 , Location: scaffold_4:1896167-1897900( + ); : : Next best hit , protein id: 87653 (alignment of 16 with 100 % Identity) ,Name: estExt_Genewise1.C_81008 , Location: scaffold_8:1683748-1684758( - ) , GoName: protein biosynthesis , GotermType: biological_process , KOG Defline: 60s ribosomal protein L30 isolog ,KOG Class: "Tra…	3592
GT_Tvirens_Specific_3638	ATTAAGCTCCAAATTCTGCATGATAAGATGCAGGAGATTTCAAGCAGCATCGCTCGGCAG	3638	Protein ID: 3638 (alignment of 60 with 100% Identity) , Name: gw1.27.40.1 , Location: scaffold_27:139669-141213( - ) , GoName: regulation of transcription, DNA-dependent , GotermType: biological_process; : : Next best hit , protein id: 54471 (alignment of 15 with 100 % Identity) ,Name: fgenesh1_pm.C_scaffold_2000144 , Location: scaffold_2:1026819-1027583( - )	3638
GT_Tvirens_Specific_3660	TCTTCTCAAAGGCTCTGGACCAGATCCTAAATCATGAGATGCCTTTAGCACGTTTACTGC	3660	Protein ID: 3660 (alignment of 60 with 100% Identity) , Name: gw1.56.1.1 , Location: scaffold_56:23862-26067( - ) , GoName: transcription factor activity , GotermType: molecular_function; : : Next best hit , protein id: 68137 (alignment of 15 with 100 % Identity) ,Name: fgenesh1_pg.C_scaffold_16000054 , Location: scaffold_16:231835-234207( - )	3660
GT_Tvirens_Specific_3670	AATTTAGAAGACGAAGACGTCCGCCATGATGTCTACTGTGGAGTTGTTGCTCTGCTAGAA	3670	Protein ID: 3670 (alignment of 60 with 100% Identity) , Name: gw1.4.230.1 , Location: scaffold_4:1344672-1346245( - ); : : Next best hit , protein id: 47475 (alignment of 16 with 100 % Identity) ,Name: e_gw1.17.3.1 , Location: scaffold_17:230235-235565( + )	3670
GT_Tvirens_Specific_3681	TAATGGCAACACCATCATCCCAAAGTTCTACGACACAGAGAGATTTGAACAGGGCGTCTA	3681	Protein ID: 3681 (alignment of 60 with 100% Identity) , Name: gw1.3.233.1 , Location: scaffold_3:1412422-1414112( - ) , GoName: intracellular , GotermType: cellular_component , KOG Defline: mRNA splicing factor ,KOG Class: RNA processing and modification , KOG Group: INFORMATION STORAGE AND PROCESSING; : : Next best hit , protein id: 62465 (alignment of 16 with 100 % Identity) ,Name: fgenesh1_pg.…	3681
GT_Tvirens_Specific_3773	TATATGGCGACGACTCTGCTTGGAGTCTGTGTCATGGTGGCAATTTATCTCGTCAGAATT	3773	Protein ID: 3773 (alignment of 60 with 100% Identity) , Name: gw1.10.134.1 , Location: scaffold_10:1390337-1391939( - ) , GoName: transporter activity , GotermType: molecular_function , KOG Defline: Predicted transporter ADD1 (major facilitator superfamily) ,KOG Class: General function prediction only , KOG Group: POORLY CHARACTERIZED; : : Next best hit , protein id: 70901 (alignment of 14 with 1…	3773
GT_Tvirens_Specific_3843	TCACTTTTCAACAGAAGGTTGATTTTGCCAATGACCGTGGGTTAGCCGGCTTGATGGTTT	3843	Protein ID: 3843 (alignment of 60 with 100% Identity) , Name: gw1.41.16.1 , Location: scaffold_41:73154-74789( - ) , Ecpathway Description: Chitinase. , Pathway: Aminosugars metabolism , Pathway_class: Metabolism of Complex Carbohydrates , GoName: endochitinase activity ; chitin binding ; carbohydrate metabolism ; catalytic activity ; hydrolase activity , GotermType: molecular_function ; biologic…	3843
GT_Tvirens_Specific_3865	TTATGGCTCCATCAACTGGGTGATGGTTGGTGTAGCCTACTTCTTCATTCCTGAGATGAA	3865	Protein ID: 3865 (alignment of 60 with 100% Identity) , Name: gw1.3.246.1 , Location: scaffold_3:2348542-2350065( - ) , Ecpathway Description: L-arabinose isomerase. , Pathway: Pentose and glucuronate interconversions , Pathway_class: Carbohydrate Metabolism , GoName: integral to membrane ; L-arabinose isomerase activity ; transporter activity , GotermType: cellular_component ; molecular_function…	3865
GT_Tvirens_Specific_3876	ATTACATATATGAATGCCGCGATTGTCGCATTCTAGGATGTCGAAGGTGCCGGTACAATC	3876	Protein ID: 3876 (alignment of 60 with 100% Identity) , Name: gw1.13.132.1 , Location: scaffold_13:1240831-1242158( - ) , GoName: ubiquitin-protein ligase activity , GotermType: molecular_function , KOG Defline: Predicted E3 ubiquitin ligase ,KOG Class: "Posttranslational modification, protein turnover, chaperones" , KOG Group: CELLULAR PROCESSES AND SIGNALING; : : Next best hit , protein id: 659…	3876
GT_Tvirens_Specific_3907	TACAACTTGATAGACGGTGCCTATCAGACTTGAGTGATGATACCCAACTCAAGCCAATGC	3907	Protein ID: 3907 (alignment of 60 with 100% Identity) , Name: gw1.12.145.1 , Location: scaffold_12:410566-412111( + ) , GoName: protein serine/threonine kinase activity , GotermType: molecular_function , KOG Defline: "Ca2+/calmodulin-dependent protein kinase, EF-Hand protein superfamily" ,KOG Class: Signal transduction mechanisms , KOG Group: CELLULAR PROCESSES AND SIGNALING; : : Next best hit , …	3907
GT_Tvirens_Specific_3910	ATTGGTTTGGTTGCATTTACGACAGCTGGGGGTGAAGAAATGCTGTTAAACTTCCTGCGT	3910	Protein ID: 3910 (alignment of 60 with 100% Identity) , Name: gw1.1.313.1 , Location: scaffold_1:187736-189911( - ) , Ecpathway Description: Carbon--nitrogen ligases with glutamine as amido-N-donor. , Pathway: Alanine and aspartate metabolism ; Glutamate metabolism , Pathway_class: Amino Acid Metabolism , GoName: carbon-nitrogen ligase activity, with glutamine as amido-N-donor ; amidase activity …	3910
GT_Tvirens_Specific_3912	TTCAATCAACCATTTTGCTCAGAATTTCGGCGCTAGTATGTCTAACCGTAAGGATGGCCG	3912	Protein ID: 3912 (alignment of 60 with 100% Identity) , Name: gw1.24.33.1 , Location: scaffold_24:92622-94114( - ); : : Next best hit , protein id: 45576 (alignment of 14 with 100 % Identity) ,Name: e_gw1.14.6.1 , Location: scaffold_14:52798-56977( + ) , GoName: ATPase activity , GotermType: molecular_function , KOG Defline: "Pleiotropic drug resistance proteins (PDR1-15), ABC superfamily" ,KOG C…	3912
GT_Tvirens_Specific_3925	TAAAGGAGACCCCAGATGCAACCGAAGAATCATCTACAGATGTGCATGTTACTGAACCCT	3925	Protein ID: 3925 (alignment of 60 with 100% Identity) , Name: gw1.1.314.1 , Location: scaffold_1:2686217-2687787( - ); : : Next best hit , protein id: 12802 (alignment of 15 with 100 % Identity) ,Name: gw1.10.482.1 , Location: scaffold_10:875714-877657( - ) , GoName: DNA binding , GotermType: molecular_function , KOG Defline: Serine/threonine protein kinase ,KOG Class: Signal transduction mechani…	3925
GT_Tvirens_Specific_3945	AACATTTGCGCAAAATATAGAATACGCCAACAGCGTTGGACTTGGAGGGGTGATGGTTTG	3945	Protein ID: 3945 (alignment of 60 with 100% Identity) , Name: gw1.1.316.1 , Location: scaffold_1:3383971-3385424( - ) , Ecpathway Description: Chitinase. , Pathway: Aminosugars metabolism , Pathway_class: Metabolism of Complex Carbohydrates , GoName: carbohydrate metabolism ; hydrolase activity ; chitinase activity ; endochitinase activity ; catalytic activity ; chitin binding , GotermType: biolo…	3945
GT_Tvirens_Specific_3948	CACAGATGGGTACAAAAACTCGCAGAGAAGGGCATTCTGGAAGATATTATCGAGAATTCC	3948	Protein ID: 3948 (alignment of 60 with 100% Identity) , Name: gw1.6.232.1 , Location: scaffold_6:1693856-1695479( + ) , Ecpathway Description: Ubiquitinyl hydrolase 1. , GoName: intracellular ; ubiquitin thiolesterase activity ; ubiquitin-dependent protein catabolism , GotermType: cellular_component ; molecular_function ; biological_process , KOG Defline: Ubiquitin C-terminal hydrolase ,KOG Class…	3948
GT_Tvirens_Specific_3966	AAATCTTTCTCAACAGCAATGTTCAGGGCCCTCTTGATGTCCCAAAGGATCATCTCACGA	3966	Protein ID: 3966 (alignment of 60 with 100% Identity) , Name: gw1.1.318.1 , Location: scaffold_1:1620883-1622004( + ); : : Next best hit , protein id: 61656 (alignment of 14 with 100 % Identity) ,Name: fgenesh1_pg.C_scaffold_2000661 , Location: scaffold_2:2232565-2233596( + )	3966
GT_Tvirens_Specific_3974	ATTTATCGCTAACACAGTCGTGGTCATACCACCGACGCTGAGTTTCTGTCTATTCATTGC	3974	Protein ID: 3974 (alignment of 60 with 100% Identity) , Name: gw1.8.190.1 , Location: scaffold_8:36692-37810( - ) , GoName: zinc ion binding , GotermType: molecular_function; : : Next best hit , protein id: 57862 (alignment of 16 with 100 % Identity) ,Name: fgenesh1_pm.C_scaffold_13000066 , Location: scaffold_13:496712-497881( - )	3974
GT_Tvirens_Specific_4008	ATCCCGATTCTTCGTACAGTTACCCAGCTTCTATGAACGGAGGATTGTACTGTGATGACA	4008	Protein ID: 4008 (alignment of 60 with 100% Identity) , Name: gw1.1.323.1 , Location: scaffold_1:2737827-2739340( - ); : : Next best hit , protein id: 80136 (alignment of 13 with 100 % Identity) ,Name: estExt_fgenesh1_pg.C_80060 , Location: scaffold_8:214516-216258( + )	4008
GT_Tvirens_Specific_4009	AATTAGAAATGTTCTGAATGTTGCAGAGGGTCTTGCATTCCAAGAACCAGGTGCAAAAAA	4009	Protein ID: 4009 (alignment of 60 with 100% Identity) , Name: gw1.23.53.1 , Location: scaffold_23:311058-312044( - ) , GoName: nucleoside-triphosphatase activity , GotermType: molecular_function , KOG Defline: Nuclear AAA ATPase (VCP subfamily) ,KOG Class: "Posttranslational modification, protein turnover, chaperones" , KOG Group: CELLULAR PROCESSES AND SIGNALING; : : Next best hit , protein id: …	4009
GT_Tvirens_Specific_4046	AGAAACGATTGTCATTCTGCCAGATGCCTATCACGAGGGATTTAGCACTGGATACACCTT	4046	Protein ID: 4046 (alignment of 60 with 100% Identity) , Name: gw1.3.254.1 , Location: scaffold_3:475922-476920( - ); : : Next best hit , protein id: 66285 (alignment of 15 with 100 % Identity) ,Name: fgenesh1_pg.C_scaffold_10000414 , Location: scaffold_10:1417513-1422326( - ) , GoName: proteolysis and peptidolysis , GotermType: biological_process , KOG Defline: "RNA polymerase II transcription te…	4046
GT_Tvirens_Specific_4061	AAATTTGTGGATGAGAATGCTGAAGAGCAGCTGATTAAGCCGGAGACGGAAAACAAGGAA	4061	Protein ID: 4061 (alignment of 60 with 100% Identity) , Name: gw1.9.188.1 , Location: scaffold_9:1325319-1326864( - ); : : Next best hit , protein id: 65396 (alignment of 18 with 100 % Identity) ,Name: fgenesh1_pg.C_scaffold_9000029 , Location: scaffold_9:100767-101937( + )	4061
GT_Tvirens_Specific_4063	TTACAAGACATGATCCGACAGGGTCGAGAAGCTCTGGGGACGACTGTTGAGGTTGAGCCC	4063	Protein ID: 4063 (alignment of 60 with 100% Identity) , Name: gw1.24.34.1 , Location: scaffold_24:266152-267666( - ); : : Next best hit , protein id: 92525 (alignment of 18 with 94.44 % Identity) ,Name: fgenesh2_kg.C_scaffold_10000022 , Location: scaffold_10:353090-354084( + )	4063
GT_Tvirens_Specific_4129	TTCTCGGCTGACTTTAACAAGCCACGGAATGCCCGTCCCTTTTCTCCACAGCCGATTCGG	4129	Protein ID: 4129 (alignment of 60 with 100% Identity) , Name: gw1.12.155.1 , Location: scaffold_12:1166882-1168012( + ); : : Next best hit , protein id: 50129 (alignment of 14 with 100 % Identity) ,Name: e_gw1.23.152.1 , Location: scaffold_23:419359-422129( + ) , GoName: DNA metabolism , GotermType: biological_process , KOG Defline: Mismatch repair ATPase MSH5 (MutS family) ,KOG Class: "Replicati…	4129
GT_Tvirens_Specific_4130	CGCCAGCTGGAAGACACGCGGAAAAAGCAGGAGCGCGAACAATTTGAGCTTAAATACAAG	4130	Protein ID: 4130 (alignment of 60 with 100% Identity) , Name: gw1.18.79.1 , Location: scaffold_18:156294-157719( - ) , GoName: protein insertion into membrane , GotermType: biological_process , KOG Defline: Inner membrane protein translocase involved in respiratory chain assembly ,KOG Class: "Intracellular trafficking, secretion, and vesicular transport" , KOG Group: CELLULAR PROCESSES AND SIGNAL…	4130
GT_Tvirens_Specific_4165	TTTATAATGCGGACGACGAGAAATCCGAAGCTGCATTTTTATCCCCCTCCGATCTACGAT	4165	Protein ID: 4165 (alignment of 60 with 100% Identity) , Name: gw1.36.26.1 , Location: scaffold_36:121007-122708( - ); : : Next best hit , protein id: 89725 (alignment of 14 with 100 % Identity) ,Name: estExt_Genewise1.C_160237 , Location: scaffold_16:598414-600653( - ) , GoName: G-protein coupled receptor protein signaling pathway , GotermType: biological_process , KOG Defline: G-protein beta sub…	4165
GT_Tvirens_Specific_4199	TATTCCAGATTCTCATTCAGGCGGTTGATGTTGCCCCTCCGCAAAACTGGACAAACAATT	4199	Protein ID: 4199 (alignment of 60 with 100% Identity) , Name: gw1.34.25.1 , Location: scaffold_34:173659-175006( - ); : : Next best hit , protein id: 46933 (alignment of 14 with 100 % Identity) ,Name: e_gw1.16.119.1 , Location: scaffold_16:719514-720550( + ) , Ecpathway Description: 3-oxoacyl-[acyl-carrier protein] reductase. , Pathway: Fatty acid biosynthesis (path 1) , Pathway_class: Lipid Meta…	4199
GT_Tvirens_Specific_4242	TCAGCTTCATCATTGGAGTTGACGTCTACGACTGCGTTCTAGTCATTAGCAGTCTTTCTG	4242	Protein ID: 4242 (alignment of 60 with 100% Identity) , Name: gw1.1.343.1 , Location: scaffold_1:2516465-2517869( - ); : : Next best hit , protein id: 87151 (alignment of 14 with 100 % Identity) ,Name: estExt_Genewise1.C_70590 , Location: scaffold_7:841954-843829( + ) , GoName: membrane , GotermType: cellular_component , KOG Defline: Prohibitins and stomatins of the PID superfamily ,KOG Class: En…	4242
GT_Tvirens_Specific_4256	TCTGAATCGCTCGTCGAAGAAGACATTCAACTAGATAAAGCTCTTCATGCGTTGCTGGCT	4256	Protein ID: 4256 (alignment of 60 with 100% Identity) , Name: gw1.24.38.1 , Location: scaffold_24:165320-166386( - ) , GoName: DNA binding , GotermType: molecular_function; : : Next best hit , protein id: 84617 (alignment of 14 with 100 % Identity) ,Name: estExt_Genewise1.C_20974 , Location: scaffold_2:1373762-1376303( + )	4256
GT_Tvirens_Specific_4271	GATGAGTCTCTCTACGATGAGGAAGGAGTACAGCTACAACGAACACTCTCTTCACTTGTA	4271	Protein ID: 4271 (alignment of 60 with 100% Identity) , Name: gw1.2.285.1 , Location: scaffold_2:1987132-1988127( - ) , GoName: nucleus , GotermType: cellular_component; : : Next best hit , protein id: 42211 (alignment of 22 with 90.91 % Identity) ,Name: e_gw1.10.857.1 , Location: scaffold_10:1347593-1349787( + ) , Ecpathway Description: Carbon--nitrogen ligases with glutamine as amido-N-donor. ,…	4271
GT_Tvirens_Specific_4274	TATCATTATTACTGATGGCTGCCCAACAGAGCCGGATCCAGACTCGTTCAAAAAAGCCAT	4274	Protein ID: 4274 (alignment of 60 with 100% Identity) , Name: gw1.10.153.1 , Location: scaffold_10:1209321-1210763( - ); : : Next best hit , protein id: 67548 (alignment of 16 with 100 % Identity) ,Name: fgenesh1_pg.C_scaffold_14000106 , Location: scaffold_14:367894-370162( + )	4274
GT_Tvirens_Specific_4323	TATAGTAACAAGCATGGTCGAGAAGAGGCATCTCGCAGCACTTTATACGACAATCTCGGT	4323	Protein ID: 4323 (alignment of 60 with 100% Identity) , Name: gw1.51.5.1 , Location: scaffold_51:16159-17819( - ); : : Next best hit , protein id: 71193 (alignment of 14 with 100 % Identity) ,Name: estExt_Genewise1Plus.C_10897 , Location: scaffold_1:1391137-1392557( - ) , GoName: membrane , GotermType: cellular_component , KOG Defline: SNARE protein SED5/Syntaxin 5 ,KOG Class: "Intracellular traf…	4323
GT_Tvirens_Specific_4324	TACTATGCGGTACTTGTTGCGTATCCCAATAACGCTAGCGTTTATACGGCCACGTTGATT	4324	Protein ID: 4324 (alignment of 60 with 100% Identity) , Name: gw1.4.278.1 , Location: scaffold_4:169271-170904( - ); : : Next best hit , protein id: 66166 (alignment of 15 with 100 % Identity) ,Name: fgenesh1_pg.C_scaffold_10000295 , Location: scaffold_10:1034224-1035003( + )	4324
GT_Tvirens_Specific_4413	TTTGAAGCAGGCAAACATTCTGCGTGAGATACGAAAGGCATATACGGCGTTTTCATCCTG	4413	Protein ID: 4413 (alignment of 60 with 100% Identity) , Name: gw1.12.162.1 , Location: scaffold_12:998636-999805( - ) , GoName: nucleic acid binding , GotermType: molecular_function , KOG Defline: Poly(ADP-ribose) glycohydrolase ,KOG Class: Signal transduction mechanisms , KOG Group: CELLULAR PROCESSES AND SIGNALING; : : Next best hit , protein id: 51274 (alignment of 13 with 100 % Identity) ,Nam…	4413
GT_Tvirens_Specific_4427	TTTTATTACCAAGCTTATGTCTCCTAAATCACAAGATCGGCCGGCAGCGCAAGTGGCTAT	4427	Protein ID: 4427 (alignment of 60 with 100% Identity) , Name: gw1.5.203.1 , Location: scaffold_5:1530449-1531490( + ) , Ecpathway Description: Protein kinase. , GoName: protein kinase CK2 activity ; protein kinase CK2 complex ; protein kinase activity ; cAMP-dependent protein kinase activity ; cAMP-dependent protein kinase complex ; protein kinase CK2 regulator activity ; protein serine/threonine…	4427
GT_Tvirens_Specific_4468	TTCGATTCTGTTACGAGTATTGTCTGGAAATCAACGCCCAGTTGAGAGGATTACCTTGGC	4468	Protein ID: 4468 (alignment of 60 with 100% Identity) , Name: gw1.12.166.1 , Location: scaffold_12:451886-453049( + ) , GoName: intracellular , GotermType: cellular_component; : : Next best hit , protein id: 35696 (alignment of 19 with 94.74 % Identity) ,Name: e_gw1.5.516.1 , Location: scaffold_5:1482183-1484667( - ) , Ecpathway Description: Ubiquitin thiolesterase. , GoName: ubiquitin-dependent …	4468
GT_Tvirens_Specific_4478	TAGATCTTTCTACATCAAAAATTGCTAACTATCCTGTGTACGCTGTGCCGCCGTTGCCCT	4478	Protein ID: 4478 (alignment of 60 with 100% Identity) , Name: gw1.7.213.1 , Location: scaffold_7:304581-305699( + ) , Ecpathway Description: Salicylate 1-monooxygenase. , Pathway: Nitorobenzene degradation ; Fluorene degradation , Pathway_class: Biodegradation of Xenobiotics , GoName: salicylate 1-monooxygenase activity ; electron transport ; metabolism ; oxidoreductase activity ; aromatic compou…	4478
GT_Tvirens_Specific_4545	TTGTCAAGATGATCCTGGAAGCTGCGCCTCATATGATCAATGTCCCTACAGTCTTCTACT	4545	Protein ID: 4545 (alignment of 60 with 100% Identity) , Name: gw1.6.254.1 , Location: scaffold_6:132753-134177( + ); : : Next best hit , protein id: 32553 (alignment of 19 with 94.74 % Identity) ,Name: e_gw1.3.990.1 , Location: scaffold_3:600794-602110( + ) , GoName: metabolism , GotermType: biological_process , KOG Defline: Cysteine synthase ,KOG Class: Amino acid transport and metabolism , KOG …	4545
GT_Tvirens_Specific_4552	GATATCAACATCAAGTCGGCAACTGGAGCAAATGGTACCTATTCTTGTACTAATGTAGAC	4552	Protein ID: 4552 (alignment of 60 with 100% Identity) , Name: gw1.4.290.1 , Location: scaffold_4:65970-67457( - ) , Ecpathway Description: Galacturan 1,4-alpha-galacturonidase. , Pathway: Starch and sucrose metabolism , Pathway_class: Metabolism of Complex Carbohydrates , GoName: polygalacturonase activity ; galacturan 1,4-alpha-galacturonidase activity ; carbohydrate metabolism , GotermType: mol…	4552
GT_Tvirens_Specific_4555	AAGGAAACAATTATCGAGTGCATTCAGTTCCTTATAGACCACGATTACCCAGCCCAAGGT	4555	Protein ID: 4555 (alignment of 60 with 100% Identity) , Name: gw1.5.210.1 , Location: scaffold_5:497306-498915( - ); : : Next best hit , protein id: 63211 (alignment of 15 with 100 % Identity) ,Name: fgenesh1_pg.C_scaffold_4000665 , Location: scaffold_4:2277882-2279541( - )	4555
GT_Tvirens_Specific_4556	TGCATACACCCGACGAACCAAGGATATCAACTGGTTGGGTACTACTGGTATGACTTTATC	4556	Protein ID: 4556 (alignment of 60 with 100% Identity) , Name: gw1.1.371.1 , Location: scaffold_1:1475526-1476361( - ) , GoName: catalytic activity , GotermType: molecular_function; : : Next best hit , protein id: 83136 (alignment of 15 with 100 % Identity) ,Name: estExt_fgenesh1_pm.C_140011 , Location: scaffold_14:47894-50453( + ) , Ecpathway Description: L-arabinose isomerase. , Pathway: Pentose…	4556
GT_Tvirens_Specific_4561	TCGTACTTGTCAGACGAGGAGGATGATGACGATCCGTTTGCTGATAGAAACATTGTTGAG	4561	Protein ID: 4561 (alignment of 60 with 100% Identity) , Name: gw1.14.156.1 , Location: scaffold_14:292061-293553( - ) , GoName: intracellular protein transport , GotermType: biological_process , KOG Defline: Cytosolic sorting protein GGA2/TOM1 ,KOG Class: "Intracellular trafficking, secretion, and vesicular transport" , KOG Group: CELLULAR PROCESSES AND SIGNALING; : : Next best hit , protein id: …	4561
GT_Tvirens_Specific_4563	AATTCCTGGTTTACACGGGTTATGTAACGGCCAAATTCCTCGACCGATTCTATGACCCAT	4563	Protein ID: 4563 (alignment of 60 with 100% Identity) , Name: gw1.8.215.1 , Location: scaffold_8:914767-915930( - ); : : Next best hit , protein id: 86271 (alignment of 14 with 100 % Identity) ,Name: estExt_Genewise1.C_50747 , Location: scaffold_5:1029979-1031075( - )	4563
GT_Tvirens_Specific_4594	TGAGATTATGAGTGCATTTGTGCTTCCCCTTCAGGGATTCTGGAACGCTCTTATTTACGC	4594	Protein ID: 4594 (alignment of 60 with 100% Identity) , Name: gw1.28.29.1 , Location: scaffold_28:218591-220003( - ) , GoName: G-protein coupled receptor activity , GotermType: molecular_function; : : Next best hit , protein id: 20123 (alignment of 15 with 100 % Identity) ,Name: gw1.7.982.1 , Location: scaffold_7:1397970-1403662( - ) , GoName: ATP-dependent helicase activity , GotermType: molecul…	4594
GT_Tvirens_Specific_4609	TGTTGACATTGCCCGCATTTTTGGTTTCGCCTCAATTAAAGTGAACGGCTATTCGCGAGT	4609	Protein ID: 4609 (alignment of 60 with 100% Identity) , Name: gw1.21.68.1 , Location: scaffold_21:536529-537628( + ) , GoName: cell adhesion , GotermType: biological_process , KOG Defline: Fasciclin and related adhesion glycoproteins ,KOG Class: Extracellular structures , KOG Group: CELLULAR PROCESSES AND SIGNALING; : : Next best hit , protein id: 35498 (alignment of 15 with 100 % Identity) ,Name…	4609
GT_Tvirens_Specific_4630	ATGTTATTATTGATGAAGCTAAAGCGTGGGTTCCGAGCTGCAACGTGAGCTGGGAAAGAT	4630	Protein ID: 4630 (alignment of 60 with 100% Identity) , Name: gw1.15.99.1 , Location: scaffold_15:289356-290582( - ) , GoName: catalytic activity , GotermType: molecular_function; : : Next best hit , protein id: 47163 (alignment of 16 with 100 % Identity) ,Name: e_gw1.17.530.1 , Location: scaffold_17:91952-93569( - ) , Ecpathway Description: Aspartate--tRNA ligase. , Pathway: Alanine and aspartat…	4630
GT_Tvirens_Specific_4632	TGACAGCGATAGCGGCGACTTCACTGCATGCAATGAAGAATGTGGATATTGTGGTAAATG	4632	Protein ID: 4632 (alignment of 60 with 100% Identity) , Name: gw1.10.162.1 , Location: scaffold_10:1048471-1049786( + ) , GoName: proteolysis and peptidolysis , GotermType: biological_process; : : Next best hit , protein id: 67551 (alignment of 18 with 94.44 % Identity) ,Name: fgenesh1_pg.C_scaffold_14000109 , Location: scaffold_14:378125-379779( + ) , GoName: oxidoreductase activity , GotermType…	4632
GT_Tvirens_Specific_4649	GATTCTGTGGGCAATTACTGGGTGAATATTACACTGACGGCGAAACTTTGGAATAAGTTC	4649	Protein ID: 4649 (alignment of 60 with 100% Identity) , Name: gw1.66.7.1 , Location: scaffold_66:4246-5684( - ); : : Next best hit , protein id: 35267 (alignment of 15 with 100 % Identity) ,Name: e_gw1.5.364.1 , Location: scaffold_5:1225634-1226239( + ) , GoName: periplasmic space (sensu Gram-negative Bacteria) , GotermType: cellular_component	4649
GT_Tvirens_Specific_4652	TGAGACTGTGATTGCCGAACCTCAGACAGTGGACATTCCTGTGAGGCCCAAGGAAGAGGC	4652	Protein ID: 4652 (alignment of 60 with 100% Identity) , Name: gw1.1.378.1 , Location: scaffold_1:1729923-1731254( - ); : : Next best hit , protein id: 939 (alignment of 14 with 100 % Identity) ,Name: gw1.16.11.1 , Location: scaffold_16:365855-367685( - ) , Ecpathway Description: Cysteine endopeptidases. , GoName: proteolysis and peptidolysis ; intracellular ; cysteine-type endopeptidase activity …	4652
GT_Tvirens_Specific_4725	TGAGGATGAGCTCCGATCTTTCTTCCAAGGATTTGGAGAAATCACTTACGTCAAGATCCC	4725	Protein ID: 4725 (alignment of 60 with 100% Identity) , Name: gw1.13.164.1 , Location: scaffold_13:868535-870470( - ) , GoName: nucleic acid binding , GotermType: molecular_function , KOG Defline: FOG: RRM domain ,KOG Class: General function prediction only , KOG Group: POORLY CHARACTERIZED; : : Next best hit , protein id: 111364 (alignment of 15 with 100 % Identity) ,Name: estExt_fgenesh2_kg.C_9…	4725
GT_Tvirens_Specific_4744	AAGGGTGGCGCGAGTGAGGATACACGTGCCCTGAGGATGCTTGATCGCAAGTTCTGTATC	4744	Protein ID: 4744 (alignment of 60 with 100% Identity) , Name: gw1.6.264.1 , Location: scaffold_6:1201914-1203323( - ) , GoName: G-protein coupled receptor protein signaling pathway , GotermType: biological_process , KOG Defline: Gluconate transport-inducing protein ,KOG Class: Carbohydrate transport and metabolism , KOG Group: METABOLISM; : : Next best hit , protein id: 72694 (alignment of 13 wit…	4744
GT_Tvirens_Specific_4753	TTCAGTTTCTTTAACGGACTTGGCGCAGACCGGAGAGTGTGTTACGATGTATACACCAAA	4753	Protein ID: 4753 (alignment of 60 with 100% Identity) , Name: gw1.2.318.1 , Location: scaffold_2:1789888-1791159( - ) , Ecpathway Description: Guanidinoacetate N-methyltransferase. , Pathway: Urea cycle and metabolism of amino groups ; Arginine and proline metabolism ; Glycine, serine and threonine metabolism , Pathway_class: Amino Acid Metabolism , GoName: guanidinoacetate N-methyltransferase ac…	4753
GT_Tvirens_Specific_4763	TCGGGTCAAGATTTGACAACATCCTATCCCCAGCAATTCAATGCGCTTTTCCAGTCACTA	4763	Protein ID: 4763 (alignment of 60 with 100% Identity) , Name: gw1.11.139.1 , Location: scaffold_11:286829-287632( - ); : : Next best hit , protein id: 59860 (alignment of 14 with 100 % Identity) ,Name: fgenesh1_pm.C_scaffold_37000004 , Location: scaffold_37:37754-39094( - ) , Ecpathway Description: Pyrroline-5-carboxylate reductase. , Pathway: Urea cycle and metabolism of amino groups ; Arginine …	4763
GT_Tvirens_Specific_4910	TTCAAACATTGACGCACCTAACAAGTGCTGTCCAGATGGAACATACTGCACCAATGTGTC	4910	Protein ID: 4910 (alignment of 60 with 100% Identity) , Name: gw1.5.231.1 , Location: scaffold_5:1126443-1127651( + ); : : Next best hit , protein id: 71006 (alignment of 15 with 100 % Identity) ,Name: fgenesh1_pg.C_scaffold_64000005 , Location: scaffold_64:14761-17241( + ) , GoName: subtilase activity , GotermType: molecular_function	4910
GT_Tvirens_Specific_4914	TTGCAATGATTTCTTCAGAGTTTCGCGAGACGGATCATCACTTGTATCTCGGCTCTGAGA	4914	Protein ID: 4914 (alignment of 60 with 100% Identity) , Name: gw1.12.181.1 , Location: scaffold_12:1095151-1095956( - ); : : Next best hit , protein id: 71870 (alignment of 17 with 94.12 % Identity) ,Name: estExt_Genewise1Plus.C_20697 , Location: scaffold_2:978638-979981( + ) , Ecpathway Description: CDP-diacylglycerol--inositol 3-phosphatidyltransferase. , Pathway: Glycerolipid metabolism , Path…	4914
GT_Tvirens_Specific_4916	TGAAAAACTTGGCGTGGAACTTGTTCTTGAAGACCGTGTTGTGGATGAAGATGCAGCTTC	4916	Protein ID: 4916 (alignment of 60 with 100% Identity) , Name: gw1.6.274.1 , Location: scaffold_6:75031-76291( + ) , Ecpathway Description: NADH dehydrogenase. , GoName: oxidoreductase activity ; disulfide oxidoreductase activity ; NADH dehydrogenase activity ; electron transport , GotermType: molecular_function ; biological_process , KOG Defline: Monodehydroascorbate/ferredoxin reductase ,KOG Cla…	4916
GT_Tvirens_Specific_4956	TTTCATGTCAATCAAGCAGGCTTTTCTGGACACCCGGTTATCTACCCGATTGTACCCAAA	4956	Protein ID: 4956 (alignment of 60 with 100% Identity) , Name: gw1.1.405.1 , Location: scaffold_1:552639-553810( - ) , Ecpathway Description: 8-amino-7-oxononanoate synthase. , Pathway: Biotin metabolism , Pathway_class: Metabolism of Cofactors and Vitamins , GoName: 8-amino-7-oxononanoate synthase activity , GotermType: molecular_function , KOG Defline: 5-aminolevulinate synthase ,KOG Class: Coen…	4956
GT_Tvirens_Specific_4960	ATGTAATGATATGGACCATAATTGAACCCGGAGTAGCCATTGTTGCTTCCAGCCTTGCCA	4960	Protein ID: 4960 (alignment of 60 with 100% Identity) , Name: gw1.4.319.1 , Location: scaffold_4:2029267-2030536( - ); : : Next best hit , protein id: 69412 (alignment of 19 with 94.74 % Identity) ,Name: fgenesh1_pg.C_scaffold_22000070 , Location: scaffold_22:257346-259652( - ) , GoName: nucleic acid binding , GotermType: molecular_function , KOG Defline: "Mitochondrial RNA helicase SUV3, DEAD-bo…	4960
GT_Tvirens_Specific_4969	TAATTCACAACCCTGCTCATCCAGACACACGGCAAAACCTGATTTTGCTCGACATTGTGT	4969	Protein ID: 4969 (alignment of 60 with 100% Identity) , Name: gw1.1.407.1 , Location: scaffold_1:736109-737455( + ) , GoName: DNA binding , GotermType: molecular_function; : : Next best hit , protein id: 55033 (alignment of 15 with 100 % Identity) ,Name: fgenesh1_pm.C_scaffold_3000381 , Location: scaffold_3:1861089-1862662( + ) , GoName: zinc ion binding , GotermType: molecular_function	4969
GT_Tvirens_Specific_4983	ACTCTCATATATCAGATGACTTTGACGATGCTTCACCCGTCGCTCCCTCATCGAGAAATA	4983	Protein ID: 4983 (alignment of 60 with 100% Identity) , Name: gw1.13.178.1 , Location: scaffold_13:1177258-1178328( + ); : : Next best hit , protein id: 40129 (alignment of 17 with 100 % Identity) ,Name: e_gw1.8.245.1 , Location: scaffold_8:1336015-1337214( + )	4983
GT_Tvirens_Specific_5073	TATGAAACTACCATCATAGCAGGCTCTGTAGGTATGACAGCAACTACGAGTGGGAGTGAA	5073	Protein ID: 5073 (alignment of 60 with 100% Identity) , Name: gw1.17.104.1 , Location: scaffold_17:74480-75448( + ); : : Next best hit , protein id: 91152 (alignment of 13 with 100 % Identity) ,Name: estExt_Genewise1.C_330002 , Location: scaffold_33:3343-5702( + ) , Ecpathway Description: Phosphogluconate dehydrogenase (decarboxylating). , Pathway: Pentose phosphate pathway , Pathway_class: Carbo…	5073
GT_Tvirens_Specific_5144	AATATGTCTCACACACGCAGTCTAGTCTTTTTACGAAAACATCTTGGCGGGCCGACGTTT	5144	Protein ID: 5144 (alignment of 60 with 100% Identity) , Name: gw1.5.240.1 , Location: scaffold_5:42400-43761( + ); : : Next best hit , protein id: 33515 (alignment of 14 with 100 % Identity) ,Name: e_gw1.4.1383.1 , Location: scaffold_4:1017300-1018853( + ) , GoName: integral to membrane , GotermType: cellular_component , KOG Defline: Synaptic vesicle transporter SVOP and related transporters (maj…	5144
GT_Tvirens_Specific_5193	TACTACGAGGTAAAGATTAAAAGGGACAGCCGCACCATCAATCTGGCTTTGGGATTCACT	5193	Protein ID: 5193 (alignment of 60 with 100% Identity) , Name: gw1.3.364.1 , Location: scaffold_3:232590-233936( - ); : : Next best hit , protein id: 36873 (alignment of 18 with 94.44 % Identity) ,Name: e_gw1.6.215.1 , Location: scaffold_6:1398229-1399900( - ) , GoName: integral to membrane , GotermType: cellular_component , KOG Defline: Permease of the major facilitator superfamily ,KOG Class: Ca…	5193
GT_Tvirens_Specific_5195	ATTGTGGAAGTCTTGAAGTCAAGATGGCCGGCTTTCATTGGCATGAATGTCATTTGGAGC	5195	Protein ID: 5195 (alignment of 60 with 100% Identity) , Name: gw1.19.96.1 , Location: scaffold_19:293792-294826( - ) , Ecpathway Description: DNA topoisomerase. , GoName: DNA topoisomerase type I activity , GotermType: molecular_function , KOG Defline: DNA topoisomerase I ,KOG Class: "Replication, recombination and repair" , KOG Group: INFORMATION STORAGE AND PROCESSING; : : Next best hit , prote…	5195
GT_Tvirens_Specific_5201	AGCTCATTAAGGTAGCAGGACCTGAATTTGAGGATAACGAATGGGGCTTTGGTCAAGTTG	5201	Protein ID: 5201 (alignment of 60 with 100% Identity) , Name: gw1.13.187.1 , Location: scaffold_13:27052-28105( - ); : : Next best hit , protein id: 61207 (alignment of 14 with 100 % Identity) ,Name: fgenesh1_pg.C_scaffold_2000212 , Location: scaffold_2:679738-685258( + )	5201
GT_Tvirens_Specific_5211	AGACTTTAAAGCCGACAAAGTTTATCTCGATCGCTTTCGTAGACAGTGGGAGATAGGAGC	5211	Protein ID: 5211 (alignment of 60 with 100% Identity) , Name: gw1.3.365.1 , Location: scaffold_3:2468295-2469284( - ); : : Next best hit , protein id: 70464 (alignment of 17 with 100 % Identity) ,Name: fgenesh1_pg.C_scaffold_33000056 , Location: scaffold_33:156851-160082( - )	5211
GT_Tvirens_Specific_5311	TTGAAAACTTCTTATATCACGATGGCGGGAATCCCTTTGATACCGAGACCGGTGAAGTAG	5311	Protein ID: 5311 (alignment of 60 with 100% Identity) , Name: gw1.62.4.1 , Location: scaffold_62:2116-3573( - ); : : Next best hit , protein id: 54183 (alignment of 15 with 100 % Identity) ,Name: fgenesh1_pm.C_scaffold_1000402 , Location: scaffold_1:2622502-2625943( - ) , GoName: nucleus , GotermType: cellular_component , KOG Defline: "Nuclear receptor coregulator SMRT/SMRTER, contains Myb-like d…	5311
GT_Tvirens_Specific_5319	GTAGAATATGGTAAATTTTGCCGCACTTTTTTCGGCATGTGTAAGGATTGGCAAAAGATG	5319	Protein ID: 5319 (alignment of 60 with 100% Identity) , Name: gw1.3.377.1 , Location: scaffold_3:1734861-1736091( - ) , GoName: phosphopantetheine binding , GotermType: molecular_function; : : Next best hit , protein id: 111336 (alignment of 15 with 100 % Identity) ,Name: estExt_fgenesh2_kg.C_90027 , Location: scaffold_9:340301-342166( - )	5319
GT_Tvirens_Specific_5321	AGAAGTACGTTGAAGAATGTTGGGGGTGGCCAGAGAGCCTATTTGATGATGTGATTGACT	5321	Protein ID: 5321 (alignment of 60 with 100% Identity) , Name: gw1.22.93.1 , Location: scaffold_22:450197-451349( + ) , GoName: catalytic activity , GotermType: molecular_function; : : Next best hit , protein id: 29421 (alignment of 14 with 100 % Identity) ,Name: e_gw1.1.114.1 , Location: scaffold_1:3086333-3088941( - )	5321
GT_Tvirens_Specific_5378	TTGTGAAAACTACATGGAGTATGGTCCCATAATCGAACCTTGGGACCTAAGCACAGGCAA	5378	Protein ID: 5378 (alignment of 60 with 100% Identity) , Name: gw1.2.359.1 , Location: scaffold_2:2398810-2400465( - ); : : Next best hit , protein id: 43568 (alignment of 16 with 100 % Identity) ,Name: e_gw1.12.63.1 , Location: scaffold_12:982921-985528( + ) , Ecpathway Description: Choline kinase. , Pathway: Glycerolipid metabolism , Pathway_class: Metabolism of Complex Lipids , GoName: choline …	5378
GT_Tvirens_Specific_5380	TTTCTGGAAGAGGTGGTACATCCGTATTATTATGAGGAGGTCATGGCAGGCAAGAGGAAT	5380	Protein ID: 5380 (alignment of 60 with 100% Identity) , Name: gw1.6.296.1 , Location: scaffold_6:628934-630081( + ) , Ecpathway Description: Serine-type carboxypeptidases. , GoName: catalytic activity ; proteolysis and peptidolysis ; serine carboxypeptidase activity , GotermType: molecular_function ; biological_process , KOG Defline: Serine carboxypeptidases (lysosomal cathepsin A) ,KOG Class: Am…	5380
GT_Tvirens_Specific_5385	ATCCTCGGTGCTTTTGGCCTTGGTGTTTTGCTTTGGCGCATCATCGTCAGCTTCCTTCTG	5385	Protein ID: 5385 (alignment of 60 with 100% Identity) , Name: gw1.4.344.1 , Location: scaffold_4:1703081-1703845( - ); : : Next best hit , protein id: 82631 (alignment of 15 with 100 % Identity) ,Name: estExt_fgenesh1_pm.C_70319 , Location: scaffold_7:1509117-1511118( - ) , GoName: delta14-sterol reductase activity , GotermType: molecular_function , KOG Defline: Sterol reductase/lamin B receptor …	5385
GT_Tvirens_Specific_5401	TTACTTTAACCGCATCTGCGACGACGTTGAAAAGTACAAGAATCGCTTGGATGAGTACCG	5401	Protein ID: 5401 (alignment of 60 with 100% Identity) , Name: gw1.2.360.1 , Location: scaffold_2:647125-648413( - ); : : Next best hit , protein id: 88456 (alignment of 15 with 100 % Identity) ,Name: estExt_Genewise1.C_100678 , Location: scaffold_10:1005919-1011614( - ) , GoName: clathrin vesicle coat , GotermType: cellular_component , KOG Defline: "Vesicle coat protein clathrin, heavy chain" ,KO…	5401
GT_Tvirens_Specific_5421	CTTATGAACATCACAAAAGATATCATCTCCTGCCTTGGAATCTTCTCTGCTAAGCACCTC	5421	Protein ID: 5421 (alignment of 60 with 100% Identity) , Name: gw1.8.242.1 , Location: scaffold_8:1800735-1801600( - ); : : Next best hit , protein id: 4960 (alignment of 14 with 100 % Identity) ,Name: gw1.4.319.1 , Location: scaffold_4:2029267-2030536( - )	5421
GT_Tvirens_Specific_5422	GTCTACAATCCAGGGAACAGTGGTGATTCGGAAACTATTGTTGAAACTGTCAACGCTAGT	5422	Protein ID: 5422 (alignment of 60 with 100% Identity) , Name: gw1.24.52.1 , Location: scaffold_24:344593-345937( - ); : : Next best hit , protein id: 54225 (alignment of 14 with 100 % Identity) ,Name: fgenesh1_pm.C_scaffold_1000444 , Location: scaffold_1:2801468-2804221( + )	5422
GT_Tvirens_Specific_5479	TAGACGCGTACAATTTTCCATGGACAATCGGAAATTAGCATCAGTATCGGACGATGGCAC	5479	Protein ID: 5479 (alignment of 60 with 100% Identity) , Name: gw1.20.83.1 , Location: scaffold_20:524081-525400( + ) , Ecpathway Description: 2-acetyl-1-alkylglycerophosphocholine esterase. , Pathway: Glycerolipid metabolism , Pathway_class: Metabolism of Complex Lipids , GoName: 1-alkyl-2-acetylglycerophosphocholine esterase activity , GotermType: molecular_function , KOG Defline: WD40 repeat-co…	5479
GT_Tvirens_Specific_5483	AATATGGATCAGGAATATCAACACAATGAAGAGCTCAGAGCTGCTGGCGAACAGCAAACG	5483	Protein ID: 5483 (alignment of 60 with 100% Identity) , Name: gw1.12.195.1 , Location: scaffold_12:323837-325030( - ); : : Next best hit , protein id: 31977 (alignment of 15 with 100 % Identity) ,Name: e_gw1.3.1519.1 , Location: scaffold_3:2206976-2209237( + ) , Ecpathway Description: Choline dehydrogenase. , Pathway: Glycine, serine and threonine metabolism , Pathway_class: Amino Acid Metabolism…	5483
GT_Tvirens_Specific_5499	TGCTTGACAACAATGATGTCAACTTTCTCATGGCTGTGACCATGAGCGTTAGTGGAATGG	5499	Protein ID: 5499 (alignment of 60 with 100% Identity) , Name: gw1.9.247.1 , Location: scaffold_9:1128948-1130201( - ); : : Next best hit , protein id: 42368 (alignment of 16 with 100 % Identity) ,Name: e_gw1.10.381.1 , Location: scaffold_10:2019-8438( - )	5499
GT_Tvirens_Specific_5522	ACCTGACGGCAGAAAATTAGCTTCTTCTGCGAATGATGGTAGAGTCATTCGAGTCTGGAA	5522	Protein ID: 5522 (alignment of 60 with 100% Identity) , Name: gw1.18.114.1 , Location: scaffold_18:334178-335137( + ); : : Next best hit , protein id: 71961 (alignment of 14 with 100 % Identity) ,Name: estExt_Genewise1Plus.C_21008 , Location: scaffold_2:1432632-1434591( - ) , Ecpathway Description: Methionyl aminopeptidase. , GoName: methionyl aminopeptidase activity , GotermType: molecular_funct…	5522
GT_Tvirens_Specific_5559	CAACATCCGGTTTTCCAGCATTTTTTGGCTTCGTCGATAGCCTTGTTGTTTTTGGTCATT	5559	Protein ID: 5559 (alignment of 60 with 100% Identity) , Name: gw1.1.443.1 , Location: scaffold_1:590878-591621( - ); : : Next best hit , protein id: 81702 (alignment of 16 with 100 % Identity) ,Name: estExt_fgenesh1_pm.C_10355 , Location: scaffold_1:2381989-2385380( + )	5559
GT_Tvirens_Specific_5605	TGTAATGCGCGTATCTCGTCTCACTACTGAAGAGACCGCCATTGTGAAAGCACTAGTTAA	5605	Protein ID: 5605 (alignment of 60 with 100% Identity) , Name: gw1.2.375.1 , Location: scaffold_2:643952-645148( - ); : : Next best hit , protein id: 92798 (alignment of 18 with 94.44 % Identity) ,Name: fgenesh2_kg.C_scaffold_15000013 , Location: scaffold_15:317106-318457( - )	5605
GT_Tvirens_Specific_5609	AAGCTCTCCATTGAAATGAACATGGCAGAGCTCACTGCAAAAATTGCAAAATCCCAGAAT	5609	Protein ID: 5609 (alignment of 60 with 100% Identity) , Name: gw1.7.256.1 , Location: scaffold_7:1815381-1816414( - ); : : Next best hit , protein id: 88108 (alignment of 16 with 100 % Identity) ,Name: estExt_Genewise1.C_90968 , Location: scaffold_9:1364501-1367178( + ) , GoName: actin binding , GotermType: molecular_function , KOG Defline: Drebrins and related actin binding proteins ,KOG Class: …	5609
GT_Tvirens_Specific_5614	AAATAATCCAAAATCTCGACCTGAGTGCTATAGGAGCTAGGAAAGGCTGGCAAGGCATAG	5614	Protein ID: 5614 (alignment of 60 with 100% Identity) , Name: gw1.39.22.1 , Location: scaffold_39:87827-89002( - ); : : Next best hit , protein id: 58495 (alignment of 17 with 100 % Identity) ,Name: fgenesh1_pm.C_scaffold_18000008 , Location: scaffold_18:56071-57615( + )	5614
GT_Tvirens_Specific_5626	AGCAAGCATCTCGGGTGGATTAACGTGGGTAATTTCAGGATCGAATGGCGAGATTGAAAT	5626	Protein ID: 5626 (alignment of 60 with 100% Identity) , Name: gw1.45.8.1 , Location: scaffold_45:49715-50563( + ) , GoName: oxidoreductase activity , GotermType: molecular_function , KOG Defline: Dimeric dihydrodiol dehydrogenase ,KOG Class: Carbohydrate transport and metabolism , KOG Group: METABOLISM; : : Next best hit , protein id: 32877 (alignment of 14 with 100 % Identity) ,Name: e_gw1.3.13.…	5626
GT_Tvirens_Specific_5637	ATTTTAATTTATCTATGGAGGCGAGACCGCAGCAAAAAGCATTGCACAAGTGGCACGTCG	5637	Protein ID: 5637 (alignment of 60 with 100% Identity) , Name: gw1.9.256.1 , Location: scaffold_9:151569-152528( + ); : : Next best hit , protein id: 53233 (alignment of 15 with 100 % Identity) ,Name: e_gw1.43.1.1 , Location: scaffold_43:7341-12833( - ) , GoName: ATP binding , GotermType: molecular_function , KOG Defline: "3-Methylcrotonyl-CoA carboxylase, biotin-containing subunit/Propionyl-CoA c…	5637
GT_Tvirens_Specific_5659	ATTACAAAATAAGCATCATGCTGAGCAGCGACTCCAAGTCGGAGATTGAAGGCGTTCGAT	5659	Protein ID: 5659 (alignment of 60 with 100% Identity) , Name: gw1.7.260.1 , Location: scaffold_7:783539-785077( - ); : : Next best hit , protein id: 512 (alignment of 16 with 100 % Identity) ,Name: gw1.29.10.1 , Location: scaffold_29:82162-85288( + ) , GoName: molecular function unknown , GotermType: molecular_function , KOG Defline: Non-ribosomal peptide synthetase/alpha-aminoadipate reductase a…	5659
GT_Tvirens_Specific_5685	ATTGTCGACAACAAGAGCCAAGGCACTGCACCTCCTGGACAGAGCGATTGCACTGGACCT	5685	Protein ID: 5685 (alignment of 60 with 100% Identity) , Name: gw1.9.257.1 , Location: scaffold_9:378961-380153( + ); : : Next best hit , protein id: 406 (alignment of 20 with 95 % Identity) ,Name: gw1.1.23.1 , Location: scaffold_1:275906-278444( - ) , GoName: chitin binding , GotermType: molecular_function , KOG Defline: Chitinase ,KOG Class: Carbohydrate transport and metabolism , KOG Group: MET…	5685
GT_Tvirens_Specific_5723	ATCTGGGATAGCAATACAGGTAAATGCCAACAAACGCTACACGGCCATAAGGGTAGTGTT	5723	Protein ID: 5723 (alignment of 60 with 100% Identity) , Name: gw1.8.253.1 , Location: scaffold_8:629756-630787( - ) , Ecpathway Description: 2-acetyl-1-alkylglycerophosphocholine esterase. , Pathway: Glycerolipid metabolism , Pathway_class: Metabolism of Complex Lipids , GoName: 1-alkyl-2-acetylglycerophosphocholine esterase activity , GotermType: molecular_function , KOG Defline: U4/U6 small nuc…	5723
GT_Tvirens_Specific_5724	TTGAGACAGTCGGCATTATGAGAATTGAAAACTTTCTTGGAAACCATCGATCAAGTCGAA	5724	Protein ID: 5724 (alignment of 60 with 100% Identity) , Name: gw1.16.93.1 , Location: scaffold_16:489461-490246( - ); : : Next best hit , protein id: 84105 (alignment of 15 with 100 % Identity) ,Name: estExt_Genewise1.C_11534 , Location: scaffold_1:2614299-2617576( - ) , Ecpathway Description: GMP synthase (glutamine-hydrolysing). , Pathway: Purine metabolism ; Glutamate metabolism , Pathway_clas…	5724
GT_Tvirens_Specific_5725	ACAGTTCGCATTATGAAAATCGAAACCTTTCTTCAAAACCATCAATCAAGTCGACGATTG	5725	Protein ID: 5725 (alignment of 60 with 100% Identity) , Name: gw1.43.22.1 , Location: scaffold_43:24997-25773( - ); : : Next best hit , protein id: 45971 (alignment of 19 with 94.74 % Identity) ,Name: e_gw1.14.431.1 , Location: scaffold_14:324217-326301( + ) , Ecpathway Description: Phosphotransferases with an alcohol group as acceptor. , Pathway: Inositol phosphate metabolism ; Starch and sucros…	5725
GT_Tvirens_Specific_5734	TCTATCTTTAACTGGACCGGTTACAATAAAGGAAGTTCGATGCGCGGTCGCTCGATGTAT	5734	Protein ID: 5734 (alignment of 60 with 100% Identity) , Name: gw1.17.127.1 , Location: scaffold_17:639879-641228( - ); : : Next best hit , protein id: 58560 (alignment of 14 with 100 % Identity) ,Name: fgenesh1_pm.C_scaffold_18000073 , Location: scaffold_18:359064-360104( + ) , Ecpathway Description: Endodeoxyribonucleases producing 5'-phosphomonoesters. , GoName: endodeoxyribonuclease activity, …	5734
GT_Tvirens_Specific_5763	TATGTGCAAGAAGCACATCGCCCCAAGTCGTGCATGGAAGGCATTTATATCCATAATACG	5763	Protein ID: 5763 (alignment of 60 with 100% Identity) , Name: gw1.14.186.1 , Location: scaffold_14:238253-239427( + ); : : Next best hit , protein id: 47086 (alignment of 16 with 100 % Identity) ,Name: e_gw1.16.364.1 , Location: scaffold_16:23112-24695( + ) , GoName: electron transport , GotermType: biological_process	5763
GT_Tvirens_Specific_5781	AACCTGCTGCCCAAGACGCACAACCACATGCTGCGGCTGTACGACGAGGGCAAGCTCAAG	5781	Protein ID: 5781 (alignment of 60 with 100% Identity) , Name: gw1.4.357.1 , Location: scaffold_4:1208113-1208897( + ); : : Next best hit , protein id: 82314 (alignment of 16 with 100 % Identity) ,Name: estExt_fgenesh1_pm.C_50303 , Location: scaffold_5:1399064-1402053( + ) , Ecpathway Description: Threonine--tRNA ligase. , Pathway: Glycine, serine and threonine metabolism ; Aminoacyl-tRNA biosynth…	5781
GT_Tvirens_Specific_5787	AAAGCAAGACAAGAAGCTATCTGAGGACGGTCGAAAGGCCGGAAGAATGGAGTTTATAGT	5787	Protein ID: 5787 (alignment of 60 with 100% Identity) , Name: gw1.4.358.1 , Location: scaffold_4:2261227-2262295( - ); : : Next best hit , protein id: 41996 (alignment of 19 with 94.74 % Identity) ,Name: e_gw1.10.571.1 , Location: scaffold_10:501274-502170( - )	5787
GT_Tvirens_Specific_5809	TATCACCGCCATTGAGCTGACAATACGATGGAACCAGTTTGACAATATCGACGGAGTCAA	5809	Protein ID: 5809 (alignment of 60 with 100% Identity) , Name: gw1.14.188.1 , Location: scaffold_14:1044612-1045584( + ); : : Next best hit , protein id: 68102 (alignment of 14 with 100 % Identity) ,Name: fgenesh1_pg.C_scaffold_16000019 , Location: scaffold_16:85688-86212( - )	5809
GT_Tvirens_Specific_5856	GCTTGGGATAATGATTTACGAGAAGGTATTGAATGGATGATAGCGCAGTCTGAGTTGAGA	5856	Protein ID: 5856 (alignment of 60 with 100% Identity) , Name: gw1.2.389.1 , Location: scaffold_2:43997-45164( - ) , Ecpathway Description: Carboxylic ester hydrolases. , Pathway: Butanoate metabolism ; Pentose and glucuronate interconversions ; 2,4-Dichlorobenzoate degradation , Pathway_class: Carbohydrate Metabolism ; Biodegradation of Xenobiotics , GoName: carboxylic ester hydrolase activity ; …	5856
GT_Tvirens_Specific_5921	TTTATTTGGTCATCGGTCGAGCCAAACATTGGTATCGTCTGTGCCTGTTTGCCTACTCTT	5921	Protein ID: 5921 (alignment of 60 with 100% Identity) , Name: gw1.8.260.1 , Location: scaffold_8:174346-175385( + ); : : Next best hit , protein id: 85052 (alignment of 15 with 100 % Identity) ,Name: estExt_Genewise1.C_30412 , Location: scaffold_3:617130-618680( + ) , GoName: integral to membrane , GotermType: cellular_component , KOG Defline: B-cell receptor-associated protein and related protei…	5921
GT_Tvirens_Specific_5934	AACTTGTCAGAAGAGGAAAGGTCCAGAACTGGTAGTCGAGATATGATCATCACCAAGGAG	5934	Protein ID: 5934 (alignment of 60 with 100% Identity) , Name: gw1.26.49.1 , Location: scaffold_26:130259-131577( - ); : : Next best hit , protein id: 83059 (alignment of 14 with 100 % Identity) ,Name: estExt_fgenesh1_pm.C_120194 , Location: scaffold_12:972228-974194( - ) , Ecpathway Description: Proteasome endopeptidase complex. , GoName: proteasome endopeptidase activity ; threonine endopeptidas…	5934
GT_Tvirens_Specific_5939	TTATCTTCAATATTGTACATCCGGGACGAATCATGCGCGGCGATAAATACGATCTGCCGT	5939	Protein ID: 5939 (alignment of 60 with 100% Identity) , Name: gw1.20.93.1 , Location: scaffold_20:91726-92591( - ) , GoName: ribosome , GotermType: cellular_component; : : Next best hit , protein id: 78810 (alignment of 14 with 100 % Identity) ,Name: estExt_fgenesh1_pg.C_10471 , Location: scaffold_1:1570669-1571925( - )	5939
GT_Tvirens_Specific_5977	ATATTATCCTGCCTCGCGAAAGGCTGATTCGCAGCGTCCTCATCATGATAATCGTCAATT	5977	Protein ID: 5977 (alignment of 60 with 100% Identity) , Name: gw1.12.202.1 , Location: scaffold_12:206644-207354( - ); : : Next best hit , protein id: 83529 (alignment of 15 with 100 % Identity) ,Name: estExt_fgenesh1_pm.C_230097 , Location: scaffold_23:432422-434226( + ) , GoName: nucleotidyltransferase activity , GotermType: molecular_function , KOG Defline: tRNA nucleotidyltransferase/poly(A) …	5977
GT_Tvirens_Specific_5992	TCTTTACGCTGTGCTGGCATTTATTACGATGCGCATCATATTTCGCCTCGTCGAGTTTCT	5992	Protein ID: 5992 (alignment of 60 with 100% Identity) , Name: gw1.7.281.1 , Location: scaffold_7:1766334-1767370( + ) , GoName: response to xenobiotic stimulus , GotermType: biological_process; : : Next best hit , protein id: 14012 (alignment of 14 with 100 % Identity) ,Name: gw1.5.640.1 , Location: scaffold_5:1775535-1777161( - )	5992
GT_Tvirens_Specific_5999	TCTTCCTTGGCATCGCGGCATACCTGATCTTCGGCTCTTGGCTCAACTACAACCGGTACG	5999	Protein ID: 5999 (alignment of 60 with 100% Identity) , Name: gw1.8.264.1 , Location: scaffold_8:770502-771709( - ); : : Next best hit , protein id: 50283 (alignment of 18 with 94.44 % Identity) ,Name: e_gw1.23.222.1 , Location: scaffold_23:94126-95471( + ) , Ecpathway Description: Ribose-phosphate pyrophosphokinase. , Pathway: Pentose phosphate pathway ; Purine metabolism , Pathway_class: Carboh…	5999
GT_Tvirens_Specific_6014	GTTCATCCTGGTATAGTTTTAAAGGGGCCTGGGAGCAGTTTACCTTCTTCCAAGATTCGA	6014	Protein ID: 6014 (alignment of 60 with 100% Identity) , Name: gw1.38.18.1 , Location: scaffold_38:8213-9235( + ) , GoName: response to xenobiotic stimulus , GotermType: biological_process; : : Next best hit , protein id: 82984 (alignment of 14 with 100 % Identity) ,Name: estExt_fgenesh1_pm.C_110212 , Location: scaffold_11:1087808-1090978( - ) , Ecpathway Description: Protein kinase. , GoName: pro…	6014
GT_Tvirens_Specific_6099	TCATTGGACGCTGAGAATGTTTGGGCTCGCTGGTTGGGAGGAAGAAAGGACGCGCGAGTT	6099	Protein ID: 6099 (alignment of 60 with 100% Identity) , Name: gw1.10.225.1 , Location: scaffold_10:1369040-1370098( - ) , GoName: S-adenosylmethionine-dependent methyltransferase activity , GotermType: molecular_function; : : Next best hit , protein id: 9163 (alignment of 14 with 100 % Identity) ,Name: gw1.4.560.1 , Location: scaffold_4:1125835-1126248( - ) , GoName: zinc ion binding , GotermType…	6099
GT_Tvirens_Specific_6129	ATCAAGGTGCTGAAGATGATGGGCAAAGAGGAAGGATTTACATCTTTAGAAGATACTCTT	6129	Protein ID: 6129 (alignment of 60 with 100% Identity) , Name: gw1.20.98.1 , Location: scaffold_20:223246-224220( - ) , Ecpathway Description: Cinnamyl-alcohol dehydrogenase. , Pathway: Flavonoids, stilbene and lignin biosynthesis , Pathway_class: Biosynthesis of Secondary Metabolites , GoName: cinnamyl-alcohol dehydrogenase activity , GotermType: molecular_function , KOG Defline: Flavonol reducta…	6129
GT_Tvirens_Specific_6153	ATCATCGCTTTGAGCCCCCAAACAGTGACACTGAATTTGATCGTTGCAGTCATCTCTATC	6153	Protein ID: 6153 (alignment of 60 with 100% Identity) , Name: gw1.14.202.1 , Location: scaffold_14:351359-352432( - ); : : Next best hit , protein id: 68231 (alignment of 14 with 100 % Identity) ,Name: fgenesh1_pg.C_scaffold_16000148 , Location: scaffold_16:672806-675770( + ) , GoName: hydrolase activity , GotermType: molecular_function , KOG Defline: Oxoprolinase ,KOG Class: Amino acid transport…	6153
GT_Tvirens_Specific_6242	GGCTTGTGGGATAAAAAGGTGCATTGCTATGCAAATTTTATCTCTTGGTGGGCCCAAAAG	6242	Protein ID: 6242 (alignment of 60 with 100% Identity) , Name: gw1.11.190.1 , Location: scaffold_11:670802-671968( - ) , GoName: metabolism , GotermType: biological_process; : : Next best hit , protein id: 35069 (alignment of 13 with 100 % Identity) ,Name: e_gw1.4.1501.1 , Location: scaffold_4:1909908-1911371( - ) , GoName: N-acetyltransferase activity , GotermType: molecular_function	6242
GT_Tvirens_Specific_6270	TGAGATTATCAAGAACTCGTGGGGCACGACGGAAAAGATGGCGTGGTGTGCGGCTGTAGA	6270	Protein ID: 6270 (alignment of 60 with 100% Identity) , Name: gw1.21.104.1 , Location: scaffold_21:86452-87381( + ); : : Next best hit , protein id: 35567 (alignment of 15 with 100 % Identity) ,Name: e_gw1.5.988.1 , Location: scaffold_5:1062215-1065457( - ) , GoName: intracellular signaling cascade , GotermType: biological_process , KOG Defline: Nucleolar GTPase/ATPase p130 ,KOG Class: Nuclear st…	6270
GT_Tvirens_Specific_6276	TTTGTAAGACAGCTGCGGGTGGGTGATGTGATTACGGTCTGGGGCAAGGCGAGATTTCCC	6276	Protein ID: 6276 (alignment of 60 with 100% Identity) , Name: gw1.10.231.1 , Location: scaffold_10:1395572-1396534( - ); : : Next best hit , protein id: 16209 (alignment of 25 with 92 % Identity) ,Name: gw1.13.551.1 , Location: scaffold_13:684342-685370( - )	6276
GT_Tvirens_Specific_6283	TATTTCCAGGTCTTGCCATGAGTGAAACATGGTATCGCGATCTATTAGAAGGCCTCCAGT	6283	Protein ID: 6283 (alignment of 60 with 100% Identity) , Name: gw1.13.234.1 , Location: scaffold_13:181571-182701( - ) , Ecpathway Description: Carboxylic ester hydrolases. , Pathway: 2,4-Dichlorobenzoate degradation ; Pentose and glucuronate interconversions ; Butanoate metabolism , Pathway_class: Biodegradation of Xenobiotics ; Carbohydrate Metabolism , GoName: 3,4-dihydrocoumarin hydrolase acti…	6283
GT_Tvirens_Specific_6301	TTATTGTCAGCGAGATCAATTTCTTCAGTGGCCCAGTCAACTATCAATCCGAGGCTCTAG	6301	Protein ID: 6301 (alignment of 60 with 100% Identity) , Name: gw1.4.385.1 , Location: scaffold_4:1168830-1170035( + ); : : Next best hit , protein id: 32683 (alignment of 15 with 100 % Identity) ,Name: e_gw1.3.1458.1 , Location: scaffold_3:640255-642662( + )	6301
GT_Tvirens_Specific_6304	TTATGATATCGAGCTTTGTACTCCCCGATGGAATCGACGACTTTGCAGTCATGAGCCTTT	6304	Protein ID: 6304 (alignment of 60 with 100% Identity) , Name: gw1.26.51.1 , Location: scaffold_26:100260-100518( - ); : : Next best hit , protein id: 73573 (alignment of 15 with 100 % Identity) ,Name: estExt_Genewise1Plus.C_50626 , Location: scaffold_5:852967-855926( + ) , Ecpathway Description: DNA-directed DNA polymerase. , Pathway: Purine metabolism ; DNA polymerase ; Pyrimidine metabolism , P…	6304
GT_Tvirens_Specific_6309	TTATCAAAACGACAATGGGCTCAATCTTACGGCCCAAGACTCAATCAACTTCCTCCAGTT	6309	Protein ID: 6309 (alignment of 60 with 100% Identity) , Name: gw1.34.38.1 , Location: scaffold_34:111548-112560( - ); : : Next best hit , protein id: 1306 (alignment of 14 with 100 % Identity) ,Name: gw1.5.67.1 , Location: scaffold_5:886318-888741( - ) , Ecpathway Description: Acid--D-amino-acid ligases (peptide synthases). , Pathway: Tryptophan metabolism ; Ubiquinone biosynthesis , Pathway_clas…	6309
GT_Tvirens_Specific_6352	AACGCAAGATATGGTCGACGAACGCTTTTCTATTGCGTATTTTGCGAAGCCTAATCGAGC	6352	Protein ID: 6352 (alignment of 60 with 100% Identity) , Name: gw1.37.21.1 , Location: scaffold_37:41368-42577( - ) , Ecpathway Description: Oxalate oxidase. , Pathway: Glyoxylate and dicarboxylate metabolism , Pathway_class: Carbohydrate Metabolism , GoName: oxalate oxidase activity , GotermType: molecular_function , KOG Defline: Iron/ascorbate family oxidoreductases ,KOG Class: General function …	6352
GT_Tvirens_Specific_6380	AGCGAGTAGTGACGATACTGTAACAAATGAAGAGGGTGCGGATCTCAAAGACCTTGTTTC	6380	Protein ID: 6380 (alignment of 60 with 100% Identity) , Name: gw1.9.281.1 , Location: scaffold_9:54118-55059( - ); : : Next best hit , protein id: 20734 (alignment of 14 with 100 % Identity) ,Name: gw1.4.1270.1 , Location: scaffold_4:1748653-1751624( - ) , GoName: rhodopsin-like receptor activity , GotermType: molecular_function	6380
GT_Tvirens_Specific_6382	AAGCCGTAGCGGGTGAGAGGGATATTGAGAGAGAAAGAAACAAGGTGCAGGAGAGACGAA	6382	Protein ID: 6382 (alignment of 60 with 100% Identity) , Name: gw1.10.237.1 , Location: scaffold_10:685968-686716( - ); : : Next best hit , protein id: 48153 (alignment of 15 with 100 % Identity) ,Name: e_gw1.18.106.1 , Location: scaffold_18:247691-248755( - )	6382
GT_Tvirens_Specific_6387	GTATTGCCAAGCATTGCTCTCCAATTTGTGAGCCGGATTAAAGAGTGGTTGGATGATCTT	6387	Protein ID: 6387 (alignment of 60 with 100% Identity) , Name: gw1.16.107.1 , Location: scaffold_16:427589-428647( - ); : : Next best hit , protein id: 68181 (alignment of 17 with 100 % Identity) ,Name: fgenesh1_pg.C_scaffold_16000098 , Location: scaffold_16:468294-469494( + )	6387
GT_Tvirens_Specific_6421	AAGCTAGGAGCCATGGTGCGCGAGATTGAGGAGCTCGACGCCGAAATCAGCAATCTCATT	6421	Protein ID: 6421 (alignment of 60 with 100% Identity) , Name: gw1.4.396.1 , Location: scaffold_4:290211-290932( + ); : : Next best hit , protein id: 82535 (alignment of 24 with 91.67 % Identity) ,Name: estExt_fgenesh1_pm.C_70097 , Location: scaffold_7:409622-411315( - )	6421
GT_Tvirens_Specific_6445	TCCACTGTGAGAACCGATATTTTGACGTGTATCTTTGTGCTTGGAGTTGTTTCTTGGCTA	6445	Protein ID: 6445 (alignment of 60 with 100% Identity) , Name: gw1.2.426.1 , Location: scaffold_2:911997-913065( - ) , GoName: proteolysis and peptidolysis , GotermType: biological_process; : : Next best hit , protein id: 47886 (alignment of 14 with 100 % Identity) ,Name: e_gw1.18.293.1 , Location: scaffold_18:548807-551239( + ) , GoName: DNA binding , GotermType: molecular_function	6445
GT_Tvirens_Specific_6461	TCATTACTGGTACCTGGTTGTTCATTGGGTTGTGTGCCTATGGATATGGCACGTATGAGA	6461	Protein ID: 6461 (alignment of 60 with 100% Identity) , Name: gw1.4.401.1 , Location: scaffold_4:774315-775324( - ); : : Next best hit , protein id: 74284 (alignment of 14 with 100 % Identity) ,Name: estExt_Genewise1Plus.C_61395 , Location: scaffold_6:1877335-1879220( - ) , Ecpathway Description: Serine C-palmitoyltransferase. , Pathway: Sphingoglycolipid metabolism , Pathway_class: Metabolism of…	6461
GT_Tvirens_Specific_6463	TCAATTCCCTGCCGAGAGTCATTGATGTGCGGAGTCTTCCCAGAGGAGGAATGCTTCGGG	6463	Protein ID: 6463 (alignment of 60 with 100% Identity) , Name: gw1.3.449.1 , Location: scaffold_3:794260-795414( - ); : : Next best hit , protein id: 31645 (alignment of 15 with 100 % Identity) ,Name: e_gw1.3.19.1 , Location: scaffold_3:446772-450897( + )	6463
GT_Tvirens_Specific_6465	AACATTCTCCATGTTGAGAAAGCTAAGCTCGCCTCTGAAGTTAGTGATTGCGGGAAACCA	6465	Protein ID: 6465 (alignment of 60 with 100% Identity) , Name: gw1.10.243.1 , Location: scaffold_10:241350-242393( + ) , GoName: hydrolase activity , GotermType: molecular_function , KOG Defline: Phosphoesterases ,KOG Class: General function prediction only , KOG Group: POORLY CHARACTERIZED; : : Next best hit , protein id: 82591 (alignment of 19 with 100 % Identity) ,Name: estExt_fgenesh1_pm.C_702…	6465
GT_Tvirens_Specific_6474	AGAAGAGCTGTTGAAAAAGCATTGGCAGGTTTTGAGAGAGGGTAAAGTAGGGCGGATGGT	6474	Protein ID: 6474 (alignment of 60 with 100% Identity) , Name: gw1.7.300.1 , Location: scaffold_7:1829519-1830571( - ); : : Next best hit , protein id: 80136 (alignment of 14 with 100 % Identity) ,Name: estExt_fgenesh1_pg.C_80060 , Location: scaffold_8:214516-216258( + )	6474
GT_Tvirens_Specific_6482	GAGATTGACGAAAAGGACCTGAAGCTTCTGGACGGATGGAGGTGGAGAGTAATTCTGTGG	6482	Protein ID: 6482 (alignment of 60 with 100% Identity) , Name: gw1.2.427.1 , Location: scaffold_2:476488-477111( - ); : : Next best hit , protein id: 59243 (alignment of 23 with 91.3 % Identity) ,Name: fgenesh1_pm.C_scaffold_24000057 , Location: scaffold_24:333321-335477( - )	6482
GT_Tvirens_Specific_6509	AACAAGCACAAGCGGTCTTGCGGCGTCCATGTCTTTGGCTGAGAAGCAGGCCGTATGGAA	6509	Protein ID: 6509 (alignment of 60 with 100% Identity) , Name: gw1.3.453.1 , Location: scaffold_3:712180-712845( - ); : : Next best hit , protein id: 834 (alignment of 15 with 100 % Identity) ,Name: gw1.19.27.1 , Location: scaffold_19:384489-387463( - ) , GoName: ATP binding , GotermType: molecular_function , KOG Defline: DNA replication checkpoint protein CHL12/CTF18 ,KOG Class: "Cell cycle contr…	6509
GT_Tvirens_Specific_6523	ATGGAACCTCATCCTGATAAGCGCCTCACGGCGGAAAAGGCAATGGAGCATGCCTGGCTT	6523	Protein ID: 6523 (alignment of 60 with 100% Identity) , Name: gw1.3.454.1 , Location: scaffold_3:100079-100740( - ) , GoName: protein serine/threonine kinase activity , GotermType: molecular_function , KOG Defline: Serine/threonine protein kinase Chk2 and related proteins ,KOG Class: "Cell cycle control, cell division, chromosome partitioning" , KOG Group: METABOLISM; : : Next best hit , protein …	6523
GT_Tvirens_Specific_6590	TCGGCAATTCTTGCAGCAGATGCTGTCTTTGAGAGTGAGAATGAGAATAAGAAACCAGGC	6590	Protein ID: 6590 (alignment of 60 with 100% Identity) , Name: gw1.14.213.1 , Location: scaffold_14:934104-934892( - ) , GoName: intracellular , GotermType: cellular_component , KOG Defline: 3'-5' exonuclease ,KOG Class: "Replication, recombination and repair" , KOG Group: INFORMATION STORAGE AND PROCESSING; : : Next best hit , protein id: 472 (alignment of 14 with 100 % Identity) ,Name: gw1.6.26.…	6590
GT_Tvirens_Specific_6613	ATGGCAGCTTGTTTAACAGCAAGACATGCTTCAAGAAGCGCGACGTTATCCTCTTCAAGT	6613	Protein ID: 6613 (alignment of 60 with 100% Identity) , Name: gw1.3.460.1 , Location: scaffold_3:1250514-1251518( - ) , GoName: integral to membrane , GotermType: cellular_component , KOG Defline: Calcium-responsive transcription coactivator ,KOG Class: Transcription , KOG Group: INFORMATION STORAGE AND PROCESSING; : : Next best hit , protein id: 83371 (alignment of 15 with 100 % Identity) ,Name:…	6613
GT_Tvirens_Specific_6616	GCTGGTCATCACATTGCCAGCTTCAACGCTACACCAATCATTCTGGAATTTTTTAAACAG	6616	Protein ID: 6616 (alignment of 60 with 100% Identity) , Name: gw1.8.292.1 , Location: scaffold_8:306733-307650( - ); : : Next best hit , protein id: 53599 (alignment of 20 with 95 % Identity) ,Name: e_gw1.60.13.1 , Location: scaffold_60:16129-17513( + ) , GoName: membrane , GotermType: cellular_component , KOG Defline: Predicted hydrolases or acyltransferases (alpha/beta hydrolase superfamily) ,K…	6616
GT_Tvirens_Specific_6674	TGAGTTTTATACGAGCTGGGTAATAGCGAAAAAGGTGTATGAGTGGGTAAAAGAGATTGA	6674	Protein ID: 6674 (alignment of 60 with 100% Identity) , Name: gw1.15.155.1 , Location: scaffold_15:463592-464669( - ) , GoName: catalytic activity , GotermType: molecular_function , KOG Defline: Uncharacterized conserved protein ,KOG Class: Function unknown , KOG Group: POORLY CHARACTERIZED; : : Next best hit , protein id: 66537 (alignment of 20 with 95 % Identity) ,Name: fgenesh1_pg.C_scaffold_1…	6674
GT_Tvirens_Specific_6694	TTGTGATGAAACAGCATCATGAGGGAAAGAGTTTAGGAGCGAGCTTTGTGTTTGTGGCGA	6694	Protein ID: 6694 (alignment of 60 with 100% Identity) , Name: gw1.26.59.1 , Location: scaffold_26:246542-247584( - ) , Ecpathway Description: D-arabinitol 2-dehydrogenase. , GoName: D-arabinitol 2-dehydrogenase activity ; metabolism ; oxidoreductase activity , GotermType: molecular_function ; biological_process , KOG Defline: Reductases with broad range of substrate specificities ,KOG Class: Gene…	6694
GT_Tvirens_Specific_6726	GATGCAAGCAGTTATGTAACTGGTGCTGATATTCGCGTTGATGGTGGCTATACCGTTACA	6726	Protein ID: 6726 (alignment of 60 with 100% Identity) , Name: gw1.2.441.1 , Location: scaffold_2:2669362-2670526( + ) , Ecpathway Description: D-arabinitol 2-dehydrogenase. , GoName: D-arabinitol 2-dehydrogenase activity ; metabolism ; oxidoreductase activity , GotermType: molecular_function ; biological_process , KOG Defline: Reductases with broad range of substrate specificities ,KOG Class: Gen…	6726
GT_Tvirens_Specific_6742	CAAACAGCCTTACATCTAGCGGTGATTTTGGGACATCAGGATATTGCAGAAACCCTCATG	6742	Protein ID: 6742 (alignment of 60 with 100% Identity) , Name: gw1.20.114.1 , Location: scaffold_20:608592-609149( + ); : : Next best hit , protein id: 46639 (alignment of 18 with 100 % Identity) ,Name: e_gw1.15.68.1 , Location: scaffold_15:885547-887552( + ) , Ecpathway Description: 3-oxoacid CoA-transferase. , Pathway: Valine, leucine and isoleucine degradation ; Butanoate metabolism ; Synthesis…	6742
GT_Tvirens_Specific_6760	TCGTTTGGCCCCGCGGTGGTGACGGGCAGCTTCAGGGGATATCACTGGATATACTGGCTG	6760	Protein ID: 6760 (alignment of 60 with 100% Identity) , Name: gw1.8.300.1 , Location: scaffold_8:1187347-1188179( - ) , GoName: membrane , GotermType: cellular_component , KOG Defline: Aquaporin (major intrinsic protein family) ,KOG Class: Carbohydrate transport and metabolism , KOG Group: METABOLISM; : : Next best hit , protein id: 79979 (alignment of 14 with 100 % Identity) ,Name: estExt_fgenes…	6760
GT_Tvirens_Specific_6830	GGGAATGAGGTGGAGCTTATTCTTGCACACGATCCTGTGTGGCGGAAAGAGAACGCGCAC	6830	Protein ID: 6830 (alignment of 60 with 100% Identity) , Name: gw1.7.309.1 , Location: scaffold_7:1759122-1760096( - ); : : Next best hit , protein id: 64880 (alignment of 15 with 100 % Identity) ,Name: fgenesh1_pg.C_scaffold_8000018 , Location: scaffold_8:64142-64848( - )	6830
GT_Tvirens_Specific_6850	AGAGCTCATCGATAAGTGCTCTGAGTTCTTCTTTTTTGAACGCGATCTTCGCAAGAGAGG	6850	Protein ID: 6850 (alignment of 60 with 100% Identity) , Name: gw1.6.358.1 , Location: scaffold_6:1640440-1641326( - ); : : Next best hit , protein id: 60833 (alignment of 19 with 94.74 % Identity) ,Name: fgenesh1_pg.C_scaffold_1000818 , Location: scaffold_1:2822926-2824121( + ) , GoName: ATP binding , GotermType: molecular_function , KOG Defline: Serine/threonine protein kinase ,KOG Class: Signal…	6850
GT_Tvirens_Specific_6853	TCTATAGTAGACAAAATCATGATTAATGTTATCCGTGAGAGGAGGGACGCCGAGTCTAAG	6853	Protein ID: 6853 (alignment of 60 with 100% Identity) , Name: gw1.13.249.1 , Location: scaffold_13:491639-492592( - ) , Ecpathway Description: With NAD(+) or NADP(+) as acceptor. , Pathway: Nucleotide sugars metabolism ; Ascorbate and aldarate metabolism ; Benzoate degradation via CoA ligation ; Glycine, serine and threonine metabolism ; Bile acid biosynthesis ; Glycerolipid metabolism ; Vitamin …	6853
GT_Tvirens_Specific_6890	AAATCTCAAAAAGGCCAAGGATACCCTTCTTGTCCGGAAAATTGCCAGCGATCGGTTTGA	6890	Protein ID: 6890 (alignment of 60 with 100% Identity) , Name: gw1.6.360.1 , Location: scaffold_6:245956-246968( - ); : : Next best hit , protein id: 41511 (alignment of 19 with 94.74 % Identity) ,Name: e_gw1.9.90.1 , Location: scaffold_9:892341-894632( + ) , Ecpathway Description: DNA topoisomerase. , GoName: DNA unwinding ; DNA topological change ; DNA topoisomerase activity ; DNA modification ;…	6890
GT_Tvirens_Specific_6898	CATTAACGAATGGGTCAAGATGACCGACGCCGAGATGAAGCAACGCAGAGAAGCCGCCGA	6898	Protein ID: 6898 (alignment of 60 with 100% Identity) , Name: gw1.8.305.1 , Location: scaffold_8:985030-985927( - ); : : Next best hit , protein id: 13518 (alignment of 16 with 100 % Identity) ,Name: gw1.5.613.1 , Location: scaffold_5:1599872-1601610( - )	6898
GT_Tvirens_Specific_6913	TAGAATAAGTGAGAGAGATGTCAAGAAGATTGAGGGGACGAGGGATACGTTTGGTAGAAG	6913	Protein ID: 6913 (alignment of 60 with 100% Identity) , Name: gw1.9.303.1 , Location: scaffold_9:524887-525946( - ); : : Next best hit , protein id: 77439 (alignment of 15 with 100 % Identity) ,Name: estExt_Genewise1Plus.C_190235 , Location: scaffold_19:387860-389813( + ) , GoName: protein biosynthesis , GotermType: biological_process , KOG Defline: Low-density lipoprotein receptors containing Ca…	6913
GT_Tvirens_Specific_6934	GACGATGAAATCAACAATATATCAATTGCTTCTCTTACTCTCGACACCCCATTGATCCCG	6934	Protein ID: 6934 (alignment of 60 with 100% Identity) , Name: gw1.2.458.1 , Location: scaffold_2:281947-282714( - ); : : Next best hit , protein id: 57214 (alignment of 16 with 100 % Identity) ,Name: fgenesh1_pm.C_scaffold_10000226 , Location: scaffold_10:1111973-1112761( + )	6934
GT_Tvirens_Specific_6951	TCCTTCCAGAACATGTTTGACAACTACAAGAACCAGATGTTTGCTGCGTGCCAAAACCTG	6951	Protein ID: 6951 (alignment of 60 with 100% Identity) , Name: gw1.30.70.1 , Location: scaffold_30:58928-59903( - ); : : Next best hit , protein id: 32996 (alignment of 26 with 92.31 % Identity) ,Name: e_gw1.3.1183.1 , Location: scaffold_3:2451110-2452066( - )	6951
GT_Tvirens_Specific_6967	TTGGATTCCATTCCCATGATTATCATGTCGGTTCTCCTGACAGTAACTCATCCAGAGTTT	6967	Protein ID: 6967 (alignment of 60 with 100% Identity) , Name: gw1.2.461.1 , Location: scaffold_2:1684643-1685506( + ) , GoName: response to xenobiotic stimulus , GotermType: biological_process; : : Next best hit , protein id: 60767 (alignment of 16 with 100 % Identity) ,Name: fgenesh1_pg.C_scaffold_1000752 , Location: scaffold_1:2607210-2610114( + )	6967
GT_Tvirens_Specific_6987	GCCAAGGGAAGTTTGTCGCTGGGGGAGGACGTAAGTAAGATGGGCTTCTTGGAGCGCGAG	6987	Protein ID: 6987 (alignment of 60 with 100% Identity) , Name: gw1.29.106.1 , Location: scaffold_29:251240-251992( + ); : : Next best hit , protein id: 50294 (alignment of 15 with 100 % Identity) ,Name: e_gw1.23.172.1 , Location: scaffold_23:102504-104324( + )	6987
GT_Tvirens_Specific_7038	TACGCAAAATCGGCCATTTGGTCCAACCTTGAACTTTTTCTAGGCATCATCGCCGCAAAT	7038	Protein ID: 7038 (alignment of 60 with 100% Identity) , Name: gw1.8.312.1 , Location: scaffold_8:44353-45224( + ); : : Next best hit , protein id: 28900 (alignment of 21 with 95.24 % Identity) ,Name: e_gw1.1.189.1 , Location: scaffold_1:256200-258092( - ) , GoName: transcription factor activity , GotermType: molecular_function	7038
GT_Tvirens_Specific_7046	ATGTTTCATGGCGCTGCCGGTTTGGCAAGGGTTCTGTTGGCCAATGGAGCGGACGTGAAT	7046	Protein ID: 7046 (alignment of 60 with 100% Identity) , Name: gw1.1.580.1 , Location: scaffold_1:81988-82755( - ); : : Next best hit , protein id: 60901 (alignment of 21 with 95.24 % Identity) ,Name: fgenesh1_pg.C_scaffold_1000886 , Location: scaffold_1:3094337-3095611( - )	7046
GT_Tvirens_Specific_7112	TTCCATCCGCTAAGTGGCGTGATGGGGTGGATTCCGCTGCCGTATGTCATGGTATATGCG	7112	Protein ID: 7112 (alignment of 60 with 100% Identity) , Name: gw1.1.587.1 , Location: scaffold_1:1087751-1088395( + ); : : Next best hit , protein id: 78524 (alignment of 15 with 100 % Identity) ,Name: estExt_Genewise1Plus.C_330046 , Location: scaffold_33:51133-52430( + )	7112
GT_Tvirens_Specific_7164	AGAAACCATACGGCGCAATCTCCATATCGCCGAAGTGGATGAAACGTATACCCTTTACTT	7164	Protein ID: 7164 (alignment of 60 with 100% Identity) , Name: gw1.2.473.1 , Location: scaffold_2:1360209-1361181( - ); : : Next best hit , protein id: 20473 (alignment of 18 with 94.44 % Identity) ,Name: gw1.11.683.1 , Location: scaffold_11:156351-159869( + ) , GoName: DNA binding , GotermType: molecular_function	7164
GT_Tvirens_Specific_7181	AACTCATCACAGCAACGGAGACGATTCGAAAGATGCGAGCTAATATGGATCCCTTGAATC	7181	Protein ID: 7181 (alignment of 60 with 100% Identity) , Name: gw1.6.381.1 , Location: scaffold_6:1509967-1510916( + ); : : Next best hit , protein id: 68943 (alignment of 15 with 100 % Identity) ,Name: fgenesh1_pg.C_scaffold_19000156 , Location: scaffold_19:594692-595738( - ) , GoName: calcium ion binding , GotermType: molecular_function , KOG Defline: Uncharacterized conserved protein ,KOG Class…	7181
GT_Tvirens_Specific_7251	GACCTGACTGAGGCGTGGATCTGGGATGCTGTCAAAGACAAGATTGAGAAGAGAGCAGTG	7251	Protein ID: 7251 (alignment of 60 with 100% Identity) , Name: gw1.3.509.1 , Location: scaffold_3:1098511-1099298( - ); : : Next best hit , protein id: 32494 (alignment of 15 with 100 % Identity) ,Name: e_gw1.3.702.1 , Location: scaffold_3:750676-756618( - ) , Ecpathway Description: Phosphotransferases with an alcohol group as acceptor. , Pathway: Sphingoglycolipid metabolism ; Benzoate degradatio…	7251
GT_Tvirens_Specific_7265	ACTTTTTGCACAACTTGAACGTAACCAACGACAACAGATGTCCGGACGAATCCGAGTTCA	7265	Protein ID: 7265 (alignment of 60 with 100% Identity) , Name: gw1.61.2.1 , Location: scaffold_61:4089-5694( - ) , GoName: regulation of transcription, DNA-dependent , GotermType: biological_process , KOG Defline: Transcriptional activator FOSB/c-Fos and related bZIP transcription factors ,KOG Class: Transcription , KOG Group: INFORMATION STORAGE AND PROCESSING; : : Next best hit , protein id: 852…	7265
GT_Tvirens_Specific_7270	TCGGTGTTGCTAGTCTTTATTCCGCTTCTTATCATTGTATATCAGGTATCTTGGGGAATC	7270	Protein ID: 7270 (alignment of 60 with 100% Identity) , Name: gw1.13.265.1 , Location: scaffold_13:571708-572559( - ); : : Next best hit , protein id: 73526 (alignment of 15 with 100 % Identity) ,Name: estExt_Genewise1Plus.C_50503 , Location: scaffold_5:680086-683239( + ) , GoName: zinc ion binding , GotermType: molecular_function	7270
GT_Tvirens_Specific_7305	TTTGTCATGCTGCACAATATTTGGAACTGCCATGACGTTGGTAGAAGCTGGACCAAGTGT	7305	Protein ID: 7305 (alignment of 60 with 100% Identity) , Name: gw1.11.218.1 , Location: scaffold_11:789899-790807( - ); : : Next best hit , protein id: 80053 (alignment of 15 with 100 % Identity) ,Name: estExt_fgenesh1_pg.C_70275 , Location: scaffold_7:1004341-1007388( + ) , GoName: ubiquitin ligase complex , GotermType: cellular_component , KOG Defline: Predicted E3 ubiquitin ligase ,KOG Class: "…	7305
GT_Tvirens_Specific_7339	TATCGGCAAGAAGGGGCGAGGTGTTTAAATACCAGGAGTTTGTACACTCAATCATGGGTT	7339	Protein ID: 7339 (alignment of 60 with 100% Identity) , Name: gw1.7.337.1 , Location: scaffold_7:552952-553880( + ) , GoName: calcium ion binding , GotermType: molecular_function , KOG Defline: "Myosin regulatory light chain, EF-Hand protein superfamily" ,KOG Class: Cytoskeleton , KOG Group: CELLULAR PROCESSES AND SIGNALING; : : Next best hit , protein id: 29210 (alignment of 18 with 94.44 % Iden…	7339
GT_Tvirens_Specific_7343	TCGTCGACGGCGGGCTCTGCTGCCTCGCAGACGAGCTCCAGCCCGACACACTCGGCGACT	7343	Protein ID: 7343 (alignment of 60 with 100% Identity) , Name: gw1.6.387.1 , Location: scaffold_6:855953-856623( - ); : : Next best hit , protein id: 37325 (alignment of 15 with 100 % Identity) ,Name: e_gw1.6.596.1 , Location: scaffold_6:1590463-1593164( + ) , GoName: subtilase activity , GotermType: molecular_function , KOG Defline: "Subtilisin kexin isozyme-1/site 1 protease, subtilase superfami…	7343
GT_Tvirens_Specific_7366	TTTGACGACAACAAGTTCCAATGCAAAGTGAGGATCAAGGTGGAGGCTGATTGGAAGTCT	7366	Protein ID: 7366 (alignment of 60 with 100% Identity) , Name: gw1.5.316.1 , Location: scaffold_5:1091568-1092302( - ); : : Next best hit , protein id: 59774 (alignment of 15 with 100 % Identity) ,Name: fgenesh1_pm.C_scaffold_34000021 , Location: scaffold_34:110331-111138( - )	7366
GT_Tvirens_Specific_7377	AAAGCCACAGTGAACAAGGAGGTGGAGCAATTCAAGGCTCGAAAACAGCGGCATATTGAG	7377	Protein ID: 7377 (alignment of 60 with 100% Identity) , Name: gw1.2.491.1 , Location: scaffold_2:1146861-1147595( - ); : : Next best hit , protein id: 58878 (alignment of 16 with 100 % Identity) ,Name: fgenesh1_pm.C_scaffold_21000002 , Location: scaffold_21:24689-25959( + ) , GoName: regulation of cell cycle , GotermType: biological_process , KOG Defline: Cyclin B and related kinase-activating pr…	7377
GT_Tvirens_Specific_7394	ACTGATAGCACCGTCAGTGGGTATGATGCCTCTATGAGGGTTAGATACGTGGCTATCTAT	7394	Protein ID: 7394 (alignment of 60 with 100% Identity) , Name: gw1.5.319.1 , Location: scaffold_5:634503-635282( - ); : : Next best hit , protein id: 87721 (alignment of 14 with 100 % Identity) ,Name: estExt_Genewise1.C_90060 , Location: scaffold_9:95538-96553( + )	7394
GT_Tvirens_Specific_7406	TTGAGCGCTACGGCGACGAGATTGTCGACTTTGTCGTCAGCCAGTACGAGAAGAGCACCA	7406	Protein ID: 7406 (alignment of 60 with 100% Identity) , Name: gw1.2.494.1 , Location: scaffold_2:334544-335485( + ) , GoName: hydrolase activity , GotermType: molecular_function; : : Next best hit , protein id: 58736 (alignment of 20 with 100 % Identity) ,Name: fgenesh1_pm.C_scaffold_19000089 , Location: scaffold_19:498127-500331( - ) , GoName: Mo-molybdopterin cofactor biosynthesis , GotermType:…	7406
GT_Tvirens_Specific_7464	ACAAAATCAGCAGAATGGAGGCAGCTTAGATCAGCTCGCCCTGGAGACTGGAAGCTCCGC	7464	Protein ID: 7464 (alignment of 60 with 100% Identity) , Name: gw1.6.389.1 , Location: scaffold_6:658583-659475( - ); : : Next best hit , protein id: 73611 (alignment of 15 with 100 % Identity) ,Name: estExt_Genewise1Plus.C_50767 , Location: scaffold_5:1047678-1049881( - ) , Ecpathway Description: Leukotriene-A4 hydrolase. , Pathway: Prostaglandin and leukotriene metabolism , Pathway_class: Metabo…	7464
GT_Tvirens_Specific_7478	AATACATTCGCACGTGGTCAAAGCTAAATGCAGCAACTAAGACTTGGGAGGAACTTGAGG	7478	Protein ID: 7478 (alignment of 60 with 100% Identity) , Name: gw1.1.622.1 , Location: scaffold_1:711435-712154( + ); : : Next best hit , protein id: 4413 (alignment of 15 with 100 % Identity) ,Name: gw1.12.162.1 , Location: scaffold_12:998636-999805( - ) , GoName: nucleic acid binding , GotermType: molecular_function , KOG Defline: Poly(ADP-ribose) glycohydrolase ,KOG Class: Signal transduction m…	7478
GT_Tvirens_Specific_7479	ACAAAACTTTTGTGATACTGAGACCTGATCGGTTTGTTTTCGCGGCTTGCGATACGAGGT	7479	Protein ID: 7479 (alignment of 60 with 100% Identity) , Name: gw1.1.623.1 , Location: scaffold_1:30753-31559( + ); : : Next best hit , protein id: 10489 (alignment of 14 with 100 % Identity) ,Name: gw1.11.334.1 , Location: scaffold_11:1151486-1154872( - )	7479
GT_Tvirens_Specific_7480	TGAAAACGCCAGTGACGCAGGCAGCATCAGGAGTAACAAGAGTGGCATGTCCCAAGCGCA	7480	Protein ID: 7480 (alignment of 60 with 100% Identity) , Name: gw1.8.333.1 , Location: scaffold_8:1085360-1086247( - ); : : Next best hit , protein id: 56652 (alignment of 15 with 100 % Identity) ,Name: fgenesh1_pm.C_scaffold_8000071 , Location: scaffold_8:606982-608075( + ) , GoName: hydrolase activity, hydrolyzing O-glycosyl compounds , GotermType: molecular_function	7480
GT_Tvirens_Specific_7499	GCAATCTGCCACCGCGCCGCCCCCGGCAGCCTGCAGGTCATCGCCGGCGGCGGCGTCCGC	7499	Protein ID: 7499 (alignment of 60 with 100% Identity) , Name: gw1.4.457.1 , Location: scaffold_4:2120924-2121646( - ); : : Next best hit , protein id: 28202 (alignment of 19 with 94.74 % Identity) ,Name: e_gw1.1.359.1 , Location: scaffold_1:847734-849097( + ) , GoName: metabolism , GotermType: biological_process , KOG Defline: Kynurenine 3-monooxygenase and related flavoprotein monooxygenases ,KO…	7499
GT_Tvirens_Specific_7502	ACAAGGGAGGGGTCGATAAACATGGCAATCTGATACTCTTCGACCGTAACTCTTCTTTTG	7502	Protein ID: 7502 (alignment of 60 with 100% Identity) , Name: gw1.6.391.1 , Location: scaffold_6:203400-204547( - ); : : Next best hit , protein id: 82033 (alignment of 16 with 100 % Identity) ,Name: estExt_fgenesh1_pm.C_30285 , Location: scaffold_3:1427768-1429093( - ) , GoName: binding , GotermType: molecular_function , KOG Defline: Mitochondrial carrier protein ,KOG Class: Energy production an…	7502
GT_Tvirens_Specific_7526	AACAAAGAGAACAAAGAAGAAACCGGAAACGAAGGCAACAGCGTTTCCAATAGCAACAGC	7526	Protein ID: 7526 (alignment of 60 with 100% Identity) , Name: gw1.3.524.1 , Location: scaffold_3:1348643-1349542( - ); : : Next best hit , protein id: 62824 (alignment of 16 with 100 % Identity) ,Name: fgenesh1_pg.C_scaffold_4000278 , Location: scaffold_4:967451-968875( + )	7526
GT_Tvirens_Specific_7550	AAGTCTATGGATAAGTCTATGGATAAGCCCATGGACACAGACACAAGCACAGACGCAAAC	7550	Protein ID: 7550 (alignment of 60 with 100% Identity) , Name: gw1.27.77.1 , Location: scaffold_27:261304-262361( - ); : : Next best hit , protein id: 37024 (alignment of 15 with 100 % Identity) ,Name: e_gw1.6.905.1 , Location: scaffold_6:955485-956279( - ) , GoName: small GTPase mediated signal transduction , GotermType: biological_process , KOG Defline: Ras-related GTPase ,KOG Class: General fun…	7550
GT_Tvirens_Specific_7599	GTCTTTGTCTCGGAGATGCGCAAGGCCATCAACAACCCCAAGATTAGACCATACTATATC	7599	Protein ID: 7599 (alignment of 60 with 100% Identity) , Name: gw1.3.531.1 , Location: scaffold_3:1587995-1588753( - ) , GoName: S-adenosylmethionine-dependent methyltransferase activity , GotermType: molecular_function; : : Next best hit , protein id: 56413 (alignment of 16 with 100 % Identity) ,Name: fgenesh1_pm.C_scaffold_7000224 , Location: scaffold_7:988148-994278( + ) , GoName: DNA binding ,…	7599
GT_Tvirens_Specific_7604	TAAAATCATCTTGACTTCAAGGGATAGGAGCAACTGTGTATGGGGAACGAAGCTGCGCAT	7604	Protein ID: 7604 (alignment of 60 with 100% Identity) , Name: gw1.15.187.1 , Location: scaffold_15:958339-958866( - ); : : Next best hit , protein id: 15939 (alignment of 14 with 100 % Identity) ,Name: gw1.2.1090.1 , Location: scaffold_2:2601488-2602671( - ) , GoName: RNA polymerase II transcription factor activity , GotermType: molecular_function , KOG Defline: "Transcription initiation factor I…	7604
GT_Tvirens_Specific_7609	GGAAAGTGGTTTCATCATATGAGCGGTCTTTTGCAACACGTAGAAAGCGACTGCTGTGAT	7609	Protein ID: 7609 (alignment of 60 with 100% Identity) , Name: gw1.15.188.1 , Location: scaffold_15:271926-272525( - ) , GoName: zinc ion binding , GotermType: molecular_function , KOG Defline: FOG: Zn-finger ,KOG Class: General function prediction only , KOG Group: POORLY CHARACTERIZED; : : Next best hit , protein id: 15760 (alignment of 14 with 100 % Identity) ,Name: gw1.27.150.1 , Location: sca…	7609
GT_Tvirens_Specific_7659	ATTGGGAAACTTGGCGACGCACGTTGTTGCAGTTGAGTGAGGAGAAGGATTTTTTATCTG	7659	Protein ID: 7659 (alignment of 60 with 100% Identity) , Name: gw1.9.323.1 , Location: scaffold_9:787350-788144( - ); : : Next best hit , protein id: 76984 (alignment of 15 with 100 % Identity) ,Name: estExt_Genewise1Plus.C_150513 , Location: scaffold_15:751966-753194( + )	7659
GT_Tvirens_Specific_7678	GTGTCGCTCGAGACGGGCATGTTGCTGTTGCACAAGCATGGTGATGATTGTCTGCTGGTA	7678	Protein ID: 7678 (alignment of 60 with 100% Identity) , Name: gw1.1.640.1 , Location: scaffold_1:2301622-2302401( + ); : : Next best hit , protein id: 84367 (alignment of 16 with 100 % Identity) ,Name: estExt_Genewise1.C_20289 , Location: scaffold_2:439499-441355( + ) , GoName: integral to membrane , GotermType: cellular_component , KOG Defline: Permease of the major facilitator superfamily ,KOG …	7678
GT_Tvirens_Specific_7695	GCCCTCAAGACAGACCCCGTATACAACATCCAGTATCCTTCTGGAGACAAAGTTCTCGCT	7695	Protein ID: 7695 (alignment of 60 with 100% Identity) , Name: gw1.4.467.1 , Location: scaffold_4:1098322-1098918( - ); : : Next best hit , protein id: 65083 (alignment of 16 with 100 % Identity) ,Name: fgenesh1_pg.C_scaffold_8000221 , Location: scaffold_8:743356-743804( - )	7695
GT_Tvirens_Specific_7706	TTCCAATGGAGACTTGAGCGGGCCTGGTGCTACTCCCTCGTACTCCTCAGACATTGCCAA	7706	Protein ID: 7706 (alignment of 60 with 100% Identity) , Name: gw1.50.6.1 , Location: scaffold_50:11970-12545( - ); : : Next best hit , protein id: 74784 (alignment of 13 with 100 % Identity) ,Name: estExt_Genewise1Plus.C_80163 , Location: scaffold_8:267110-268207( + ) , GoName: alanine-tRNA ligase activity , GotermType: molecular_function , KOG Defline: Alanyl-tRNA synthetase ,KOG Class: "Transla…	7706
GT_Tvirens_Specific_7713	ACTGTGAAGAAGGATACAGCGGAGGATAACGCATCTTTAAGACGATCAAAGAGACTGAGA	7713	Protein ID: 7713 (alignment of 60 with 100% Identity) , Name: gw1.3.541.1 , Location: scaffold_3:620500-621604( + ); : : Next best hit , protein id: 47982 (alignment of 14 with 100 % Identity) ,Name: e_gw1.18.1.1 , Location: scaffold_18:285940-297758( - ) , Ecpathway Description: Protein kinase. , GoName: protein kinase CK2 complex ; cAMP-dependent protein kinase complex ; cAMP-dependent protein …	7713
GT_Tvirens_Specific_7723	TCGTCATCTCTTGGAAAGGAGGTTCCCGCTGCTACAGCCTTGTACCTGCGACAAAATCTC	7723	Protein ID: 7723 (alignment of 60 with 100% Identity) , Name: gw1.48.14.1 , Location: scaffold_48:21640-22281( + ) , GoName: aromatic compound metabolism , GotermType: biological_process , KOG Defline: Soluble epoxide hydrolase ,KOG Class: Lipid transport and metabolism , KOG Group: METABOLISM; : : Next best hit , protein id: 35229 (alignment of 14 with 100 % Identity) ,Name: e_gw1.5.1082.1 , Loc…	7723
GT_Tvirens_Specific_7727	TACACCAGAATGGCCGGAATAATTGTGGGAAAATATGCTGTCGGGATCATGGTTCTTGGT	7727	Protein ID: 7727 (alignment of 60 with 100% Identity) , Name: gw1.9.324.1 , Location: scaffold_9:11776-12534( - ); : : Next best hit , protein id: 89055 (alignment of 14 with 100 % Identity) ,Name: estExt_Genewise1.C_120837 , Location: scaffold_12:1251070-1252121( + ) , GoName: intracellular , GotermType: cellular_component , KOG Defline: 40S ribosomal protein S17 ,KOG Class: "Translation, riboso…	7727
GT_Tvirens_Specific_7747	GCAGATGGCAATCATCTTCATTCTCATCGTTATTCTTGTGCTATTGATTGCTATTTTGAA	7747	Protein ID: 7747 (alignment of 60 with 100% Identity) , Name: gw1.23.86.1 , Location: scaffold_23:395626-396453( - ); : : Next best hit , protein id: 67994 (alignment of 17 with 100 % Identity) ,Name: fgenesh1_pg.C_scaffold_15000201 , Location: scaffold_15:675657-677544( + )	7747
GT_Tvirens_Specific_7754	CCTCTGTTTACGGTTGCATACTCGATTAGCGACATTTCCAATGCTTTTGCTGTTCGACAG	7754	Protein ID: 7754 (alignment of 60 with 100% Identity) , Name: gw1.4.473.1 , Location: scaffold_4:1969733-1970558( - ) , Ecpathway Description: Cholestenol delta-isomerase. , Pathway: Sterol biosynthesis , Pathway_class: Lipid Metabolism , GoName: integral to membrane ; cholestenol delta-isomerase activity ; endoplasmic reticulum ; sterol metabolism , GotermType: cellular_component ; molecular_fun…	7754
GT_Tvirens_Specific_7774	GGCAATCGATCGATCGTCGTCCATTACGCAAACAAAACGCGGCTGACATGCGCCAACTTT	7774	Protein ID: 7774 (alignment of 60 with 100% Identity) , Name: gw1.2.525.1 , Location: scaffold_2:2299917-2300539( + ) , Ecpathway Description: Superoxide dismutase. , GoName: superoxide dismutase activity ; iron superoxide dismutase activity ; manganese superoxide dismutase activity ; nickel superoxide dismutase activity ; copper, zinc superoxide dismutase activity , GotermType: molecular_functio…	7774
GT_Tvirens_Specific_7784	TAAAGACTGAAGAGAAACAGCACCTAGGCAGCAATGAAATCAGCGACAAGGTAGAAATGG	7784	Protein ID: 7784 (alignment of 60 with 100% Identity) , Name: gw1.4.476.1 , Location: scaffold_4:1429640-1430646( - ); : : Next best hit , protein id: 90372 (alignment of 15 with 100 % Identity) ,Name: estExt_Genewise1.C_210204 , Location: scaffold_21:263475-264741( + )	7784
GT_Tvirens_Specific_7801	AAGAAACTCAAGGGCAAGAAGTTGGTCGATGGAACAACGTTTCTATCCAACGGAACGCAT	7801	Protein ID: 7801 (alignment of 60 with 100% Identity) , Name: gw1.55.6.1 , Location: scaffold_55:16610-17386( - ); : : Next best hit , protein id: 74802 (alignment of 17 with 100 % Identity) ,Name: estExt_Genewise1Plus.C_80287 , Location: scaffold_8:435491-436869( - ) , GoName: receptor activity , GotermType: molecular_function , KOG Defline: ER lumen protein retaining receptor ,KOG Class: "Intra…	7801
GT_Tvirens_Specific_7824	AGCCAGCTACATCACTATGATTGTGTTGTTAGCTCATATGCAGTGGTACCAGACCGACTA	7824	Protein ID: 7824 (alignment of 60 with 100% Identity) , Name: gw1.1.651.1 , Location: scaffold_1:2072501-2073567( - ); : : Next best hit , protein id: 53375 (alignment of 16 with 100 % Identity) ,Name: e_gw1.48.28.1 , Location: scaffold_48:47169-48980( - ) , GoName: monooxygenase activity , GotermType: molecular_function , KOG Defline: Cytochrome P450 CYP4/CYP19/CYP26 subfamilies ,KOG Class: Lipi…	7824
GT_Tvirens_Specific_7885	CAGGAGTTGCAGATGTCGCCGCGGATGCGGGCACGGCACGCCTCCATCGAAAAGCTCATG	7885	Protein ID: 7885 (alignment of 60 with 100% Identity) , Name: gw1.9.336.1 , Location: scaffold_9:1144619-1145320( - ); : : Next best hit , protein id: 50925 (alignment of 14 with 100 % Identity) ,Name: e_gw1.26.123.1 , Location: scaffold_26:152874-154518( + ) , GoName: catalytic activity , GotermType: molecular_function	7885
GT_Tvirens_Specific_7896	ATTTTTAGATAGCTTCGACTTTGCGGCATTCACAGCCATGGTTATACGAGAAAGCAGGGG	7896	Protein ID: 7896 (alignment of 60 with 100% Identity) , Name: gw1.11.234.1 , Location: scaffold_11:50805-51269( + ); : : Next best hit , protein id: 34058 (alignment of 19 with 94.74 % Identity) ,Name: e_gw1.4.469.1 , Location: scaffold_4:261588-262694( + ) , Ecpathway Description: Carbonyl reductase (NADPH). , Pathway: Prostaglandin and leukotriene metabolism , Pathway_class: Metabolism of Compl…	7896
GT_Tvirens_Specific_7920	CTGTCGATGCCAGATGAGTTGACGAGGACGCTGGAGGAGATTATAGAGGAGTTTGCAAAG	7920	Protein ID: 7920 (alignment of 60 with 100% Identity) , Name: gw1.14.248.1 , Location: scaffold_14:245970-246843( - ) , GoName: catalytic activity , GotermType: molecular_function; : : Next best hit , protein id: 29562 (alignment of 23 with 95.65 % Identity) ,Name: e_gw1.1.664.1 , Location: scaffold_1:3429047-3429936( - )	7920
GT_Tvirens_Specific_7943	AACTATAACCAGGGCACAAGCGCCTCTGATGTTCACTTCTTTGCCATTAACGTTTCTCAC	7943	Protein ID: 7943 (alignment of 60 with 100% Identity) , Name: gw1.36.50.1 , Location: scaffold_36:107655-108353( - ); : : Next best hit , protein id: 64497 (alignment of 15 with 100 % Identity) ,Name: fgenesh1_pg.C_scaffold_7000164 , Location: scaffold_7:584441-588289( + )	7943
GT_Tvirens_Specific_7954	ATGCATATGTGGATAACCTGGCTGTGAGAATTGCTCTCTTCCCTATCGAAGCAATTCAGG	7954	Protein ID: 7954 (alignment of 60 with 100% Identity) , Name: gw1.1.662.1 , Location: scaffold_1:630085-630456( + ); : : Next best hit , protein id: 74599 (alignment of 15 with 100 % Identity) ,Name: estExt_Genewise1Plus.C_70853 , Location: scaffold_7:1189735-1194891( - )	7954
GT_Tvirens_Specific_7987	AAATTGTTGCGCGAGCAAAAAGAGAATCAACTCGTGCTGAGGTCCATTACGGTCAAATCG	7987	Protein ID: 7987 (alignment of 60 with 100% Identity) , Name: gw1.83.1.1 , Location: scaffold_83:1458-2514( - ); : : Next best hit , protein id: 54659 (alignment of 18 with 94.44 % Identity) ,Name: fgenesh1_pm.C_scaffold_3000007 , Location: scaffold_3:35429-36637( + ) , GoName: integral to membrane , GotermType: cellular_component , KOG Defline: Ca2+/H+ antiporter VCX1 and related proteins ,KOG C…	7987
GT_Tvirens_Specific_7991	ACAACGATTGGACACTGGAAGCAGATTTTGAAAACTGGGTCAACAGTATCTGCTCCCTTG	7991	Protein ID: 7991 (alignment of 60 with 100% Identity) , Name: gw1.32.58.1 , Location: scaffold_32:166470-167258( - ); : : Next best hit , protein id: 54143 (alignment of 18 with 100 % Identity) ,Name: fgenesh1_pm.C_scaffold_1000362 , Location: scaffold_1:2389499-2391257( + ) , GoName: membrane , GotermType: cellular_component , KOG Defline: Magnesium transporters: CorA family ,KOG Class: Inorgani…	7991
GT_Tvirens_Specific_8075	ATTATTTCGCGGATAGGAAACATAATTCGGCGGAAATCGCCGAACTCTTGATCAAGGCTG	8075	Protein ID: 8075 (alignment of 60 with 100% Identity) , Name: gw1.7.367.1 , Location: scaffold_7:1309765-1310010( + ); : : Next best hit , protein id: 22454 (alignment of 19 with 94.74 % Identity) ,Name: gw1.25.244.1 , Location: scaffold_25:92403-94193( - )	8075
GT_Tvirens_Specific_8076	CCGAACCAGATTGCAAAGGTCGTTCACCCCTACATAACTCACCCCGGTAGTCGTTACGGG	8076	Protein ID: 8076 (alignment of 60 with 100% Identity) , Name: gw1.1.670.1 , Location: scaffold_1:29853-30605( + ); : : Next best hit , protein id: 103 (alignment of 15 with 100 % Identity) ,Name: gw1.5.7.1 , Location: scaffold_5:521106-526363( - ) , Ecpathway Description: Glucan 1,4-alpha-glucosidase. , Pathway: Starch and sucrose metabolism , Pathway_class: Metabolism of Complex Carbohydrates , …	8076
GT_Tvirens_Specific_8111	TTCGAGCAAGAGATTCAAAGAATCGTGGCCGAGAGTATCCAAGCACTCGATGAAATAGAC	8111	Protein ID: 8111 (alignment of 60 with 100% Identity) , Name: gw1.3.564.1 , Location: scaffold_3:2259352-2259786( + ); : : Next best hit , protein id: 77411 (alignment of 15 with 100 % Identity) ,Name: estExt_Genewise1Plus.C_190191 , Location: scaffold_19:334149-335236( + ) , GoName: electron transporter activity , GotermType: molecular_function , KOG Defline: "Electron transfer flavoprotein, bet…	8111
GT_Tvirens_Specific_8116	CATGACGAGGACGATATGATGGCGCAGATGGGATTCACCGGGTTTGGATCGTCGAAGAAG	8116	Protein ID: 8116 (alignment of 60 with 100% Identity) , Name: gw1.31.43.1 , Location: scaffold_31:56579-57353( - ) , GoName: nucleic acid binding , GotermType: molecular_function , KOG Defline: U1-like Zn-finger protein ,KOG Class: General function prediction only , KOG Group: POORLY CHARACTERIZED; : : Next best hit , protein id: 52153 (alignment of 19 with 94.74 % Identity) ,Name: e_gw1.32.2.1 ,…	8116
GT_Tvirens_Specific_8122	TTTGTTTTCAAGAACCCCAATATCAAGGAGCAATGTGGCTGTGGCGAGTCATTTATGGTC	8122	Protein ID: 8122 (alignment of 60 with 100% Identity) , Name: gw1.23.90.1 , Location: scaffold_23:227186-227910( - ) , GoName: molecular function unknown , GotermType: molecular_function , KOG Defline: Fe-S cluster biosynthesis protein ISA1 (contains a HesB-like domain) ,KOG Class: Inorganic ion transport and metabolism , KOG Group: METABOLISM; : : Next best hit , protein id: 85020 (alignment of …	8122
GT_Tvirens_Specific_8156	ACATGGATACTGTTGAAATCGGCGCAAGAGACTACGAGCACAAAAGGACAGCGCTATTAT	8156	Protein ID: 8156 (alignment of 60 with 100% Identity) , Name: gw1.8.381.1 , Location: scaffold_8:537557-538873( - ); : : Next best hit , protein id: 69185 (alignment of 18 with 100 % Identity) ,Name: fgenesh1_pg.C_scaffold_21000026 , Location: scaffold_21:93538-95148( + )	8156
GT_Tvirens_Specific_8173	TTTATGCTACCTTTTCGCACCAGTCGGAATGTGTGATAGCTGTGGATGGACAGTGGATTA	8173	Protein ID: 8173 (alignment of 60 with 100% Identity) , Name: gw1.27.85.1 , Location: scaffold_27:321093-322984( - ); : : Next best hit , protein id: 52166 (alignment of 15 with 100 % Identity) ,Name: e_gw1.32.50.1 , Location: scaffold_32:230659-231786( - )	8173
GT_Tvirens_Specific_8175	AGCTTAAAGGAATTTGCTGAAGTGCGAAGTGCTCATGAAGTAATCAGCGCATTGGGTCAA	8175	Protein ID: 8175 (alignment of 60 with 100% Identity) , Name: gw1.29.127.1 , Location: scaffold_29:234192-235007( - ); : : Next best hit , protein id: 51604 (alignment of 15 with 100 % Identity) ,Name: e_gw1.29.211.1 , Location: scaffold_29:100785-101608( - )	8175
GT_Tvirens_Specific_8190	TCTGTTTCCCCTTGGTGCAGACACATATCCTATTACACGAGGTATTAGAGTCGAGATTGC	8190	Protein ID: 8190 (alignment of 60 with 100% Identity) , Name: gw1.9.358.1 , Location: scaffold_9:613313-613957( + ); : : Next best hit , protein id: 47019 (alignment of 22 with 90.91 % Identity) ,Name: e_gw1.16.140.1 , Location: scaffold_16:446643-447260( - )	8190
GT_Tvirens_Specific_8212	AGCTGAGGGGCTTCAGCACGGCGAACCACCGGGTCGACACCATTGTCAGCTACAGATTGG	8212	Protein ID: 8212 (alignment of 60 with 100% Identity) , Name: gw1.14.262.1 , Location: scaffold_14:1046389-1047490( + ); : : Next best hit , protein id: 30486 (alignment of 16 with 100 % Identity) ,Name: e_gw1.2.413.1 , Location: scaffold_2:1144321-1145343( - ) , GoName: catalytic activity , GotermType: molecular_function , KOG Defline: Soluble epoxide hydrolase ,KOG Class: Lipid transport and me…	8212
GT_Tvirens_Specific_8220	ATGATGCATCCTGACCAAGGAGAAGATGCGGTAGCTGTTCACGACGAGGTCAGCGGGAAG	8220	Protein ID: 8220 (alignment of 60 with 100% Identity) , Name: gw1.25.70.1 , Location: scaffold_25:375825-376412( + ); : : Next best hit , protein id: 74966 (alignment of 16 with 100 % Identity) ,Name: estExt_Genewise1Plus.C_80901 , Location: scaffold_8:1512405-1514262( - ) , GoName: ribosome , GotermType: cellular_component , KOG Defline: Ribosomal protein S5 ,KOG Class: "Translation, ribosomal s…	8220
GT_Tvirens_Specific_8221	AGAGATACAGGCGGCAGAGGCAAGCTGGAGTGAGTGGCTTGCCATGCAAGATTGGATGCT	8221	Protein ID: 8221 (alignment of 60 with 100% Identity) , Name: gw1.4.502.1 , Location: scaffold_4:2367587-2368096( - ); : : Next best hit , protein id: 10232 (alignment of 17 with 100 % Identity) ,Name: gw1.8.464.1 , Location: scaffold_8:552765-557744( - )	8221
GT_Tvirens_Specific_8237	AATACATTATCAAGAAGGGACGCATAACTGTTCGCCCGGAGCAGTTCTTTATGGAGTGTG	8237	Protein ID: 8237 (alignment of 60 with 100% Identity) , Name: gw1.13.293.1 , Location: scaffold_13:824174-824641( - ); : : Next best hit , protein id: 53249 (alignment of 14 with 100 % Identity) ,Name: e_gw1.44.14.1 , Location: scaffold_44:49506-50835( + ) , Ecpathway Description: Agmatinase. , Pathway: Arginine and proline metabolism , Pathway_class: Amino Acid Metabolism , GoName: agmatinase ac…	8237
GT_Tvirens_Specific_8249	AATATGCCCATGGACCCTCAGCAGGCTTTGGCCTACCAGAGCTATGTGCAGCGCAACCAA	8249	Protein ID: 8249 (alignment of 60 with 100% Identity) , Name: gw1.14.266.1 , Location: scaffold_14:545341-546357( - ) , GoName: regulation of transcription, DNA-dependent , GotermType: biological_process , KOG Defline: Regulator of arginine metabolism and related MADS box-containing transcription factors ,KOG Class: Transcription , KOG Group: INFORMATION STORAGE AND PROCESSING; : : Next best hit …	8249
GT_Tvirens_Specific_8279	TTGGCTGTTGAAGAAGCCGCTGTCAAGCATGTGTCACACTCAGGAAAAGACATCATTATC	8279	Protein ID: 8279 (alignment of 60 with 100% Identity) , Name: gw1.13.295.1 , Location: scaffold_13:1089611-1090400( + ); : : Next best hit , protein id: 75378 (alignment of 16 with 100 % Identity) ,Name: estExt_Genewise1Plus.C_90836 , Location: scaffold_9:1168431-1170476( - ) , GoName: transaminase activity , GotermType: molecular_function , KOG Defline: Cysteine desulfurase NFS1 ,KOG Class: Amin…	8279
GT_Tvirens_Specific_8282	TATCCGAAATGGGGCGCGCACCAATGGCACCATCACTGTCCAGAACCACTTTGATGCGTG	8282	Protein ID: 8282 (alignment of 60 with 100% Identity) , Name: gw1.40.40.1 , Location: scaffold_40:65366-66154( - ) , GoName: carbohydrate metabolism , GotermType: biological_process; : : Next best hit , protein id: 30221 (alignment of 15 with 100 % Identity) ,Name: e_gw1.2.844.1 , Location: scaffold_2:1743926-1745949( - ) , GoName: protein folding , GotermType: biological_process , KOG Defline: C…	8282
GT_Tvirens_Specific_8285	ATTGATAATACCAGGAAGAAGGTGCCATTGTACATGATCACCGGAATCAAAGTTGCGGCG	8285	Protein ID: 8285 (alignment of 60 with 100% Identity) , Name: gw1.28.53.1 , Location: scaffold_28:291884-292342( - ); : : Next best hit , protein id: 74211 (alignment of 15 with 100 % Identity) ,Name: estExt_Genewise1Plus.C_61267 , Location: scaffold_6:1778076-1780048( + ) , GoName: protein kinase activity , GotermType: molecular_function , KOG Defline: Mitogen-activated protein kinase ,KOG Class…	8285
GT_Tvirens_Specific_8323	TCGCTACGAAGATGCCAAGACAAAGTATCAAAAAGCTCTGGATATCATGGCTGCGTCACT	8323	Protein ID: 8323 (alignment of 60 with 100% Identity) , Name: gw1.15.206.1 , Location: scaffold_15:956746-957186( - ); : : Next best hit , protein id: 80473 (alignment of 16 with 100 % Identity) ,Name: estExt_fgenesh1_pg.C_100103 , Location: scaffold_10:392253-395072( + ) , Ecpathway Description: Protein kinase. , GoName: protein kinase CK2 complex ; cAMP-dependent protein kinase activity ; ATP b…	8323
GT_Tvirens_Specific_8329	TAAAAGTATTGATCGAAGCCGGTGCAAATATTGACGCCAAAGACAAGTTTGGTCGCCTGC	8329	Protein ID: 8329 (alignment of 60 with 100% Identity) , Name: gw1.1.685.1 , Location: scaffold_1:690630-691283( + ); : : Next best hit , protein id: 68697 (alignment of 19 with 94.74 % Identity) ,Name: fgenesh1_pg.C_scaffold_18000152 , Location: scaffold_18:490172-492611( + ) , GoName: amidase activity , GotermType: molecular_function , KOG Defline: Amidases ,KOG Class: "Translation, ribosomal st…	8329
GT_Tvirens_Specific_8346	TGGCATAACAGGGTCTTGCAGCGCCCTTCAGTGCAGAAGATGATCGCCATTCAGAAGAAG	8346	Protein ID: 8346 (alignment of 60 with 100% Identity) , Name: gw1.12.264.1 , Location: scaffold_12:566276-567013( - ) , Ecpathway Description: Glutathione transferase. , Pathway: Glutathione metabolism , Pathway_class: Metabolism of Other Amino Acids , GoName: glutathione transferase activity , GotermType: molecular_function , KOG Defline: Glutathione S-transferase ,KOG Class: "Posttranslational …	8346
GT_Tvirens_Specific_8350	TTTGACCAGCATGGCCAACGCAAGAGACAAGTTCGGGTCTACTCCCATCTTTGCGGCTGC	8350	Protein ID: 8350 (alignment of 60 with 100% Identity) , Name: gw1.1.689.1 , Location: scaffold_1:1126594-1127367( - ); : : Next best hit , protein id: 80986 (alignment of 17 with 100 % Identity) ,Name: estExt_fgenesh1_pg.C_160103 , Location: scaffold_16:517628-522088( - ) , GoName: kinesin complex , GotermType: cellular_component , KOG Defline: Kinesin light chain ,KOG Class: Cytoskeleton , KOG G…	8350
GT_Tvirens_Specific_8361	ACGTCTCAATGGAAGAACTATACTGCTTGGGTTGATCGCATTTCATCAAGGCCAGCCATT	8361	Protein ID: 8361 (alignment of 60 with 100% Identity) , Name: gw1.18.184.1 , Location: scaffold_18:711772-712504( - ) , Ecpathway Description: Glutathione transferase. , Pathway: Glutathione metabolism , Pathway_class: Metabolism of Other Amino Acids , GoName: glutathione transferase activity , GotermType: molecular_function , KOG Defline: Glutathione S-transferase ,KOG Class: "Posttranslational …	8361
GT_Tvirens_Specific_8362	TTTGCGAAGCTAACCACTACTGAACTCACAACAACTCTATCAACCGCCGTCGCCAAAGCT	8362	Protein ID: 8362 (alignment of 60 with 100% Identity) , Name: gw1.19.129.1 , Location: scaffold_19:494073-495053( - ); : : Next best hit , protein id: 121 (alignment of 16 with 100 % Identity) ,Name: gw1.8.7.1 , Location: scaffold_8:645405-651056( - ) , Ecpathway Description: Adenylate cyclase. , Pathway: Purine metabolism , Pathway_class: Nucleotide Metabolism , GoName: calcium- and calmodulin-r…	8362
GT_Tvirens_Specific_8378	GATTGGCGCTTAACAAACACTATTGATATGAAAAAGTGGGCGGATCGCATGAAGAAACCA	8378	Protein ID: 8378 (alignment of 60 with 100% Identity) , Name: gw1.44.29.1 , Location: scaffold_44:32137-32734( - ); : : Next best hit , protein id: 62845 (alignment of 14 with 100 % Identity) ,Name: fgenesh1_pg.C_scaffold_4000299 , Location: scaffold_4:1038195-1039105( - ) , Ecpathway Description: Oxidoreductases. , GoName: oxidoreductase activity ; regulation of oxidoreductase activity ; metabol…	8378
GT_Tvirens_Specific_8388	GTTGTCCAACCTTCACCCGAGGTGATTGAGACATTTGCCAGGTTAAAGTTTGTCAAAAAA	8388	Protein ID: 8388 (alignment of 60 with 100% Identity) , Name: gw1.48.20.1 , Location: scaffold_48:28219-28917( - ) , GoName: zinc ion binding , GotermType: molecular_function; : : Next best hit , protein id: 88456 (alignment of 15 with 100 % Identity) ,Name: estExt_Genewise1.C_100678 , Location: scaffold_10:1005919-1011614( - ) , GoName: clathrin vesicle coat , GotermType: cellular_component , KO…	8388
GT_Tvirens_Specific_8432	TTAACAACAGGCCGATTGCTGTGCCGCACTCTCAGATCAAGAAGGCCTTTGCGCCCAAGC	8432	Protein ID: 8432 (alignment of 60 with 100% Identity) , Name: gw1.12.266.1 , Location: scaffold_12:1135659-1136321( - ); : : Next best hit , protein id: 83729 (alignment of 17 with 100 % Identity) ,Name: estExt_fgenesh1_pm.C_350034 , Location: scaffold_35:168559-170360( - ) , GoName: heat shock protein binding , GotermType: molecular_function , KOG Defline: Molecular chaperone (DnaJ superfamily) …	8432
GT_Tvirens_Specific_8451	CCGACGGACGCGGGATGGCCTGACTTTATGCGGATACATCCCGTGATTGATTGGCATTAC	8451	Protein ID: 8451 (alignment of 60 with 100% Identity) , Name: gw1.5.360.1 , Location: scaffold_5:1668407-1669172( - ) , Ecpathway Description: FMN adenylyltransferase. , Pathway: Riboflavin metabolism , Pathway_class: Metabolism of Cofactors and Vitamins , GoName: FMN adenylyltransferase activity , GotermType: molecular_function , KOG Defline: 3'-phosphoadenosine 5'-phosphosulfate sulfotransferas…	8451
GT_Tvirens_Specific_8453	AAAGAGTCGCTCCTCTAGCCGGCCTAGTGGTCTTGTGAGGCCTCGGGGACGGTCTCTAAG	8453	Protein ID: 8453 (alignment of 60 with 100% Identity) , Name: gw1.25.72.1 , Location: scaffold_25:11677-12393( - ); : : Next best hit , protein id: 28108 (alignment of 15 with 100 % Identity) ,Name: e_gw1.1.331.1 , Location: scaffold_1:454870-456138( - )	8453
GT_Tvirens_Specific_8458	TATTCTTTCCTGTGGCGTATTCATACTGCCAAGAAGATCGAGACGAGGGAACGAAGGATT	8458	Protein ID: 8458 (alignment of 60 with 100% Identity) , Name: gw1.14.275.1 , Location: scaffold_14:849865-850437( + ); : : Next best hit , protein id: 61108 (alignment of 17 with 100 % Identity) ,Name: fgenesh1_pg.C_scaffold_2000113 , Location: scaffold_2:343208-348119( + )	8458
GT_Tvirens_Specific_8486	TGTCATCACCGTGCTGGTCTCCTACAAAGTAGACCGAATGATCATCATATCCTATCAGCT	8486	Protein ID: 8486 (alignment of 60 with 100% Identity) , Name: gw1.1.702.1 , Location: scaffold_1:3106563-3106814( - ); : : Next best hit , protein id: 90574 (alignment of 19 with 94.74 % Identity) ,Name: estExt_Genewise1.C_230210 , Location: scaffold_23:266662-268242( + )	8486
GT_Tvirens_Specific_8488	AGTACAGCAGCTCCGGAAACCCCGAGGACGACTCTGACGAGGAAGACGACGAGGACATGC	8488	Protein ID: 8488 (alignment of 60 with 100% Identity) , Name: gw1.23.95.1 , Location: scaffold_23:59257-60047( - ); : : Next best hit , protein id: 88274 (alignment of 19 with 100 % Identity) ,Name: estExt_Genewise1.C_100102 , Location: scaffold_10:156252-158764( + ) , GoName: SRP-dependent cotranslational protein-membrane targeting , GotermType: biological_process , KOG Defline: "Signal recognit…	8488
GT_Tvirens_Specific_8507	AAGTACATGGCGTGTGTGGGCGTGTCTGTCACGGATGATCGCCTGGCATACTTTACCAGG	8507	Protein ID: 8507 (alignment of 60 with 100% Identity) , Name: gw1.6.436.1 , Location: scaffold_6:1243340-1243876( + ); : : Next best hit , protein id: 72615 (alignment of 15 with 100 % Identity) ,Name: estExt_Genewise1Plus.C_30955 , Location: scaffold_3:1409750-1412308( + )	8507
GT_Tvirens_Specific_8518	TAAAAAGAAGAAGCAAAAGTTCCGTTACGAGTCGAAAATCGAGAGGCAGCTTACGGACAG	8518	Protein ID: 8518 (alignment of 60 with 100% Identity) , Name: gw1.4.523.1 , Location: scaffold_4:2356066-2356784( + ); : : Next best hit , protein id: 42809 (alignment of 15 with 100 % Identity) ,Name: e_gw1.11.373.1 , Location: scaffold_11:1053503-1055743( - ) , GoName: nucleic acid binding , GotermType: molecular_function , KOG Defline: Nucleolar protein fibrillarin NOP77 (RRM superfamily) ,KOG…	8518
GT_Tvirens_Specific_8535	AAGATCTCGAAAAGTTCATCGATGCGGCGAAACCGATTCTCGAATTGTTCGAAAAGGCAC	8535	Protein ID: 8535 (alignment of 60 with 100% Identity) , Name: gw1.33.49.1 , Location: scaffold_33:170556-171329( - ); : : Next best hit , protein id: 81611 (alignment of 15 with 100 % Identity) ,Name: estExt_fgenesh1_pg.C_1190001 , Location: scaffold_119:1-1668( - ) , Ecpathway Description: Metalloendopeptidases. , GoName: membrane ; proteolysis and peptidolysis ; metalloendopeptidase activity ; …	8535
GT_Tvirens_Specific_8548	GCCACTGGCGATCCCTTCAGTGCCGTCGGTGATGCCGTGCGCATGGCCGGTGAGTACGGC	8548	Protein ID: 8548 (alignment of 60 with 100% Identity) , Name: gw1.7.387.1 , Location: scaffold_7:439292-439937( + ); : : Next best hit , protein id: 14736 (alignment of 20 with 95 % Identity) ,Name: gw1.4.901.1 , Location: scaffold_4:958551-959846( - )	8548
GT_Tvirens_Specific_8566	ATTGTTGAATGAGGGTATCATGCCGTCTAGAAAGGACCCGAGCAGCATTCTAGATCTGAT	8566	Protein ID: 8566 (alignment of 60 with 100% Identity) , Name: gw1.42.33.1 , Location: scaffold_42:1971-2890( + ); : : Next best hit , protein id: 81832 (alignment of 14 with 100 % Identity) ,Name: estExt_fgenesh1_pm.C_20136 , Location: scaffold_2:986241-987996( - )	8566
GT_Tvirens_Specific_8569	AACTAAATATCAGGCACTGGAAAATGAGTTGCGAGAGCAGGGTCTGGAGAAGAGCATATG	8569	Protein ID: 8569 (alignment of 60 with 100% Identity) , Name: gw1.5.365.1 , Location: scaffold_5:284812-285354( + ); : : Next best hit , protein id: 62294 (alignment of 15 with 100 % Identity) ,Name: fgenesh1_pg.C_scaffold_3000507 , Location: scaffold_3:1788078-1791828( + ) , GoName: proteolysis and peptidolysis , GotermType: biological_process , KOG Defline: FOG: RRM domain ,KOG Class: General f…	8569
GT_Tvirens_Specific_8572	AGATTCCTATTAGTCGCGATGTGGCTGCACCATGATCTAGTCCATGCTCGTATTTTTGGA	8572	Protein ID: 8572 (alignment of 60 with 100% Identity) , Name: gw1.67.10.1 , Location: scaffold_67:2284-3101( - ); : : Next best hit , protein id: 111237 (alignment of 14 with 100 % Identity) ,Name: estExt_fgenesh2_kg.C_70081 , Location: scaffold_7:1154071-1155539( - )	8572
GT_Tvirens_Specific_8607	AGAGAAGCAGATCCTTAAAGGTCATAGAGATTGGGTCAACTTGGTTGCCTTTTCAGCGGA	8607	Protein ID: 8607 (alignment of 60 with 100% Identity) , Name: gw1.27.87.1 , Location: scaffold_27:47543-47746( + ); : : Next best hit , protein id: 50824 (alignment of 16 with 100 % Identity) ,Name: e_gw1.25.227.1 , Location: scaffold_25:137039-146669( - ) , GoName: DNA binding , GotermType: molecular_function	8607
GT_Tvirens_Specific_8615	ACAGGCCATCTGGGTAGGCCATGATTGGGGCTGCGCTACCGTATACATCATCGCAAACAC	8615	Protein ID: 8615 (alignment of 60 with 100% Identity) , Name: gw1.1.711.1 , Location: scaffold_1:1111267-1111593( + ) , GoName: aromatic compound metabolism , GotermType: biological_process , KOG Defline: Soluble epoxide hydrolase ,KOG Class: Lipid transport and metabolism , KOG Group: METABOLISM; : : Next best hit , protein id: 28559 (alignment of 15 with 100 % Identity) ,Name: e_gw1.1.1286.1 , …	8615
GT_Tvirens_Specific_8634	AGGAGTCGGACAAGGCGATTGATTTCTCCGTCATGGTCATTGGTGGCGCGGCCGTTATTC	8634	Protein ID: 8634 (alignment of 60 with 100% Identity) , Name: gw1.2.571.1 , Location: scaffold_2:823368-824096( + ) , GoName: protein modification , GotermType: biological_process; : : Next best hit , protein id: 34413 (alignment of 18 with 94.44 % Identity) ,Name: e_gw1.4.793.1 , Location: scaffold_4:647331-649111( - ) , GoName: amino acid-polyamine transporter activity , GotermType: molecular_f…	8634
GT_Tvirens_Specific_8643	CTAACGAGGGCTGAGTACTGGGTTATTTCACGGGATGATGAGGGTGGTAGGATTGTTGGA	8643	Protein ID: 8643 (alignment of 60 with 100% Identity) , Name: gw1.2.573.1 , Location: scaffold_2:731476-732164( + ); : : Next best hit , protein id: 62388 (alignment of 14 with 100 % Identity) ,Name: fgenesh1_pg.C_scaffold_3000601 , Location: scaffold_3:2060945-2065084( + )	8643
GT_Tvirens_Specific_8674	TCTGAGGAAGTGGTCGTGGGTAGTTGATGGATGTGGTGAGTTGATTGAGTCGACCAATCG	8674	Protein ID: 8674 (alignment of 60 with 100% Identity) , Name: gw1.11.263.1 , Location: scaffold_11:832879-833448( - ); : : Next best hit , protein id: 59651 (alignment of 14 with 100 % Identity) ,Name: fgenesh1_pm.C_scaffold_31000040 , Location: scaffold_31:222690-225163( - ) , GoName: protein binding , GotermType: molecular_function , KOG Defline: Actin-related protein - Arp5p ,KOG Class: Cytosk…	8674
GT_Tvirens_Specific_8690	TTGTCTTCATTAAGCGGTGTTCTGGACACTGTCGAGCTCAAGTTCGTGCATGAGGAGCCT	8690	Protein ID: 8690 (alignment of 60 with 100% Identity) , Name: gw1.3.601.1 , Location: scaffold_3:1747795-1748417( - ); : : Next best hit , protein id: 36090 (alignment of 18 with 100 % Identity) ,Name: e_gw1.5.68.1 , Location: scaffold_5:1024663-1027295( + ) , GoName: ATP binding , GotermType: molecular_function , KOG Defline: Protein kinase ,KOG Class: General function prediction only , KOG Grou…	8690
GT_Tvirens_Specific_8711	GTGACTATTGAGAATGATACCATATTGACAGATTTCGTCGATTCTCAAAGCAAAGCCCCC	8711	Protein ID: 8711 (alignment of 60 with 100% Identity) , Name: gw1.15.216.1 , Location: scaffold_15:772274-772971( - ) , GoName: protein kinase activity , GotermType: molecular_function , KOG Defline: Serine/threonine protein kinase ,KOG Class: Signal transduction mechanisms , KOG Group: CELLULAR PROCESSES AND SIGNALING; : : Next best hit , protein id: 47190 (alignment of 15 with 100 % Identity) ,…	8711
GT_Tvirens_Specific_8714	ATGAGGCATGGTGCTGGATCTTACAAGTCAAGCGACGGGATGCTATACGAGGGAACTTGG	8714	Protein ID: 8714 (alignment of 60 with 100% Identity) , Name: gw1.7.395.1 , Location: scaffold_7:1448976-1449518( + ); : : Next best hit , protein id: 43994 (alignment of 15 with 100 % Identity) ,Name: e_gw1.12.548.1 , Location: scaffold_12:932600-933681( + ) , GoName: transport , GotermType: biological_process , KOG Defline: Tyrosine kinases ,KOG Class: Signal transduction mechanisms , KOG Group…	8714
GT_Tvirens_Specific_8730	AGATGGCAAGATCTCGGCCCTAGAGTTCTTCAGAGCTTCCGGATGGCCCATATTCCGCCT	8730	Protein ID: 8730 (alignment of 60 with 100% Identity) , Name: gw1.4.535.1 , Location: scaffold_4:207710-208543( + ); : : Next best hit , protein id: 47973 (alignment of 15 with 100 % Identity) ,Name: e_gw1.18.10.1 , Location: scaffold_18:376421-379301( + )	8730
GT_Tvirens_Specific_8735	TCAATAGGCATGAGCATGATGGTAAGCTTTCCGCCCTTCTTTTCTTCCAAGGGAATGGTT	8735	Protein ID: 8735 (alignment of 60 with 100% Identity) , Name: gw1.7.398.1 , Location: scaffold_7:1801674-1802498( - ); : : Next best hit , protein id: 23701 (alignment of 14 with 100 % Identity) ,Name: gw1.2.1640.1 , Location: scaffold_2:945286-946320( + ) , GoName: membrane , GotermType: cellular_component , KOG Defline: Permease of the drug/metabolite transporter (DMT) superfamily ,KOG Class: G…	8735
GT_Tvirens_Specific_8763	CAGTATGGTGCTGACAGGACAGCAATGAATACCTACGGAGAGACGATATTGGCTTGGGCA	8763	Protein ID: 8763 (alignment of 60 with 100% Identity) , Name: gw1.15.218.1 , Location: scaffold_15:593695-593937( - ); : : Next best hit , protein id: 49376 (alignment of 14 with 100 % Identity) ,Name: e_gw1.21.330.1 , Location: scaffold_21:309400-309837( + )	8763
GT_Tvirens_Specific_8776	AAGCGAGTCATCATGCCGGATGGCGTAGAAGTAGACCGTGTTGCCAGCCGAGTTGCCAAT	8776	Protein ID: 8776 (alignment of 60 with 100% Identity) , Name: gw1.3.607.1 , Location: scaffold_3:1157403-1157906( + ) , GoName: cell adhesion , GotermType: biological_process; : : Next best hit , protein id: 55997 (alignment of 17 with 100 % Identity) ,Name: fgenesh1_pm.C_scaffold_6000217 , Location: scaffold_6:1079237-1080828( + )	8776
GT_Tvirens_Specific_8801	TATATCCTCGCCTAGGATATGTTCTTATGGGAACGATTCCCAACTATGGTATCTCGCCTC	8801	Protein ID: 8801 (alignment of 60 with 100% Identity) , Name: gw1.32.63.1 , Location: scaffold_32:153015-153709( - ) , GoName: N-acetyltransferase activity , GotermType: molecular_function , KOG Defline: "Acetyltransferase, (GNAT) family" ,KOG Class: General function prediction only , KOG Group: POORLY CHARACTERIZED; : : Next best hit , protein id: 14183 (alignment of 14 with 100 % Identity) ,Nam…	8801
GT_Tvirens_Specific_8824	TTGGGGCGTCGTTGGGCTTGGTTTCTTTTTCCACGAGCGGAATCATTCCCGGCTATGCTG	8824	Protein ID: 8824 (alignment of 60 with 100% Identity) , Name: gw1.1.725.1 , Location: scaffold_1:906826-907549( + ) , GoName: membrane , GotermType: cellular_component , KOG Defline: Aquaporin (major intrinsic protein family) ,KOG Class: Carbohydrate transport and metabolism , KOG Group: METABOLISM; : : Next best hit , protein id: 82984 (alignment of 19 with 94.74 % Identity) ,Name: estExt_fgenes…	8824
GT_Tvirens_Specific_8829	TTCAACTTTGTCAACCACAACCAGCACGGCGTGGACACGGCCAAGTACTATCAGCAGGCC	8829	Protein ID: 8829 (alignment of 60 with 100% Identity) , Name: gw1.1.726.1 , Location: scaffold_1:1218115-1218946( + ) , Ecpathway Description: NADH dehydrogenase (ubiquinone). , Pathway: Ubiquinone biosynthesis ; Oxidative phosphorylation , Pathway_class: Metabolism of Cofactors and Vitamins ; Energy Metabolism , GoName: NADH dehydrogenase (ubiquinone) activity ; NADH:plastoquinone reductase acti…	8829
GT_Tvirens_Specific_8832	TATGCTAGATTCCAGACAGACAGCCCGGCGAAAGAGCCCTGGAATCACGATTGGAAGAGG	8832	Protein ID: 8832 (alignment of 60 with 100% Identity) , Name: gw1.2.590.1 , Location: scaffold_2:308943-309329( + ); : : Next best hit , protein id: 82915 (alignment of 14 with 100 % Identity) ,Name: estExt_fgenesh1_pm.C_110022 , Location: scaffold_11:110623-112732( + ) , GoName: oxidoreductase activity, acting on paired donors, with incorporation or reduction of molecular oxygen, 2-oxoglutarate …	8832
GT_Tvirens_Specific_8840	GAGGGCGACAATACGACCGCCTGTGGTGGCTCATTGAAGCTGACCGTCTATCGTGTTTCT	8840	Protein ID: 8840 (alignment of 60 with 100% Identity) , Name: gw1.11.268.1 , Location: scaffold_11:441840-442249( + ); : : Next best hit , protein id: 13186 (alignment of 16 with 100 % Identity) ,Name: gw1.16.198.1 , Location: scaffold_16:146881-148705( - )	8840
GT_Tvirens_Specific_8848	GCGATTCCGTCCTTTGTATTAATTTGGCAGCTTATATGGGCACTTCGACATAAGAACAAG	8848	Protein ID: 8848 (alignment of 60 with 100% Identity) , Name: gw1.2.591.1 , Location: scaffold_2:181988-182518( - ); : : Next best hit , protein id: 10308 (alignment of 16 with 100 % Identity) ,Name: gw1.17.231.1 , Location: scaffold_17:444928-449052( - )	8848
GT_Tvirens_Specific_8854	AAGTTGGAGTCCGAAAATGAGATGCAAGGATCCAAGATTCCCGGCTTCTTAGATGAGATG	8854	Protein ID: 8854 (alignment of 60 with 100% Identity) , Name: gw1.24.94.1 , Location: scaffold_24:210392-210883( - ); : : Next best hit , protein id: 72979 (alignment of 15 with 100 % Identity) ,Name: estExt_Genewise1Plus.C_40459 , Location: scaffold_4:726765-728889( + )	8854
GT_Tvirens_Specific_8870	TTTGCCGACTATGTTGTTTGCAGTCTGATTCTACATTTCTTCTGCGTCAACTTCATCAAC	8870	Protein ID: 8870 (alignment of 60 with 100% Identity) , Name: gw1.7.405.1 , Location: scaffold_7:294540-295108( + ) , Ecpathway Description: Dolichyl-diphosphooligosaccharide--protein glycosyltransferase. , Pathway: N-Glycans biosynthesis , Pathway_class: Metabolism of Complex Carbohydrates , GoName: dolichyl-diphosphooligosaccharide-protein glycotransferase activity , GotermType: molecular_funct…	8870
GT_Tvirens_Specific_8915	CAATTTCTTTGGATTGACATCCTTCATGATCATCTTGGAAAGTCAATATTTGACGTTGCA	8915	Protein ID: 8915 (alignment of 60 with 100% Identity) , Name: gw1.1.730.1 , Location: scaffold_1:57799-58275( + ); : : Next best hit , protein id: 84930 (alignment of 22 with 90.91 % Identity) ,Name: estExt_Genewise1.C_30032 , Location: scaffold_3:39067-40622( + ) , GoName: integral to membrane , GotermType: cellular_component , KOG Defline: Ca2+/H+ antiporter VCX1 and related proteins ,KOG Class…	8915
GT_Tvirens_Specific_8924	ACTCCATTCATGGATATCCTCGCCTTGAGTTTGCGATATTGGTGCCAATACAAATTAAAC	8924	Protein ID: 8924 (alignment of 60 with 100% Identity) , Name: gw1.9.387.1 , Location: scaffold_9:1719389-1720046( - ) , GoName: exonuclease activity , GotermType: molecular_function , KOG Defline: 5'-3' exonuclease HKE1/RAT1 ,KOG Class: "Replication, recombination and repair" , KOG Group: INFORMATION STORAGE AND PROCESSING; : : Next best hit , protein id: 85743 (alignment of 18 with 100 % Identit…	8924
GT_Tvirens_Specific_8929	AAAGCCATCACTCCTCATGATAAAGTATTTCAGAAGCCATGGTTTTACCGTATTTGGGTT	8929	Protein ID: 8929 (alignment of 60 with 100% Identity) , Name: gw1.15.225.1 , Location: scaffold_15:882153-882779( + ); : : Next best hit , protein id: 63863 (alignment of 19 with 94.74 % Identity) ,Name: fgenesh1_pg.C_scaffold_6000066 , Location: scaffold_6:282383-284009( - )	8929
GT_Tvirens_Specific_8939	GAGTACCCGGGCAGCTGGCTCGACTGGGATATGAACAAGGGCCCGGTTGAGGTTGTGAAG	8939	Protein ID: 8939 (alignment of 60 with 100% Identity) , Name: gw1.19.136.1 , Location: scaffold_19:593853-594294( + ); : : Next best hit , protein id: 80340 (alignment of 19 with 94.74 % Identity) ,Name: estExt_fgenesh1_pg.C_90296 , Location: scaffold_9:1013839-1017525( - ) , Ecpathway Description: Inositol-1,4,5-trisphosphate 5-phosphatase. , Pathway: Inositol phosphate metabolism , Pathway_clas…	8939
GT_Tvirens_Specific_8947	ATTAACCAGAAGAATACGAGAGAGCGTAGTGAGCAGGTAGCTGCTATGAAGGACATCTAC	8947	Protein ID: 8947 (alignment of 60 with 100% Identity) , Name: gw1.3.625.1 , Location: scaffold_3:2196638-2196913( + ); : : Next best hit , protein id: 89077 (alignment of 16 with 100 % Identity) ,Name: estExt_Genewise1.C_130091 , Location: scaffold_13:144556-147300( + ) , GoName: transferase activity , GotermType: molecular_function , KOG Defline: "Uncharacterized conserved protein, contains TBC …	8947
GT_Tvirens_Specific_8948	AAGATTAGCTCTGACTATGAGGAGGGAGGACACTGGAAGAAACAAGAGGAGAGATTGCAG	8948	Protein ID: 8948 (alignment of 60 with 100% Identity) , Name: gw1.12.278.1 , Location: scaffold_12:455501-456053( - ); : : Next best hit , protein id: 916 (alignment of 16 with 100 % Identity) ,Name: gw1.13.31.1 , Location: scaffold_13:1146204-1149258( - ) , Ecpathway Description: Protein kinase. , GoName: cAMP-dependent protein kinase complex ; protein serine/threonine kinase activity ; ATP bind…	8948
GT_Tvirens_Specific_8951	AAGAGGGGTTCCTTGGGCGAAGATGGAGACATTGAGTTTTGGCCTGAGGAAGTGGTACCG	8951	Protein ID: 8951 (alignment of 60 with 100% Identity) , Name: gw1.2.597.1 , Location: scaffold_2:2120767-2121141( - ); : : Next best hit , protein id: 44289 (alignment of 15 with 100 % Identity) ,Name: e_gw1.12.647.1 , Location: scaffold_12:263216-266956( - )	8951
GT_Tvirens_Specific_8980	TAAGAAATATGTTGGCGTGACACCCGTTCAGTATCTGAGGATGTGTCGGAACACGATACA	8980	Protein ID: 8980 (alignment of 60 with 100% Identity) , Name: gw1.4.548.1 , Location: scaffold_4:142294-142731( - ) , Ecpathway Description: Methylated-DNA--[protein]-cysteine S-methyltransferase. , GoName: intracellular ; methylated-DNA-[protein]-cysteine S-methyltransferase activity ; DNA binding ; regulation of transcription, DNA-dependent ; DNA repair ; zinc ion binding ; transcription factor…	8980
GT_Tvirens_Specific_8989	AAGACGGGGCTATCCAAGTGGCATTTCCATCGCGTCTTCAAGAAGTGCGTTGGCGTCACC	8989	Protein ID: 8989 (alignment of 60 with 100% Identity) , Name: gw1.3.628.1 , Location: scaffold_3:1017399-1017800( + ) , Ecpathway Description: Methylated-DNA--[protein]-cysteine S-methyltransferase. , GoName: methyltransferase activity ; DNA binding ; methylated-DNA-[protein]-cysteine S-methyltransferase activity ; regulation of transcription, DNA-dependent ; transcription factor activity ; DNA r…	8989
GT_Tvirens_Specific_8990	AACGCGAAACAGGTTGATATTTGGCTTGGTAATGGCAACAGTTCAAGTGATTACATTTTA	8990	Protein ID: 8990 (alignment of 60 with 100% Identity) , Name: gw1.5.384.1 , Location: scaffold_5:1073181-1073564( - ); : : Next best hit , protein id: 28366 (alignment of 20 with 95 % Identity) ,Name: e_gw1.1.798.1 , Location: scaffold_1:1550697-1557056( + )	8990
GT_Tvirens_Specific_8991	TACGAAAAACTCGGCTTCACTAAAGATGACTTTTCTCCTAGGGATCGGACACTAAGGGGT	8991	Protein ID: 8991 (alignment of 60 with 100% Identity) , Name: gw1.3.629.1 , Location: scaffold_3:760099-760677( - ) , GoName: N-acetyltransferase activity , GotermType: molecular_function , KOG Defline: Acetyltransferase (GNAT) domain-containing protein ,KOG Class: General function prediction only , KOG Group: POORLY CHARACTERIZED; : : Next best hit , protein id: 63920 (alignment of 14 with 100 %…	8991
GT_Tvirens_Specific_9008	ACACCTTTGACTCGACGCGCGTGCGCCTCCGAGGCACCATGAACCGCATGCTCATTATGG	9008	Protein ID: 9008 (alignment of 60 with 100% Identity) , Name: gw1.8.422.1 , Location: scaffold_8:1211245-1211911( - ); : : Next best hit , protein id: 87662 (alignment of 15 with 100 % Identity) ,Name: estExt_Genewise1.C_81029 , Location: scaffold_8:1706584-1711713( - ) , Ecpathway Description: Pyruvate dehydrogenase (NADP+). , Pathway: Glycolysis / Gluconeogenesis ; Pyruvate metabolism , Pathway…	9008
GT_Tvirens_Specific_9015	GGGGGCATGGGATGGTCGTGGAATAAGAGGGCTGAGCTGGGCAGTGAGGTTCCGGAGGAT	9015	Protein ID: 9015 (alignment of 60 with 100% Identity) , Name: gw1.14.290.1 , Location: scaffold_14:656867-657645( + ); : : Next best hit , protein id: 1565 (alignment of 15 with 100 % Identity) ,Name: gw1.6.96.1 , Location: scaffold_6:1470993-1472581( - )	9015
GT_Tvirens_Specific_9017	GATACATATCTAGGTGGTGGCAATAGTCACGCATCTTTGTATCTCCTGTTGAAGCAACGC	9017	Protein ID: 9017 (alignment of 60 with 100% Identity) , Name: gw1.4.551.1 , Location: scaffold_4:1186640-1186933( + ) , GoName: ATP binding , GotermType: molecular_function; : : Next best hit , protein id: 80764 (alignment of 15 with 100 % Identity) ,Name: estExt_fgenesh1_pg.C_130101 , Location: scaffold_13:317527-320886( + )	9017
GT_Tvirens_Specific_9027	TTCTATTCATGGAACCCAGCTGTAGGGACAAGCTGCAGCTCCTTATGGTTAGGCTATTAT	9027	Protein ID: 9027 (alignment of 60 with 100% Identity) , Name: gw1.11.279.1 , Location: scaffold_11:967832-968332( + ) , GoName: cell wall catabolism , GotermType: biological_process , KOG Defline: Chitinase ,KOG Class: Carbohydrate transport and metabolism , KOG Group: METABOLISM; : : Next best hit , protein id: 2686 (alignment of 14 with 100 % Identity) ,Name: gw1.16.40.1 , Location: scaffold_16…	9027
GT_Tvirens_Specific_9045	AGGAAAGAAAGTGCTCCCAGGAAAGAAAGTGCTCCCAGGAATGAGCACGTTCCCAGGAAA	9045	Protein ID: 9045 (alignment of 60 with 100% Identity) , Name: gw1.16.158.1 , Location: scaffold_16:260629-260889( + ); : : Next best hit , protein id: 61173 (alignment of 14 with 100 % Identity) ,Name: fgenesh1_pg.C_scaffold_2000178 , Location: scaffold_2:569674-573090( + )	9045
GT_Tvirens_Specific_9060	TTGCTGGCCATCAAGCGCCAGGAACAAGCCGCATACGAGGCTATGATGAACGACCCCATT	9060	Protein ID: 9060 (alignment of 60 with 100% Identity) , Name: gw1.10.337.1 , Location: scaffold_10:1406981-1407469( + ); : : Next best hit , protein id: 37110 (alignment of 18 with 100 % Identity) ,Name: e_gw1.6.48.1 , Location: scaffold_6:861577-864616( - )	9060
GT_Tvirens_Specific_9072	ACACAACACATAGAATTAAAGGGTGACCATTTCGATAAGGCTAGGGGATGGCTGCTTGAG	9072	Protein ID: 9072 (alignment of 60 with 100% Identity) , Name: gw1.6.461.1 , Location: scaffold_6:1011728-1012177( - ); : : Next best hit , protein id: 51470 (alignment of 14 with 100 % Identity) ,Name: e_gw1.28.80.1 , Location: scaffold_28:153292-156201( - )	9072
GT_Tvirens_Specific_9087	TTCGGAACTGCTCAATCAGATGGAGGCTTCCAAGATGAAGAGCCTGGCGGAGAGCCATGG	9087	Protein ID: 9087 (alignment of 60 with 100% Identity) , Name: gw1.7.423.1 , Location: scaffold_7:1524176-1524746( - ); : : Next best hit , protein id: 74069 (alignment of 17 with 100 % Identity) ,Name: estExt_Genewise1Plus.C_60790 , Location: scaffold_6:1138719-1140679( - ) , Ecpathway Description: Adenosinetriphosphatase. , Pathway: Purine metabolism , Pathway_class: Nucleotide Metabolism , GoNa…	9087
GT_Tvirens_Specific_9094	ATTATTACGGGAGATATTGGTGGCCAAGCAGCTCTTGAAATGATGAAGCATATGTGGAGA	9094	Protein ID: 9094 (alignment of 60 with 100% Identity) , Name: gw1.24.96.1 , Location: scaffold_24:176807-177395( + ); : : Next best hit , protein id: 77136 (alignment of 16 with 100 % Identity) ,Name: estExt_Genewise1Plus.C_170258 , Location: scaffold_17:343985-347436( + ) , Ecpathway Description: Histone acetyltransferase. , GoName: histone acetyltransferase activity , GotermType: molecular_func…	9094
GT_Tvirens_Specific_9110	AATATTCCCAGGAAGTTTACAGAAGAGGATAAGGCTAAAATTCGGGCATATAACGAGGAG	9110	Protein ID: 9110 (alignment of 60 with 100% Identity) , Name: gw1.49.19.1 , Location: scaffold_49:10951-11256( + ); : : Next best hit , protein id: 72651 (alignment of 14 with 100 % Identity) ,Name: estExt_Genewise1Plus.C_31024 , Location: scaffold_3:1511245-1513882( - ) , Ecpathway Description: Serine/threonine specific protein phosphatase. , GoName: protein serine/threonine phosphatase complex …	9110
GT_Tvirens_Specific_9117	TGGGATTCGATTCAAGCGGCTCCTGCGCTAAACGAAACTACCAATCCCTACGAGCTGATC	9117	Protein ID: 9117 (alignment of 60 with 100% Identity) , Name: gw1.9.399.1 , Location: scaffold_9:232983-233369( + ); : : Next best hit , protein id: 77860 (alignment of 15 with 100 % Identity) ,Name: estExt_Genewise1Plus.C_230018 , Location: scaffold_23:35833-38966( - ) , GoName: nucleic acid binding , GotermType: molecular_function , KOG Defline: "RNA-binding protein musashi/mRNA cleavage and po…	9117
GT_Tvirens_Specific_9135	TTGTATTTGAGTTATATCTATAGCGGAGAAGGCGAGGCGCCGCAGTTGTGGGTTATGAAT	9135	Protein ID: 9135 (alignment of 60 with 100% Identity) , Name: gw1.2.611.1 , Location: scaffold_2:258730-259290( - ); : : Next best hit , protein id: 40371 (alignment of 14 with 100 % Identity) ,Name: e_gw1.9.510.1 , Location: scaffold_9:418996-421665( + )	9135
GT_Tvirens_Specific_9137	TTAGCGAAATACGCGGCTTTGCATTTGACATCAAAACCGGTCTGCTTCGAGAAGTAGAAG	9137	Protein ID: 9137 (alignment of 60 with 100% Identity) , Name: gw1.21.145.1 , Location: scaffold_21:218749-219291( - ) , GoName: carbon utilization , GotermType: biological_process; : : Next best hit , protein id: 46961 (alignment of 15 with 100 % Identity) ,Name: e_gw1.16.170.1 , Location: scaffold_16:90693-100139( + ) , Ecpathway Description: 4-coumarate--CoA ligase. , Pathway: Flavonoids, stilb…	9137
GT_Tvirens_Specific_9149	ACATGACGACGCGCATGTGGGCTCAGGCCCGACTGATGGAGACGGAGAAGGAACTTCGGT	9149	Protein ID: 9149 (alignment of 60 with 100% Identity) , Name: gw1.3.632.1 , Location: scaffold_3:2310177-2310620( - ); : : Next best hit , protein id: 31313 (alignment of 17 with 100 % Identity) ,Name: e_gw1.2.1003.1 , Location: scaffold_2:1704062-1705360( - )	9149
GT_Tvirens_Specific_9163	TTGGTAGAAAGGACGCGCGGGTTCATTTTTGATGTTAAAACAGGGCTAGTTAGCCAAGTA	9163	Protein ID: 9163 (alignment of 60 with 100% Identity) , Name: gw1.4.560.1 , Location: scaffold_4:1125835-1126248( - ) , GoName: zinc ion binding , GotermType: molecular_function; : : Next best hit , protein id: 80360 (alignment of 15 with 100 % Identity) ,Name: estExt_fgenesh1_pg.C_90336 , Location: scaffold_9:1177928-1181556( + )	9163
GT_Tvirens_Specific_9172	TCCGGATGTAGGAATATCCAGTTGGAGGCCACAGGTCTCAAGGGAACATGCTCGAGCTTC	9172	Protein ID: 9172 (alignment of 60 with 100% Identity) , Name: gw1.5.393.1 , Location: scaffold_5:992168-992635( + ); : : Next best hit , protein id: 75027 (alignment of 15 with 100 % Identity) ,Name: estExt_Genewise1Plus.C_81060 , Location: scaffold_8:1735682-1739139( - ) , Ecpathway Description: Adenosinetriphosphatase. , Pathway: Purine metabolism , Pathway_class: Nucleotide Metabolism , GoName…	9172
GT_Tvirens_Specific_9174	AGAGAGGTGCCCGGCGTTACGGATCATCTGGCGGGCGCTAAATTTGCAGCTGATGATGAA	9174	Protein ID: 9174 (alignment of 60 with 100% Identity) , Name: gw1.1.749.1 , Location: scaffold_1:1526625-1526975( - ) , GoName: carbon-sulfur lyase activity , GotermType: molecular_function; : : Next best hit , protein id: 65339 (alignment of 18 with 94.44 % Identity) ,Name: fgenesh1_pg.C_scaffold_8000477 , Location: scaffold_8:1748707-1750247( + ) , Ecpathway Description: Valine--pyruvate aminot…	9174
GT_Tvirens_Specific_9202	TGGAGAGTCACAGGGTTGTCGGTCGGGCAGACATCAGGCAGACCCAAGCAAGTCAAAAAA	9202	Protein ID: 9202 (alignment of 60 with 100% Identity) , Name: gw1.42.42.1 , Location: scaffold_42:32433-32960( - ); : : Next best hit , protein id: 29578 (alignment of 14 with 100 % Identity) ,Name: e_gw1.1.404.1 , Location: scaffold_1:2907309-2908752( + ) , GoName: DNA-dependent ATPase activity , GotermType: molecular_function , KOG Defline: DNA repair protein RAD51/RHP55 ,KOG Class: "Replicatio…	9202
GT_Tvirens_Specific_9220	AGACGAAGTGAGTGGGATGAGGAGCGCAAGAATAAGCTTGCCAGGCTGTATGAGAGGTAT	9220	Protein ID: 9220 (alignment of 60 with 100% Identity) , Name: gw1.2.616.1 , Location: scaffold_2:600943-601221( + ) , GoName: DNA binding , GotermType: molecular_function , KOG Defline: "Transcription factor, Myb superfamily" ,KOG Class: Transcription , KOG Group: INFORMATION STORAGE AND PROCESSING; : : Next best hit , protein id: 71725 (alignment of 16 with 100 % Identity) ,Name: estExt_Genewise…	9220
GT_Tvirens_Specific_9245	ATGTCGTGGTTGTGTTTCCGGGCTTGCTGCCCAAGAGGAAGATTGTCGAGACGGTGTGGA	9245	Protein ID: 9245 (alignment of 60 with 100% Identity) , Name: gw1.23.109.1 , Location: scaffold_23:88026-88301( + ); : : Next best hit , protein id: 89313 (alignment of 16 with 100 % Identity) ,Name: estExt_Genewise1.C_140069 , Location: scaffold_14:95688-97085( + ) , GoName: electron transport , GotermType: biological_process , KOG Defline: IMP dehydrogenase/GMP reductase ,KOG Class: Nucleotide …	9245
GT_Tvirens_Specific_9273	TCAGATTCTGAGTACGAGCCACCGTGGAGAAGGAGAATTCGCGAAGTACGAGAAAAGAGG	9273	Protein ID: 9273 (alignment of 60 with 100% Identity) , Name: gw1.2.620.1 , Location: scaffold_2:420486-420824( - ); : : Next best hit , protein id: 10875 (alignment of 18 with 94.44 % Identity) ,Name: gw1.1.855.1 , Location: scaffold_1:2112308-2115222( - )	9273
GT_Tvirens_Specific_9323	TTTATTGCCATTTATCTATCCTGCGATATAGAGGTCAACATCCAGAGGGCCACCAGTTCC	9323	Protein ID: 9323 (alignment of 60 with 100% Identity) , Name: gw1.5.402.1 , Location: scaffold_5:1855437-1855876( - ); : : Next best hit , protein id: 49696 (alignment of 15 with 100 % Identity) ,Name: e_gw1.22.108.1 , Location: scaffold_22:459562-460673( - ) , Ecpathway Description: Alcohol dehydrogenase (NADP+). , Pathway: Pentose and glucuronate interconversions ; Caprolactam degradation ; Gly…	9323
GT_Tvirens_Specific_9334	CTTGCATATCGCTGCTCGTAAGGGACGAGAGGATATAGTGCGTGTGTTGATGGAGCGGGG	9334	Protein ID: 9334 (alignment of 60 with 100% Identity) , Name: gw1.16.163.1 , Location: scaffold_16:829299-829580( + ); : : Next best hit , protein id: 68213 (alignment of 14 with 100 % Identity) ,Name: fgenesh1_pg.C_scaffold_16000130 , Location: scaffold_16:617469-619361( + )	9334
GT_Tvirens_Specific_9339	ACACAGGGCGCTTCCATTCCAATTTTAGATCCTGATTCTCCTGGGATGAACACTGAGCTG	9339	Protein ID: 9339 (alignment of 60 with 100% Identity) , Name: gw1.4.567.1 , Location: scaffold_4:68612-68947( + ); : : Next best hit , protein id: 23059 (alignment of 15 with 100 % Identity) ,Name: gw1.4.1445.1 , Location: scaffold_4:629991-631663( - ) , GoName: mitochondrial inner membrane presequence translocase complex , GotermType: cellular_component , KOG Defline: "Mitochondrial import inner…	9339
GT_Tvirens_Specific_9375	TCCATGCTGAAGCAGGTGGTGGAGGCAGACGAGCAGTGGGATTTTCTCAGGGAGATTGTC	9375	Protein ID: 9375 (alignment of 60 with 100% Identity) , Name: gw1.10.353.1 , Location: scaffold_10:440362-440601( - ) , GoName: DNA binding , GotermType: molecular_function , KOG Defline: "Class 2 transcription repressor NC2, alpha subunit (DRAP1)" ,KOG Class: Transcription , KOG Group: INFORMATION STORAGE AND PROCESSING; : : Next best hit , protein id: 57059 (alignment of 17 with 100 % Identity)…	9375
GT_Tvirens_Specific_9423	AGAAGTGGCCATGGGTAGTTCAGGATAGTTGTAGCTTGCTTCGATCGACCAACTACTGGC	9423	Protein ID: 9423 (alignment of 60 with 100% Identity) , Name: gw1.1.764.1 , Location: scaffold_1:733696-734022( + ); : : Next best hit , protein id: 35604 (alignment of 15 with 100 % Identity) ,Name: e_gw1.5.177.1 , Location: scaffold_5:1759873-1761485( + )	9423
GT_Tvirens_Specific_9435	GATGACATCTTGGAGGAAACAAATTTTTGGAGGGTATCTAGAGGTGAGGAACCTCTGCTG	9435	Protein ID: 9435 (alignment of 60 with 100% Identity) , Name: gw1.37.32.1 , Location: scaffold_37:27835-28134( - ); : : Next best hit , protein id: 12065 (alignment of 18 with 94.44 % Identity) ,Name: gw1.4.739.1 , Location: scaffold_4:42895-44643( + )	9435
GT_Tvirens_Specific_9444	ATTCCGGCTGGCTCGACTCTTATCTTCGAGACCGAGCTGCTGGCCATCGAGGGCGTCAAG	9444	Protein ID: 9444 (alignment of 60 with 100% Identity) , Name: gw1.21.151.1 , Location: scaffold_21:190430-191168( + ) , GoName: protein folding , GotermType: biological_process , KOG Defline: FKBP-type peptidyl-prolyl cis-trans isomerase ,KOG Class: "Posttranslational modification, protein turnover, chaperones" , KOG Group: CELLULAR PROCESSES AND SIGNALING; : : Next best hit , protein id: 48214 (…	9444
GT_Tvirens_Specific_9446	GAGCCCTTGCGGTGGGGTGGGAATGGCGATTGGAGCTATAACGGCAGGGTGACGGATTTT	9446	Protein ID: 9446 (alignment of 60 with 100% Identity) , Name: gw1.17.215.1 , Location: scaffold_17:681122-681481( - ); : : Next best hit , protein id: 83533 (alignment of 14 with 100 % Identity) ,Name: estExt_fgenesh1_pm.C_240007 , Location: scaffold_24:46294-47949( - )	9446
GT_Tvirens_Specific_9464	AATACCCAAGATCTTTCCTACATGGACAGCAGTAGGAGTTACAGGACTGGCATTTGCAGA	9464	Protein ID: 9464 (alignment of 60 with 100% Identity) , Name: gw1.3.658.1 , Location: scaffold_3:2402765-2403130( - ); : : Next best hit , protein id: 46809 (alignment of 20 with 95 % Identity) ,Name: e_gw1.16.66.1 , Location: scaffold_16:121442-122823( + ) , GoName: transporter activity , GotermType: molecular_function , KOG Defline: Predicted transporter (major facilitator superfamily) ,KOG Cla…	9464
GT_Tvirens_Specific_9480	CTGAACGTGATGCTTACACGACATCGATGTGGGCTGGTGGTAGTCGGTGACATCAATGTC	9480	Protein ID: 9480 (alignment of 60 with 100% Identity) , Name: gw1.8.442.1 , Location: scaffold_8:1421831-1422043( + ); : : Next best hit , protein id: 35687 (alignment of 14 with 100 % Identity) ,Name: e_gw1.5.532.1 , Location: scaffold_5:57716-59734( - ) , GoName: DNA binding , GotermType: molecular_function	9480
GT_Tvirens_Specific_9512	ATCATCCTCTTGCTGGCCGTCATTGTCAACTTCGTCCTCAGGATTATGGACCAGTCGAAG	9512	Protein ID: 9512 (alignment of 60 with 100% Identity) , Name: gw1.4.572.1 , Location: scaffold_4:1325681-1326136( + ); : : Next best hit , protein id: 90243 (alignment of 20 with 95 % Identity) ,Name: estExt_Genewise1.C_200211 , Location: scaffold_20:314786-318434( - ) , Ecpathway Description: Proton-exporting ATPase. , Pathway: Oxidative phosphorylation , Pathway_class: Energy Metabolism , GoNam…	9512
GT_Tvirens_Specific_9518	CAGGGCTACCGATACCTGTCATGGCACCAATGGGGTGGAAAAGAGAAGGCAGCGTTGGAA	9518	Protein ID: 9518 (alignment of 60 with 100% Identity) , Name: gw1.7.452.1 , Location: scaffold_7:204876-205537( + ) , GoName: molecular function unknown , GotermType: molecular_function , KOG Defline: Uncharacterized conserved protein ,KOG Class: Function unknown , KOG Group: POORLY CHARACTERIZED; : : Next best hit , protein id: 40350 (alignment of 16 with 100 % Identity) ,Name: e_gw1.9.250.1 , L…	9518
GT_Tvirens_Specific_9548	CCGTATAAGGAAGATTTGTTTCGGTTCGATTTTGAAGTTGATAGTGAGGATGAATATATG	9548	Protein ID: 9548 (alignment of 60 with 100% Identity) , Name: gw1.1.771.1 , Location: scaffold_1:90311-90683( + ); : : Next best hit , protein id: 36464 (alignment of 15 with 100 % Identity) ,Name: e_gw1.6.804.1 , Location: scaffold_6:1116703-1117800( + )	9548
GT_Tvirens_Specific_9562	TTCGATCTGGGGGCCATCCAGTGGAACAACTTGATCTCCAGCTTTGACTGCTCGAAGAAG	9562	Protein ID: 9562 (alignment of 60 with 100% Identity) , Name: gw1.7.456.1 , Location: scaffold_7:546397-546832( + ); : : Next best hit , protein id: 31147 (alignment of 19 with 94.74 % Identity) ,Name: e_gw1.2.213.1 , Location: scaffold_2:382985-384852( - ) , Ecpathway Description: Galactokinase. , Pathway: Galactose metabolism , Pathway_class: Carbohydrate Metabolism , GoName: galactokinase acti…	9562
GT_Tvirens_Specific_9565	ATTCATTCTCGATACGCTAAACGACTCTGTCGTCGACCTGCCCGACGAGGGCTGGGAGAT	9565	Protein ID: 9565 (alignment of 60 with 100% Identity) , Name: gw1.17.218.1 , Location: scaffold_17:875865-876239( - ); : : Next best hit , protein id: 84734 (alignment of 15 with 100 % Identity) ,Name: estExt_Genewise1.C_21336 , Location: scaffold_2:1915283-1918264( - ) , Ecpathway Description: UTP--glucose-1-phosphate uridylyltransferase. , Pathway: Galactose metabolism ; Nucleotide sugars metab…	9565
GT_Tvirens_Specific_9610	TAGTTCGGTACTATGAGTCCCAAGGATTCGAAAGGATGGAGACTTTTGAGATCAACGGGT	9610	Protein ID: 9610 (alignment of 60 with 100% Identity) , Name: gw1.3.670.1 , Location: scaffold_3:563171-563464( + ) , GoName: N-acetyltransferase activity , GotermType: molecular_function; : : Next best hit , protein id: 37909 (alignment of 21 with 100 % Identity) ,Name: e_gw1.7.8.1 , Location: scaffold_7:1392223-1397406( + ) , GoName: catalytic activity , GotermType: molecular_function , KOG Def…	9610
GT_Tvirens_Specific_9614	AGCAAAGAACTGAATGAGAAGGGATTCATGTGTCCTGTGAATAGTGAAGATGATAGCGAG	9614	Protein ID: 9614 (alignment of 60 with 100% Identity) , Name: gw1.4.578.1 , Location: scaffold_4:2223834-2224139( + ); : : Next best hit , protein id: 57497 (alignment of 15 with 100 % Identity) ,Name: fgenesh1_pm.C_scaffold_11000205 , Location: scaffold_11:1056071-1059206( + )	9614
GT_Tvirens_Specific_9620	GGAGGAGGCTTCGGCAATCGCAACGGCGGAATGTCCTATGGAGGCCGAGGCGGCTACGGA	9620	Protein ID: 9620 (alignment of 60 with 100% Identity) , Name: gw1.9.437.1 , Location: scaffold_9:306134-306701( + ) , GoName: nucleic acid binding , GotermType: molecular_function , KOG Defline: FOG: RRM domain ,KOG Class: General function prediction only , KOG Group: POORLY CHARACTERIZED; : : Next best hit , protein id: 52399 (alignment of 15 with 100 % Identity) ,Name: e_gw1.33.7.1 , Location: …	9620
GT_Tvirens_Specific_9627	AAATCATATGGCTCTCGAAGACCCTTGGACAAAACTACGGTTGACGAGCACGATGAAATC	9627	Protein ID: 9627 (alignment of 60 with 100% Identity) , Name: gw1.28.66.1 , Location: scaffold_28:39285-39815( + ); : : Next best hit , protein id: 76629 (alignment of 14 with 100 % Identity) ,Name: estExt_Genewise1Plus.C_140017 , Location: scaffold_14:22937-24336( + ) , Ecpathway Description: Salicylate 1-monooxygenase. , Pathway: Nitorobenzene degradation ; Fluorene degradation , Pathway_class:…	9627
GT_Tvirens_Specific_9690	ACATTCATGGAATCTGCTGCGCCAGGTGATTCTGGAGAGAGCTGGACCCTCCCCAACAAG	9690	Protein ID: 9690 (alignment of 60 with 100% Identity) , Name: gw1.7.463.1 , Location: scaffold_7:906426-906789( + ); : : Next best hit , protein id: 10875 (alignment of 18 with 94.44 % Identity) ,Name: gw1.1.855.1 , Location: scaffold_1:2112308-2115222( - )	9690
GT_Tvirens_Specific_9695	AAACGCAGGCAGTCAACAAAGGACTTGTTTGCGCGGTTGGCTTGGTGCGAGGAGCAGCTA	9695	Protein ID: 9695 (alignment of 60 with 100% Identity) , Name: gw1.1.778.1 , Location: scaffold_1:819784-820051( + ) , GoName: zinc ion binding , GotermType: molecular_function; : : Next best hit , protein id: 35249 (alignment of 14 with 100 % Identity) ,Name: e_gw1.5.304.1 , Location: scaffold_5:1301562-1302627( - ) , GoName: protein folding , GotermType: biological_process , KOG Defline: Molecul…	9695
GT_Tvirens_Specific_9717	CACAACGGCATCACCGTCGACGCCGTGGAGAACTTTTTGCAGTCCTTCAAGGGCCAGGAC	9717	Protein ID: 9717 (alignment of 60 with 100% Identity) , Name: gw1.18.207.1 , Location: scaffold_18:129660-129884( - ); : : Next best hit , protein id: 69641 (alignment of 17 with 100 % Identity) ,Name: fgenesh1_pg.C_scaffold_24000016 , Location: scaffold_24:67270-68652( - )	9717
GT_Tvirens_Specific_9723	CACAAAGAAGGGTGATACAGTTCTCCAACTGGCGGTTGGCCAGTTCGGCGTAGGAGTCAC	9723	Protein ID: 9723 (alignment of 60 with 100% Identity) , Name: gw1.16.169.1 , Location: scaffold_16:537253-537522( - ); : : Next best hit , protein id: 66186 (alignment of 15 with 100 % Identity) ,Name: fgenesh1_pg.C_scaffold_10000315 , Location: scaffold_10:1105097-1108283( - ) , GoName: transcription , GotermType: biological_process	9723
GT_Tvirens_Specific_9728	TATGATCGCTCTGTTAAGCGACAAAAGAGGATTGCTGAGGAGTTTACGGGAGGAAAGATG	9728	Protein ID: 9728 (alignment of 60 with 100% Identity) , Name: gw1.21.159.1 , Location: scaffold_21:257795-258118( - ); : : Next best hit , protein id: 79020 (alignment of 14 with 100 % Identity) ,Name: estExt_fgenesh1_pg.C_20208 , Location: scaffold_2:675330-677941( + )	9728
GT_Tvirens_Specific_9781	AATGCAAATATTGCATTTGGCGCGTCTTCAGCCGGTATCAATGAGCAGGCCAAGAATATG	9781	Protein ID: 9781 (alignment of 60 with 100% Identity) , Name: gw1.11.307.1 , Location: scaffold_11:926314-926523( + ); : : Next best hit , protein id: 86126 (alignment of 14 with 100 % Identity) ,Name: estExt_Genewise1.C_50271 , Location: scaffold_5:370019-372641( - ) , Ecpathway Description: Cysteine--tRNA ligase. , Pathway: Aminoacyl-tRNA biosynthesis ; Cysteine metabolism , Pathway_class: TRAN…	9781
GT_Tvirens_Specific_9785	AATAAGGGTCCTCAGGATCCTTACTTTTACGTCGAGCAATGGAAGCGATACAACGGTGTT	9785	Protein ID: 9785 (alignment of 60 with 100% Identity) , Name: gw1.14.312.1 , Location: scaffold_14:342451-342827( - ); : : Next best hit , protein id: 10595 (alignment of 14 with 100 % Identity) ,Name: gw1.6.536.1 , Location: scaffold_6:408127-411553( - ) , Ecpathway Description: Histone acetyltransferase. , GoName: histone acetyltransferase activity ; DNA binding ; regulation of transcription, D…	9785
GT_Tvirens_Specific_9795	CGGAGACTGATGCAACTATTGTGGAACTGGAAAATACTGTGAATGAATACAAAAAGACAA	9795	Protein ID: 9795 (alignment of 60 with 100% Identity) , Name: gw1.4.589.1 , Location: scaffold_4:2237223-2237633( + ); : : Next best hit , protein id: 71461 (alignment of 15 with 100 % Identity) ,Name: estExt_Genewise1Plus.C_11622 , Location: scaffold_1:2756921-2758737( + ) , Ecpathway Description: Aldehyde dehydrogenase (NAD+). , Pathway: Fatty acid metabolism ; 1,2-Dichloroethane degradation ; …	9795
GT_Tvirens_Specific_9806	GCGCGCGTGCCACTCTTCAGCAGCGAATACCCTATCAGCTACCCTGGCCAGATCATCAGC	9806	Protein ID: 9806 (alignment of 60 with 100% Identity) , Name: gw1.15.253.1 , Location: scaffold_15:709881-710132( + ); : : Next best hit , protein id: 72042 (alignment of 18 with 100 % Identity) ,Name: estExt_Genewise1Plus.C_21242 , Location: scaffold_2:1778324-1779782( - ) , Ecpathway Description: Inorganic pyrophosphatase. , Pathway: Oxidative phosphorylation , Pathway_class: Energy Metabolism …	9806
GT_Tvirens_Specific_9816	TCCCTGAAGGTTCTGGCCTCCAAGTTCAACTGCGACAAGATGATCTGCCGCAAGTGCTAC	9816	Protein ID: 9816 (alignment of 60 with 100% Identity) , Name: gw1.19.151.1 , Location: scaffold_19:596675-597082( - ) , GoName: protein modification , GotermType: biological_process , KOG Defline: Ubiquitin/60s ribosomal protein L40 fusion ,KOG Class: "Translation, ribosomal structure and biogenesis" , KOG Group: INFORMATION STORAGE AND PROCESSING; : : Next best hit , protein id: 78256 (alignment…	9816
GT_Tvirens_Specific_9842	TGCTGTGTTCTCCCCGTTGCCGGCCTTGGCGTCCTTTGCACATCTCCCGTTGGCACCCAG	9842	Protein ID: 9842 (alignment of 60 with 100% Identity) , Name: gw1.21.162.1 , Location: scaffold_21:389166-389495( + ) , GoName: extracellular region , GotermType: cellular_component; : : Next best hit , protein id: 34006 (alignment of 14 with 100 % Identity) ,Name: e_gw1.4.621.1 , Location: scaffold_4:935091-939172( - ) , Ecpathway Description: Calcium-transporting ATPase. , GoName: cation transp…	9842
GT_Tvirens_Specific_9866	CTGGGCCCTGTTTACTGGGGACAGCACGCCGAGGATCACAAGGACGACTTCCACGACGTT	9866	Protein ID: 9866 (alignment of 60 with 100% Identity) , Name: gw1.3.689.1 , Location: scaffold_3:554085-554294( + ); : : Next best hit , protein id: 40034 (alignment of 17 with 100 % Identity) ,Name: e_gw1.8.329.1 , Location: scaffold_8:1635619-1636470( + )	9866
GT_Tvirens_Specific_9881	GTGATTGTTCGTGGAGCACACATCATTTCCCTGACCGTCGAGTCACCTCCTCCTGCCGAT	9881	Protein ID: 9881 (alignment of 60 with 100% Identity) , Name: gw1.18.209.1 , Location: scaffold_18:453313-453576( + ) , GoName: small nucleolar ribonucleoprotein complex , GotermType: cellular_component , KOG Defline: U1 snRNP component ,KOG Class: Transcription , KOG Group: INFORMATION STORAGE AND PROCESSING; : : Next best hit , protein id: 37198 (alignment of 14 with 100 % Identity) ,Name: e_gw…	9881
GT_Tvirens_Specific_9886	CAAGGCTAGTGTGTATAGCATTGTGCTGCAGCAGGAGATTGATTGGGGCGCTGGTGGTGA	9886	Protein ID: 9886 (alignment of 60 with 100% Identity) , Name: gw1.8.453.1 , Location: scaffold_8:1511809-1512197( + ); : : Next best hit , protein id: 60888 (alignment of 16 with 100 % Identity) ,Name: fgenesh1_pg.C_scaffold_1000873 , Location: scaffold_1:3035006-3037615( + )	9886
GT_Tvirens_Specific_9890	TTTCCAGATGCCCAGCAGCAACTATGCGTATATCACATTTTGGCCAACGTCCGAGCTAAA	9890	Protein ID: 9890 (alignment of 60 with 100% Identity) , Name: gw1.88.1.1 , Location: scaffold_88:5674-5931( + ); : : Next best hit , protein id: 80151 (alignment of 15 with 100 % Identity) ,Name: estExt_fgenesh1_pg.C_80160 , Location: scaffold_8:528513-530549( + ) , GoName: nucleic acid binding , GotermType: molecular_function , KOG Defline: "mRNA cleavage and polyadenylation factor I complex, su…	9890
GT_Tvirens_Specific_9900	TATGCCAAGAACCTTACTTGGACTGCTGGCAAGGTTGTCACTTATTTCCCCATCTTTGGT	9900	Protein ID: 9900 (alignment of 60 with 100% Identity) , Name: gw1.3.692.1 , Location: scaffold_3:1605681-1605994( + ); : : Next best hit , protein id: 51423 (alignment of 16 with 100 % Identity) ,Name: e_gw1.28.205.1 , Location: scaffold_28:208290-210181( - )	9900
GT_Tvirens_Specific_9935	CAGGGCGGTCTGCTGTATTTCATCCACTGGGCCACCTTCAAGCCCTCCCAGAAAAAGGCC	9935	Protein ID: 9935 (alignment of 60 with 100% Identity) , Name: gw1.8.454.1 , Location: scaffold_8:1515023-1515199( + ); : : Next best hit , protein id: 44436 (alignment of 15 with 100 % Identity) ,Name: e_gw1.13.345.1 , Location: scaffold_13:272310-275706( + ) , GoName: nucleus , GotermType: cellular_component , KOG Defline: Predicted importin 9 ,KOG Class: "Intracellular trafficking, secretion, a…	9935
GT_Tvirens_Specific_10003	ATGCGATATCTCAGGAAGATTGGATTTATTCATTCGTCGGAGGATGGGTTTGGCAGCGAT	10003	Protein ID: 10003 (alignment of 60 with 100% Identity) , Name: gw1.6.505.1 , Location: scaffold_6:46213-56606( - ) , GoName: ligase activity , GotermType: molecular_function , KOG Defline: Non-ribosomal peptide synthetase/alpha-aminoadipate reductase and related enzymes ,KOG Class: "Secondary metabolites biosynthesis, transport and catabolism" , KOG Group: METABOLISM; : : Next best hit , protein …	10003
GT_Tvirens_Specific_10037	TGTTAACCCTCCCAGACAAATGCTCGGCCACTCAGACGTCCAAGTTTTGGCTGGGGGAGA	10037	Protein ID: 10037 (alignment of 60 with 100% Identity) , Name: gw1.24.111.1 , Location: scaffold_24:240510-247876( - ) , Ecpathway Description: Acid--D-amino-acid ligases (peptide synthases). , Pathway: Tryptophan metabolism ; Ubiquinone biosynthesis , Pathway_class: Amino Acid Metabolism ; Metabolism of Cofactors and Vitamins , GoName: UDP-N-acetylmuramoylalanyl-D-glutamyl-2,6-diaminopimelate-D-…	10037
GT_Tvirens_Specific_10042	ACTTCATGAGAGTCGCATATGGAGTCGTCATTCTGATCAAGATGTACTTTTCCGCCTCGA	10042	Protein ID: 10042 (alignment of 60 with 100% Identity) , Name: gw1.33.55.1 , Location: scaffold_33:192986-201712( - ) , GoName: regulation of transcription, DNA-dependent , GotermType: biological_process , KOG Defline: Rac GTPase-activating protein BCR/ABR ,KOG Class: Signal transduction mechanisms , KOG Group: CELLULAR PROCESSES AND SIGNALING; : : Next best hit , protein id: 78530 (alignment of …	10042
GT_Tvirens_Specific_10048	TTTAGTGGAAGAATTCAACCCGATCGATGTGAGTGAGCGTATCAAGCCCATAGAGAAGCT	10048	Protein ID: 10048 (alignment of 60 with 100% Identity) , Name: gw1.17.225.1 , Location: scaffold_17:437163-444084( - ); : : Next best hit , protein id: 83830 (alignment of 14 with 100 % Identity) ,Name: estExt_Genewise1.C_10759 , Location: scaffold_1:1193569-1195087( - ) , GoName: heat shock protein binding , GotermType: molecular_function , KOG Defline: "Zuotin and related molecular chaperones (…	10048
GT_Tvirens_Specific_10052	TGTGAGACAGGGAGATCTCCAAGATATTATCATGGCACTCTCAGGAGATAAGTTTGACCG	10052	Protein ID: 10052 (alignment of 60 with 100% Identity) , Name: gw1.10.380.1 , Location: scaffold_10:159727-166584( - ); : : Next best hit , protein id: 40129 (alignment of 14 with 100 % Identity) ,Name: e_gw1.8.245.1 , Location: scaffold_8:1336015-1337214( + )	10052
GT_Tvirens_Specific_10060	TGGATTCATTCCAGTTCCGGGACAAAGACACATTTACGATCTGGCACTAACTCCTGGAAT	10060	Protein ID: 10060 (alignment of 60 with 100% Identity) , Name: gw1.1.797.1 , Location: scaffold_1:496330-502845( - ) , GoName: transferase activity , GotermType: molecular_function , KOG Defline: Animal-type fatty acid synthase and related proteins ,KOG Class: Lipid transport and metabolism , KOG Group: METABOLISM; : : Next best hit , protein id: 69469 (alignment of 14 with 100 % Identity) ,Name:…	10060
GT_Tvirens_Specific_10091	ATTTTTGGGAGACCCGTGACTAGGAAGGTGATGATATTCATAGCAAAGAGGGGGAAACGA	10091	Protein ID: 10091 (alignment of 60 with 100% Identity) , Name: gw1.5.441.1 , Location: scaffold_5:44061-51414( - ) , GoName: catalytic activity , GotermType: molecular_function , KOG Defline: Serine/threonine protein kinase ,KOG Class: Signal transduction mechanisms , KOG Group: CELLULAR PROCESSES AND SIGNALING; : : Next best hit , protein id: 64498 (alignment of 16 with 100 % Identity) ,Name: fg…	10091
GT_Tvirens_Specific_10115	TTCAACATTTCTCAAGTCACCGAGGATCAAGAAGCACGCATTCGTGCTATTGAGAAGCAC	10115	Protein ID: 10115 (alignment of 60 with 100% Identity) , Name: gw1.8.457.1 , Location: scaffold_8:225390-231220( - ) , GoName: sugar porter activity , GotermType: molecular_function , KOG Defline: Kinesin-like protein ,KOG Class: Cytoskeleton , KOG Group: CELLULAR PROCESSES AND SIGNALING; : : Next best hit , protein id: 69883 (alignment of 16 with 100 % Identity) ,Name: fgenesh1_pg.C_scaffold_260…	10115
GT_Tvirens_Specific_10118	TTACCATTGCATTATCCAGCGCTGAAATCGCCCGTCTGTCGAAAACATGGGATTTAGTTC	10118	Protein ID: 10118 (alignment of 60 with 100% Identity) , Name: gw1.7.480.1 , Location: scaffold_7:852056-857529( - ) , GoName: transporter activity , GotermType: molecular_function , KOG Defline: Ras1 guanine nucleotide exchange factor ,KOG Class: Signal transduction mechanisms , KOG Group: CELLULAR PROCESSES AND SIGNALING; : : Next best hit , protein id: 71019 (alignment of 18 with 94.44 % Ident…	10118
GT_Tvirens_Specific_10125	GCTGCTGCGAATTCAGCTTATCTTTTCAATTCGGAAATGGAGAGACTTGCAGCAAACAGG	10125	Protein ID: 10125 (alignment of 60 with 100% Identity) , Name: gw1.1.803.1 , Location: scaffold_1:617273-618833( - ) , GoName: protein serine/threonine kinase activity , GotermType: molecular_function , KOG Defline: Serine/threonine protein kinase Chk2 and related proteins ,KOG Class: "Cell cycle control, cell division, chromosome partitioning" , KOG Group: METABOLISM; : : Next best hit , protein…	10125
GT_Tvirens_Specific_10130	ATTGAGCGTCGTGAGAAGGAACTCCTTGAATCTGGAGAATACGAGAAGCAGAAGAAGAAG	10130	Protein ID: 10130 (alignment of 60 with 100% Identity) , Name: gw1.15.259.1 , Location: scaffold_15:629067-634835( - ) , Ecpathway Description: In phosphorous-containing anhydrides. , Pathway: Folate biosynthesis ; Starch and sucrose metabolism , Pathway_class: Metabolism of Cofactors and Vitamins ; Metabolism of Complex Carbohydrates , GoName: thiamin-pyrophosphatase activity ; UDP-2,3-diacylglu…	10130
GT_Tvirens_Specific_10132	ACATCGAGACCAGTCTCTCCAAGTCTGAACCTACAATTGACGAAGACGGAGATTCTCAAA	10132	Protein ID: 10132 (alignment of 60 with 100% Identity) , Name: gw1.5.443.1 , Location: scaffold_5:508668-514089( - ) , Ecpathway Description: Triacylglycerol lipase. , Pathway: Glycerolipid metabolism , Pathway_class: Metabolism of Complex Lipids , GoName: triacylglycerol lipase activity ; cell organization and biogenesis ; actin cytoskeleton organization and biogenesis ; Rho GTPase binding ; act…	10132
GT_Tvirens_Specific_10136	CCTGAGCTGTCAGGAAGACAAATCATTTTGGAGATGCTTCTTAATGACGGACATGTCGAA	10136	Protein ID: 10136 (alignment of 60 with 100% Identity) , Name: gw1.10.382.1 , Location: scaffold_10:316555-321772( - ) , Ecpathway Description: Glucan 1,4-alpha-glucosidase. , Pathway: Starch and sucrose metabolism , Pathway_class: Metabolism of Complex Carbohydrates , GoName: glucan 1,4-alpha-glucosidase activity ; small GTPase regulator activity , GotermType: molecular_function , KOG Defline: R…	10136
GT_Tvirens_Specific_10153	AAGACATTGGCCAAAATTGACAAGGCGAATCATAAGATGTCACAGGCCGTCAAGGATGAT	10153	Protein ID: 10153 (alignment of 60 with 100% Identity) , Name: gw1.4.607.1 , Location: scaffold_4:1807990-1812882( - ) , GoName: proton-transporting two-sector ATPase complex , GotermType: cellular_component , KOG Defline: FOG: Low-complexity ,KOG Class: Function unknown , KOG Group: POORLY CHARACTERIZED; : : Next best hit , protein id: 32750 (alignment of 19 with 94.74 % Identity) ,Name: e_gw1.3…	10153
GT_Tvirens_Specific_10155	TTGCAGAACCAAAGTATTCTGTCATCTTCTAGTGAGATTTGGCCGCATACTCAAGCTCGG	10155	Protein ID: 10155 (alignment of 60 with 100% Identity) , Name: gw1.9.465.1 , Location: scaffold_9:815148-820108( - ) , Ecpathway Description: Adenosinetriphosphatase. , Pathway: Purine metabolism , Pathway_class: Nucleotide Metabolism , GoName: ATP-dependent RNA helicase activity ; single-stranded DNA-dependent ATP-dependent DNA helicase activity ; ATP-dependent helicase activity ; DNA-dependent …	10155
GT_Tvirens_Specific_10162	CAAAAGAACGTGGAAGCAAAGGTGCCGACTAGAAGATCAACAAGAAAACGCCAAAAGACT	10162	Protein ID: 10162 (alignment of 60 with 100% Identity) , Name: gw1.21.167.1 , Location: scaffold_21:517760-522965( - ) , Ecpathway Description: Exo-alpha-sialidase. , Pathway: Sphingoglycolipid metabolism ; N-Glycan degradation , Pathway_class: Metabolism of Complex Lipids ; Metabolism of Complex Carbohydrates , GoName: exo-alpha-sialidase activity , GotermType: molecular_function , KOG Defline: …	10162
GT_Tvirens_Specific_10187	GACAGATCATGGATAACTTGGAACGGAAAAAACATTATATGGCTACCACCCGACTATCGA	10187	Protein ID: 10187 (alignment of 60 with 100% Identity) , Name: gw1.13.335.1 , Location: scaffold_13:428708-433263( - ); : : Next best hit , protein id: 111493 (alignment of 19 with 100 % Identity) ,Name: estExt_fgenesh2_kg.C_110012 , Location: scaffold_11:379580-381864( + ) , GoName: small GTPase mediated signal transduction , GotermType: biological_process , KOG Defline: GTP-binding ADP-ribosyla…	10187
GT_Tvirens_Specific_10196	TAACGAAAGTTTCAAGGGGCCTGATGGGTCTGATGGGAGGCATTTAATAAGGAGACGAAA	10196	Protein ID: 10196 (alignment of 60 with 100% Identity) , Name: gw1.4.609.1 , Location: scaffold_4:974358-979446( - ); : : Next best hit , protein id: 61599 (alignment of 15 with 100 % Identity) ,Name: fgenesh1_pg.C_scaffold_2000604 , Location: scaffold_2:2025269-2026657( - )	10196
GT_Tvirens_Specific_10216	TCCAGCTATAACTTTTACGATACCGTCTTGTATACGAAGATTAAGGAGACGTATAAGTCG	10216	Protein ID: 10216 (alignment of 60 with 100% Identity) , Name: gw1.6.515.1 , Location: scaffold_6:632194-637109( - ) , Ecpathway Description: Phosphotransferases with an alcohol group as acceptor. , Pathway: Inositol phosphate metabolism ; Starch and sucrose metabolism ; Sphingoglycolipid metabolism ; Nicotinate and nicotinamide metabolism ; Benzoate degradation via CoA ligation , Pathway_class: …	10216
GT_Tvirens_Specific_10219	ATTCGCAAGGAGAGTGGCGTCGAAACAGCCATTCAGTCGATATATCGAGATATGGAATAC	10219	Protein ID: 10219 (alignment of 60 with 100% Identity) , Name: gw1.29.159.1 , Location: scaffold_29:221417-225657( - ) , Ecpathway Description: Sterol glucosyltransferase. , GoName: sterol 3-beta-glucosyltransferase activity ; lipid glycosylation ; carbohydrate metabolism ; transferase activity, transferring hexosyl groups , GotermType: molecular_function ; biological_process , KOG Defline: UDP-g…	10219
GT_Tvirens_Specific_10226	GACTCTATGCAGACCGATTTTACAAAGCCGTTTGAGTTTGATCTGAGCCACTACTCGATG	10226	Protein ID: 10226 (alignment of 60 with 100% Identity) , Name: gw1.7.488.1 , Location: scaffold_7:652469-657112( - ) , Ecpathway Description: Histone acetyltransferase. , GoName: histone acetyltransferase activity , GotermType: molecular_function , KOG Defline: Signaling protein SWIFT and related BRCT domain proteins ,KOG Class: "Cell cycle control, cell division, chromosome partitioning" ; "Repl…	10226
GT_Tvirens_Specific_10230	AAGAGAGGCAAATACTTAAGGGCTCTACTACGGTCGAGTTAATGGCCTTCTCATCCAATG	10230	Protein ID: 10230 (alignment of 60 with 100% Identity) , Name: gw1.16.173.1 , Location: scaffold_16:455324-466550( - ); : : Next best hit , protein id: 10609 (alignment of 15 with 100 % Identity) ,Name: gw1.10.396.1 , Location: scaffold_10:115362-118757( + )	10230
GT_Tvirens_Specific_10232	TACTTCTCGTGAAGTCATGAAGAGCACATCACAGACGATGCAGTTACTCATTAACCGCGT	10232	Protein ID: 10232 (alignment of 60 with 100% Identity) , Name: gw1.8.464.1 , Location: scaffold_8:552765-557744( - ); : : Next best hit , protein id: 49612 (alignment of 24 with 91.67 % Identity) ,Name: e_gw1.21.331.1 , Location: scaffold_21:134597-135277( + ) , GoName: N-acetyltransferase activity , GotermType: molecular_function	10232
GT_Tvirens_Specific_10240	ATTGAAGGGATGCAGCTCTACGGACAGCAGCCAAGAAACAGCAGATACGATCATTTAAGA	10240	Protein ID: 10240 (alignment of 60 with 100% Identity) , Name: gw1.4.612.1 , Location: scaffold_4:1596855-1601360( - ) , GoName: chromatin assembly or disassembly , GotermType: biological_process , KOG Defline: Chitinase ,KOG Class: Cell wall/membrane/envelope biogenesis , KOG Group: CELLULAR PROCESSES AND SIGNALING; : : Next best hit , protein id: 16232 (alignment of 16 with 100 % Identity) ,Nam…	10240
GT_Tvirens_Specific_10243	TACTGTGCGTCCCTACAACTATACAGACCCTACAGTACGACTTAATGGAAACGCTGTTGA	10243	Protein ID: 10243 (alignment of 60 with 100% Identity) , Name: gw1.3.711.1 , Location: scaffold_3:1924110-1928675( - ) , Ecpathway Description: Poly(A)-specific ribonuclease. , GoName: nucleic acid binding ; poly(A)-specific ribonuclease activity , GotermType: molecular_function , KOG Defline: "Nuclear receptor coregulator SMRT/SMRTER, contains Myb-like domains" ,KOG Class: Transcription , KOG Gr…	10243
GT_Tvirens_Specific_10250	AATCAGGTTAAATTGCCAAAGACTTTCCTGGCCATCAACCTGTCGGATGCCTTCACCTTT	10250	Protein ID: 10250 (alignment of 60 with 100% Identity) , Name: gw1.1.810.1 , Location: scaffold_1:3023271-3027968( - ) , Ecpathway Description: Exo-alpha-sialidase. , Pathway: Sphingoglycolipid metabolism ; N-Glycan degradation , Pathway_class: Metabolism of Complex Lipids ; Metabolism of Complex Carbohydrates , GoName: exo-alpha-sialidase activity , GotermType: molecular_function , KOG Defline: …	10250
GT_Tvirens_Specific_10277	AGGAACATACAGCTTCAAGGCTAATGCTCCTGTTCCTGACCAGAGCTTATATGTCTGGAT	10277	Protein ID: 10277 (alignment of 60 with 100% Identity) , Name: gw1.3.714.1 , Location: scaffold_3:1200806-1213588( - ) , Ecpathway Description: Phosphotransferases with an alcohol group as acceptor. , Pathway: Inositol phosphate metabolism ; Nicotinate and nicotinamide metabolism ; Sphingoglycolipid metabolism ; Starch and sucrose metabolism ; Benzoate degradation via CoA ligation , Pathway_class…	10277
GT_Tvirens_Specific_10289	CCGAAAGCAATGGGAAGCAATAATGACAGAATTTGAATCAAAGGGGTTCGATATATCAAT	10289	Protein ID: 10289 (alignment of 60 with 100% Identity) , Name: gw1.8.466.1 , Location: scaffold_8:736131-740349( - ); : : Next best hit , protein id: 4969 (alignment of 18 with 94.44 % Identity) ,Name: gw1.1.407.1 , Location: scaffold_1:736109-737455( + ) , GoName: DNA binding , GotermType: molecular_function	10289
GT_Tvirens_Specific_10303	CATCCCAGTTTCAAAATGTCTCCCGGTTATTACGAATTGTCATTTCCAGGATGGCTTGAG	10303	Protein ID: 10303 (alignment of 60 with 100% Identity) , Name: gw1.1.811.1 , Location: scaffold_1:2148029-2152191( - ); : : Next best hit , protein id: 62884 (alignment of 18 with 94.44 % Identity) ,Name: fgenesh1_pg.C_scaffold_4000338 , Location: scaffold_4:1159902-1161484( + ) , GoName: integral to membrane , GotermType: cellular_component , KOG Defline: Monocarboxylate transporter ,KOG Class: …	10303
GT_Tvirens_Specific_10305	TTTGTCTAAGGGCTACACATCATTTTGTCCGGCTGTCAGAAACGGATCGCTATGAAATGG	10305	Protein ID: 10305 (alignment of 60 with 100% Identity) , Name: gw1.1.812.1 , Location: scaffold_1:3431849-3435837( - ); : : Next best hit , protein id: 76182 (alignment of 13 with 100 % Identity) ,Name: estExt_Genewise1Plus.C_120069 , Location: scaffold_12:97085-101096( + ) , GoName: integral to membrane , GotermType: cellular_component , KOG Defline: "Multidrug/pheromone exporter, ABC superfamil…	10305
GT_Tvirens_Specific_10308	TCATTGAAGGTTGAGACCGCTGCTCGTAGTGAGATTGTAGAAGGATATGTTATGGTGCAG	10308	Protein ID: 10308 (alignment of 60 with 100% Identity) , Name: gw1.17.231.1 , Location: scaffold_17:444928-449052( - ); : : Next best hit , protein id: 69431 (alignment of 15 with 100 % Identity) ,Name: fgenesh1_pg.C_scaffold_22000089 , Location: scaffold_22:325587-326579( - )	10308
GT_Tvirens_Specific_10351	ATGATTCGTCAAATGTCTGTCAATCACCTCTGTGCGCAGAGAGCGTATGCTTTTTTGCAG	10351	Protein ID: 10351 (alignment of 60 with 100% Identity) , Name: gw1.14.328.1 , Location: scaffold_14:1162795-1167460( - ) , GoName: metabolism , GotermType: biological_process , KOG Defline: Kynurenine 3-monooxygenase and related flavoprotein monooxygenases ,KOG Class: Energy production and conversion , KOG Group: METABOLISM; : : Next best hit , protein id: 10626 (alignment of 14 with 100 % Identi…	10351
GT_Tvirens_Specific_10376	TAGTGACGATGAAAATAGATCTAGAGATCATCCTCGGTCAACTCCAGTGCAACACCAGCA	10376	Protein ID: 10376 (alignment of 60 with 100% Identity) , Name: gw1.16.176.1 , Location: scaffold_16:676206-680100( - ) , GoName: nucleotide binding , GotermType: molecular_function , KOG Defline: AAA+-type ATPase ,KOG Class: "Posttranslational modification, protein turnover, chaperones" , KOG Group: CELLULAR PROCESSES AND SIGNALING; : : Next best hit , protein id: 71072 (alignment of 15 with 100 …	10376
GT_Tvirens_Specific_10377	ACGATGGTGACGATGATGATGAAGAGCTGAAAAAAGCCATTGAGGAGAGCTTGAAGATGA	10377	Protein ID: 10377 (alignment of 60 with 100% Identity) , Name: gw1.21.175.1 , Location: scaffold_21:100451-102542( - ) , GoName: carbohydrate metabolism , GotermType: biological_process , KOG Defline: UDP-glucuronosyl and UDP-glucosyl transferase ,KOG Class: Carbohydrate transport and metabolism , KOG Group: METABOLISM; : : Next best hit , protein id: 55737 (alignment of 19 with 100 % Identity) ,…	10377
GT_Tvirens_Specific_10385	AACATGTTTGGTGAAGAAGATGATGACGACATGGGCATGCCTATGCCCGTGAGAAAAACT	10385	Protein ID: 10385 (alignment of 60 with 100% Identity) , Name: gw1.9.471.1 , Location: scaffold_9:1155879-1159609( - ); : : Next best hit , protein id: 60795 (alignment of 20 with 100 % Identity) ,Name: fgenesh1_pg.C_scaffold_1000780 , Location: scaffold_1:2709575-2711569( + )	10385
GT_Tvirens_Specific_10388	ATTGCCAACTTCATTGGCGGTGTTCTCTTTTTCATTCCATTTGTAGGAGAGGCAGTGGAC	10388	Protein ID: 10388 (alignment of 60 with 100% Identity) , Name: gw1.12.323.1 , Location: scaffold_12:1109275-1113325( + ) , GoName: chitin binding , GotermType: molecular_function , KOG Defline: Chitinase ,KOG Class: Carbohydrate transport and metabolism , KOG Group: METABOLISM; : : Next best hit , protein id: 75863 (alignment of 14 with 100 % Identity) ,Name: estExt_Genewise1Plus.C_100957 , Locat…	10388
GT_Tvirens_Specific_10390	TGTGATTGTGGGAAGTGAGCAGGATAACAAGGGACAGAACTATGACGATAATGAGAAGCC	10390	Protein ID: 10390 (alignment of 60 with 100% Identity) , Name: gw1.8.469.1 , Location: scaffold_8:806856-810760( - ); : : Next best hit , protein id: 50138 (alignment of 19 with 94.74 % Identity) ,Name: e_gw1.23.61.1 , Location: scaffold_23:369798-371114( + ) , Ecpathway Description: Coproporphyrinogen oxidase. , Pathway: Porphyrin and chlorophyll metabolism , Pathway_class: Metabolism of Cofacto…	10390
GT_Tvirens_Specific_10404	AAGTCTTCGCTCGATTTTCCTGATCTGAGAAACATAGACTCGGCAGCACATGATGACGAT	10404	Protein ID: 10404 (alignment of 60 with 100% Identity) , Name: gw1.5.457.1 , Location: scaffold_5:1781080-1784873( - ); : : Next best hit , protein id: 38958 (alignment of 14 with 100 % Identity) ,Name: e_gw1.7.402.1 , Location: scaffold_7:797971-798648( + )	10404
GT_Tvirens_Specific_10419	TGCAGTATCTTTACAGTCTGCTACTCCATGCCGAAAAGAGCACCTATCAGTTCATTGAGG	10419	Protein ID: 10419 (alignment of 60 with 100% Identity) , Name: gw1.2.703.1 , Location: scaffold_2:2366459-2370368( - ) , GoName: hydrogen-transporting ATPase activity, rotational mechanism , GotermType: molecular_function , KOG Defline: Serine/threonine protein kinase ,KOG Class: Signal transduction mechanisms , KOG Group: CELLULAR PROCESSES AND SIGNALING; : : Next best hit , protein id: 12680 (a…	10419
GT_Tvirens_Specific_10439	TACGATGAAATACTGAAGCAACTTCTACCACTGCTTCCTTCCCCTATACCGGCGAAGTAT	10439	Protein ID: 10439 (alignment of 60 with 100% Identity) , Name: gw1.17.234.1 , Location: scaffold_17:586785-590427( - ) , GoName: tRNA ligase activity , GotermType: molecular_function , KOG Defline: FOG: Ankyrin repeat ,KOG Class: General function prediction only , KOG Group: POORLY CHARACTERIZED; : : Next best hit , protein id: 67072 (alignment of 15 with 100 % Identity) ,Name: fgenesh1_pg.C_scaf…	10439
GT_Tvirens_Specific_10448	TGATGTTAAAGGCAAAGGGAAATACATTGCCTATTCGACAGAGGAAGAAGGCGAAGGAGC	10448	Protein ID: 10448 (alignment of 60 with 100% Identity) , Name: gw1.1.821.1 , Location: scaffold_1:2406099-2410080( - ) , GoName: ion channel activity , GotermType: molecular_function , KOG Defline: Receptor-activated Ca2+-permeable cation channels (STRPC family) ,KOG Class: Inorganic ion transport and metabolism , KOG Group: METABOLISM; : : Next best hit , protein id: 90763 (alignment of 17 with …	10448
GT_Tvirens_Specific_10457	AACATGGGAAGAAGTTCATGGGACCCCGCGCTATGGAATCTCCTGGTGCCATCAGAACCG	10457	Protein ID: 10457 (alignment of 60 with 100% Identity) , Name: gw1.3.722.1 , Location: scaffold_3:1394771-1398262( - ) , Ecpathway Description: Glucan 1,4-alpha-glucosidase. , Pathway: Starch and sucrose metabolism , Pathway_class: Metabolism of Complex Carbohydrates , GoName: glucan 1,4-alpha-glucosidase activity , GotermType: molecular_function , KOG Defline: SWI-SNF chromatin-remodeling comple…	10457
GT_Tvirens_Specific_10458	AATACCAGAAGAGTCTTCGTCTATTACAAGCGGTTCCGAGACAAATAGTGGCGCATCTAC	10458	Protein ID: 10458 (alignment of 60 with 100% Identity) , Name: gw1.34.57.1 , Location: scaffold_34:72413-76173( - ) , Ecpathway Description: Glucan 1,4-alpha-glucosidase. , Pathway: Starch and sucrose metabolism , Pathway_class: Metabolism of Complex Carbohydrates , GoName: glucan 1,4-alpha-glucosidase activity , GotermType: molecular_function , KOG Defline: Chitinase ,KOG Class: Cell wall/membra…	10458
GT_Tvirens_Specific_10464	CATCCGAAGATAAAACATCTTTCTGCAGTGGAGAATTTCGAGAAATGGAAGCAATTCGCG	10464	Protein ID: 10464 (alignment of 60 with 100% Identity) , Name: gw1.2.708.1 , Location: scaffold_2:627409-630983( - ); : : Next best hit , protein id: 92374 (alignment of 15 with 100 % Identity) ,Name: fgenesh2_kg.C_scaffold_8000050 , Location: scaffold_8:1771779-1773318( - ) , Ecpathway Description: Oxidoreductases. , GoName: regulation of oxidoreductase activity ; metabolism , GotermType: biolog…	10464
GT_Tvirens_Specific_10469	ACTTCAAAGCAAAGACTGGAGTCAATGCTGTGGAGAGCAGTTCATGAAAGCGAAGGATTC	10469	Protein ID: 10469 (alignment of 60 with 100% Identity) , Name: gw1.2.709.1 , Location: scaffold_2:794923-798536( - ) , Ecpathway Description: Ubiquitin--protein ligase. , GoName: intracellular ; protein modification ; ubiquitin cycle ; ubiquitin-protein ligase activity , GotermType: cellular_component ; biological_process ; molecular_function , KOG Defline: E3 ubiquitin protein ligase ,KOG Class:…	10469
GT_Tvirens_Specific_10484	GCTCGTGACAAGCTGCGGCGAGATGGAGGATGGTCGTATGAGATGAGCAAGGATATGTTA	10484	Protein ID: 10484 (alignment of 60 with 100% Identity) , Name: gw1.1.827.1 , Location: scaffold_1:2663585-2667511( - ); : : Next best hit , protein id: 15217 (alignment of 15 with 100 % Identity) ,Name: gw1.2.1040.1 , Location: scaffold_2:1312281-1313792( - )	10484
GT_Tvirens_Specific_10489	TACTGGAACATGGAATGTTTGGTAGTGCTCTAGCAGCTGTTGCATGTAGGAAATCGCTAG	10489	Protein ID: 10489 (alignment of 60 with 100% Identity) , Name: gw1.11.334.1 , Location: scaffold_11:1151486-1154872( - ); : : Next best hit , protein id: 61783 (alignment of 16 with 100 % Identity) ,Name: fgenesh1_pg.C_scaffold_2000788 , Location: scaffold_2:2685095-2688029( - )	10489
GT_Tvirens_Specific_10522	AAATCCAAGAGTTTAGTAACAATAACTCGGATCCGAGGCGCAATTCGCGGCTGACCTTTA	10522	Protein ID: 10522 (alignment of 60 with 100% Identity) , Name: gw1.19.181.1 , Location: scaffold_19:437926-441242( - ) , GoName: nucleus , GotermType: cellular_component , KOG Defline: GATA-4/5/6 transcription factors ,KOG Class: Transcription , KOG Group: INFORMATION STORAGE AND PROCESSING; : : Next best hit , protein id: 76650 (alignment of 13 with 100 % Identity) ,Name: estExt_Genewise1Plus.C_…	10522
GT_Tvirens_Specific_10523	CGCCTCAAACAGATATTTGAACCAAAGGATATCGACCAGGCAGATTCGAAGAAGCGGAAA	10523	Protein ID: 10523 (alignment of 60 with 100% Identity) , Name: gw1.24.119.1 , Location: scaffold_24:72034-75914( - ) , Ecpathway Description: Adenosinetriphosphatase. , Pathway: Purine metabolism , Pathway_class: Nucleotide Metabolism , GoName: ATPase activity, coupled to transmembrane movement of substances ; DNA translocase activity ; protein-transporting ATPase activity ; RNA-dependent ATPase …	10523
GT_Tvirens_Specific_10532	TCTTAGTCCAAACGGTCAAACGTTCTATCATGCAGAAGAAAGGGCTATCGGCATATGGGA	10532	Protein ID: 10532 (alignment of 60 with 100% Identity) , Name: gw1.19.183.1 , Location: scaffold_19:6716-9590( - ); : : Next best hit , protein id: 47246 (alignment of 14 with 100 % Identity) ,Name: e_gw1.17.347.1 , Location: scaffold_17:139683-140783( + )	10532
GT_Tvirens_Specific_10541	AGAATTCCGGGGCAAATGAAAACCAGCTGTTTGAGACTGTGAGCTCTGCTACTCCTATTA	10541	Protein ID: 10541 (alignment of 60 with 100% Identity) , Name: gw1.12.329.1 , Location: scaffold_12:1032083-1035003( - ); : : Next best hit , protein id: 57344 (alignment of 22 with 100 % Identity) ,Name: fgenesh1_pm.C_scaffold_11000052 , Location: scaffold_11:251390-252740( - )	10541
GT_Tvirens_Specific_10542	TTCGGATAGAAATATGTCTGTAGATCATCGATCCAGCATCGGTGATATGGACGACCTTGG	10542	Protein ID: 10542 (alignment of 60 with 100% Identity) , Name: gw1.3.726.1 , Location: scaffold_3:723288-726807( - ); : : Next best hit , protein id: 70498 (alignment of 15 with 100 % Identity) ,Name: fgenesh1_pg.C_scaffold_34000016 , Location: scaffold_34:60867-62830( - )	10542
GT_Tvirens_Specific_10543	ATACTTCTTGACTGAGTTTGGAGCTGATCCTTCTACCCTCGGCTCTTCTGCCTTTTTTAG	10543	Protein ID: 10543 (alignment of 60 with 100% Identity) , Name: gw1.31.62.1 , Location: scaffold_31:64723-68210( - ); : : Next best hit , protein id: 64963 (alignment of 15 with 100 % Identity) ,Name: fgenesh1_pg.C_scaffold_8000101 , Location: scaffold_8:350882-354883( - )	10543
GT_Tvirens_Specific_10548	ATACCACTCAAGCCAGCCGACGAATCAACACCAAGTCCATTAAAAAAGAAGAGCTTCAGC	10548	Protein ID: 10548 (alignment of 60 with 100% Identity) , Name: gw1.21.180.1 , Location: scaffold_21:162211-165852( - ) , Ecpathway Description: Glucan 1,4-alpha-glucosidase. , Pathway: Starch and sucrose metabolism , Pathway_class: Metabolism of Complex Carbohydrates , GoName: intracellular ; glucan 1,4-alpha-glucosidase activity , GotermType: cellular_component ; molecular_function , KOG Defline…	10548
GT_Tvirens_Specific_10589	AAGATCAAGATCAACTTGATCACCCAGTCGCAAAAGGAGGCAAAAGAAAAGGCTCGCCTT	10589	Protein ID: 10589 (alignment of 60 with 100% Identity) , Name: gw1.12.331.1 , Location: scaffold_12:1239698-1243102( - ); : : Next best hit , protein id: 48731 (alignment of 21 with 95.24 % Identity) ,Name: e_gw1.19.419.1 , Location: scaffold_19:616010-619402( + ) , GoName: translation initiation factor activity , GotermType: molecular_function , KOG Defline: Translation initiation factor 5B (eIF…	10589
GT_Tvirens_Specific_10595	ATTTACACCGATTATGTCGATCGAGGAGAAGATGGCGCCTGAAGACAAAGAAAACGCAGA	10595	Protein ID: 10595 (alignment of 60 with 100% Identity) , Name: gw1.6.536.1 , Location: scaffold_6:408127-411553( - ) , Ecpathway Description: Histone acetyltransferase. , GoName: histone acetyltransferase activity ; DNA binding ; regulation of transcription, DNA-dependent , GotermType: molecular_function ; biological_process , KOG Defline: Histone acetyltransferase (MYST family) ,KOG Class: Chrom…	10595
GT_Tvirens_Specific_10608	TAAATTCGGCGGTCCTGAAAACATACCACAGGACGCAGTGGATAAGATTAAGCAGCAATC	10608	Protein ID: 10608 (alignment of 60 with 100% Identity) , Name: gw1.8.483.1 , Location: scaffold_8:772984-776291( - ); : : Next best hit , protein id: 70596 (alignment of 16 with 100 % Identity) ,Name: fgenesh1_pg.C_scaffold_35000050 , Location: scaffold_35:157135-159645( - ) , GoName: kinesin complex , GotermType: cellular_component , KOG Defline: Kinesin light chain ,KOG Class: Cytoskeleton , KO…	10608
GT_Tvirens_Specific_10609	ATTGCTCAGAAATACAAGGATCAGGATGAAGAAGACCGCGCCACAGCAGAAGCTTTGATA	10609	Protein ID: 10609 (alignment of 60 with 100% Identity) , Name: gw1.10.396.1 , Location: scaffold_10:115362-118757( + ); : : Next best hit , protein id: 69987 (alignment of 17 with 100 % Identity) ,Name: fgenesh1_pg.C_scaffold_27000046 , Location: scaffold_27:155483-156620( + )	10609
GT_Tvirens_Specific_10626	ATTTATGAAACAGTCAAGGCCAAGACTCTGCAGGAATCTGAGGAGAAGCACAAGGAGAGT	10626	Protein ID: 10626 (alignment of 60 with 100% Identity) , Name: gw1.9.482.1 , Location: scaffold_9:733664-737014( - ); : : Next best hit , protein id: 84699 (alignment of 16 with 100 % Identity) ,Name: estExt_Genewise1.C_21204 , Location: scaffold_2:1741411-1743343( - ) , GoName: biosynthesis , GotermType: biological_process	10626
GT_Tvirens_Specific_10648	AATGATCGAAACCTCTTCTTCGTTTGGATCCCTCTTCTCTTGGTGATGATTTGCGCACTG	10648	Protein ID: 10648 (alignment of 60 with 100% Identity) , Name: gw1.8.484.1 , Location: scaffold_8:1256180-1259483( - ); : : Next best hit , protein id: 61574 (alignment of 17 with 100 % Identity) ,Name: fgenesh1_pg.C_scaffold_2000579 , Location: scaffold_2:1934102-1935752( + ) , GoName: membrane , GotermType: cellular_component	10648
GT_Tvirens_Specific_10651	AGATTGTCATCAATCCTAATCCTACTATTGGCGCCGTACAAGGGCCAGAATATGCCTCAA	10651	Protein ID: 10651 (alignment of 60 with 100% Identity) , Name: gw1.8.485.1 , Location: scaffold_8:1124996-1128204( - ); : : Next best hit , protein id: 82613 (alignment of 17 with 100 % Identity) ,Name: estExt_fgenesh1_pm.C_70280 , Location: scaffold_7:1327411-1331434( + ) , Ecpathway Description: Valine--tRNA ligase. , Pathway: Valine, leucine and isoleucine biosynthesis ; Aminoacyl-tRNA biosynt…	10651
GT_Tvirens_Specific_10678	AAACAAACATCTACAACGTTCAGGCCCGATGCGAAATATCTCAACGACAAGGGTCTCAAG	10678	Protein ID: 10678 (alignment of 60 with 100% Identity) , Name: gw1.24.123.1 , Location: scaffold_24:355621-358816( - ); : : Next best hit , protein id: 43673 (alignment of 15 with 100 % Identity) ,Name: e_gw1.12.822.1 , Location: scaffold_12:1259759-1260821( + ) , Ecpathway Description: Acting on the CH-OH group of donors. , Pathway: Ethylbenzene degradation ; Benzoate degradation via CoA ligatio…	10678
GT_Tvirens_Specific_10694	ATATTCTGACCATTGAGTACGAATATGTCCGCATCTACATCAACTCCCTCTCGTTGCAGG	10694	Protein ID: 10694 (alignment of 60 with 100% Identity) , Name: gw1.16.178.1 , Location: scaffold_16:576587-579800( - ) , GoName: regulation of transcription, DNA-dependent , GotermType: biological_process; : : Next best hit , protein id: 13814 (alignment of 14 with 100 % Identity) ,Name: gw1.1.1084.1 , Location: scaffold_1:1151624-1153278( - ) , Ecpathway Description: Limonoid glucosyltransferase…	10694
GT_Tvirens_Specific_10713	TACGACTGATCTGAACAAGATGCTCGAGCAGAATGCTAAGAAGTCTATCGAGAAGCCGAT	10713	Protein ID: 10713 (alignment of 60 with 100% Identity) , Name: gw1.3.736.1 , Location: scaffold_3:579779-583117( - ); : : Next best hit , protein id: 76753 (alignment of 16 with 100 % Identity) ,Name: estExt_Genewise1Plus.C_140346 , Location: scaffold_14:466884-469574( - ) , GoName: intracellular protein transport , GotermType: biological_process , KOG Defline: "Membrane trafficking and cell sign…	10713
GT_Tvirens_Specific_10726	ACTAGATTATGAGGGAAAGAAAATTCGAGTGTGGGATGTAGCCACCGGTGCGTGTTTACA	10726	Protein ID: 10726 (alignment of 60 with 100% Identity) , Name: gw1.17.237.1 , Location: scaffold_17:241452-244666( - ); : : Next best hit , protein id: 67191 (alignment of 22 with 95.45 % Identity) ,Name: fgenesh1_pg.C_scaffold_13000142 , Location: scaffold_13:436942-439533( + )	10726
GT_Tvirens_Specific_10732	AGATGAAGACGAGGACTTTGTCACCATCGAAAGCGATGACGACATCCAGATTGCCTTTAT	10732	Protein ID: 10732 (alignment of 60 with 100% Identity) , Name: gw1.26.91.1 , Location: scaffold_26:315376-318800( - ) , GoName: intracellular signaling cascade , GotermType: biological_process , KOG Defline: Invasion-inducing protein TIAM1/CDC24 and related RhoGEF GTPases ,KOG Class: Signal transduction mechanisms , KOG Group: CELLULAR PROCESSES AND SIGNALING; : : Next best hit , protein id: 6287…	10732
GT_Tvirens_Specific_10766	TATTTCGAAAGAGGGATGACGGCAATTCTTGAGGGGCAAGATCTCGAGACTACGCTTAAT	10766	Protein ID: 10766 (alignment of 60 with 100% Identity) , Name: gw1.17.238.1 , Location: scaffold_17:581800-584770( + ); : : Next best hit , protein id: 70185 (alignment of 22 with 90.91 % Identity) ,Name: fgenesh1_pg.C_scaffold_29000066 , Location: scaffold_29:212410-214686( - ) , GoName: ATP binding , GotermType: molecular_function , KOG Defline: Serine/threonine protein kinase ,KOG Class: Signa…	10766
GT_Tvirens_Specific_10770	AAATTCCCAAGCCAAAGACACCCGGTAAATTCCGGTCGCCGAATGGCAAAAAAGAAGAAA	10770	Protein ID: 10770 (alignment of 60 with 100% Identity) , Name: gw1.6.551.1 , Location: scaffold_6:100204-101772( - ) , GoName: DNA binding , GotermType: molecular_function , KOG Defline: "RNA polymerase I termination factor, Myb superfamily" ,KOG Class: Transcription , KOG Group: INFORMATION STORAGE AND PROCESSING; : : Next best hit , protein id: 45020 (alignment of 15 with 100 % Identity) ,Name:…	10770
GT_Tvirens_Specific_10775	GATGTCAACTTTGGCCCAACAGTCAACTACGGTGCCCCTTCAGTGCTCCGCAAACCTGCA	10775	Protein ID: 10775 (alignment of 60 with 100% Identity) , Name: gw1.9.493.1 , Location: scaffold_9:275642-278643( - ); : : Next best hit , protein id: 33119 (alignment of 16 with 100 % Identity) ,Name: e_gw1.3.1518.1 , Location: scaffold_3:834322-836151( - ) , GoName: rhodopsin-like receptor activity , GotermType: molecular_function , KOG Defline: "Anaphase promoting complex, Cdc20, Cdh1, and Ama1…	10775
GT_Tvirens_Specific_10779	ATTAACGAGGCGTTTGCGAGCCAGGTTGTTTATTGCCTGCGAGAGCTGGGGCTGATGGAG	10779	Protein ID: 10779 (alignment of 60 with 100% Identity) , Name: gw1.6.552.1 , Location: scaffold_6:607741-611623( - ) , Ecpathway Description: Acetyl-CoA C-acyltransferase. , Pathway: Fatty acid biosynthesis (path 2) ; Bile acid biosynthesis ; Fatty acid metabolism ; Benzoate degradation via hydroxylation ; Valine, leucine and isoleucine degradation , Pathway_class: Lipid Metabolism ; Biodegradati…	10779
GT_Tvirens_Specific_10787	TCACTTGATGGCGATGATGAAGAAGATGATGTTAGTGTGGAGTTTGGTGACGATTCGGAA	10787	Protein ID: 10787 (alignment of 60 with 100% Identity) , Name: gw1.9.494.1 , Location: scaffold_9:1590662-1593837( - ) , Ecpathway Description: Adenosinetriphosphatase. , Pathway: Purine metabolism , Pathway_class: Nucleotide Metabolism , GoName: ATP-dependent DNA helicase activity ; DNA translocase activity ; ATP-dependent RNA helicase activity ; ATP-dependent helicase activity ; DNA-dependent A…	10787
GT_Tvirens_Specific_10792	AGAAGGAATTGAAGAACCGCAACGACAATGCACTTCACCGTGAGATTCATGCCTTTGTTG	10792	Protein ID: 10792 (alignment of 60 with 100% Identity) , Name: gw1.12.337.1 , Location: scaffold_12:217642-220678( - ); : : Next best hit , protein id: 40853 (alignment of 15 with 100 % Identity) ,Name: e_gw1.9.782.1 , Location: scaffold_9:1513635-1514528( + ) , GoName: zinc ion binding , GotermType: molecular_function , KOG Defline: FOG: Zn-finger ,KOG Class: General function prediction only , K…	10792
GT_Tvirens_Specific_10795	TTCAGTTGAGATGGCTTATGATCGCTGCGGTACAACCATCAAACTCATCATGAGCCGATT	10795	Protein ID: 10795 (alignment of 60 with 100% Identity) , Name: gw1.4.648.1 , Location: scaffold_4:482050-485079( - ); : : Next best hit , protein id: 111633 (alignment of 16 with 100 % Identity) ,Name: estExt_fgenesh2_kg.C_140026 , Location: scaffold_14:465017-466216( - )	10795
GT_Tvirens_Specific_10796	TTCTACGACTGGGATCACCCTTTGTATTGGGTTGCACAGCTATTTGAGGAAAATTGGCAG	10796	Protein ID: 10796 (alignment of 60 with 100% Identity) , Name: gw1.15.266.1 , Location: scaffold_15:347173-350217( - ); : : Next best hit , protein id: 29985 (alignment of 24 with 91.67 % Identity) ,Name: e_gw1.2.133.1 , Location: scaffold_2:1956803-1958597( - )	10796
GT_Tvirens_Specific_10799	TACAGCTCCGAAGTGGAGAAGCGAAAGGAAAAAGACAAATCAAAGCGACGACATGAACCT	10799	Protein ID: 10799 (alignment of 60 with 100% Identity) , Name: gw1.16.180.1 , Location: scaffold_16:640957-644108( - ) , GoName: solute:hydrogen antiporter activity , GotermType: molecular_function , KOG Defline: Na+/H+ antiporter ,KOG Class: Inorganic ion transport and metabolism , KOG Group: METABOLISM; : : Next best hit , protein id: 35610 (alignment of 16 with 100 % Identity) ,Name: e_gw1.5.1…	10799
GT_Tvirens_Specific_10807	AGTCGAATGAGTATTACAGACAGCTTCCGCCCGTCTCTTGGTGCCATAACTAGGAATTTA	10807	Protein ID: 10807 (alignment of 60 with 100% Identity) , Name: gw1.18.222.1 , Location: scaffold_18:504551-506527( - ) , GoName: nucleus , GotermType: cellular_component; : : Next best hit , protein id: 34287 (alignment of 17 with 100 % Identity) ,Name: e_gw1.4.1059.1 , Location: scaffold_4:323889-324943( + )	10807
GT_Tvirens_Specific_10835	TTTGAATTTGACAGGAAGAACCCTAAGCTTATTGAGCGAACGTGGAAGGGCATTCCCGAT	10835	Protein ID: 10835 (alignment of 60 with 100% Identity) , Name: gw1.7.525.1 , Location: scaffold_7:1082218-1085287( - ); : : Next best hit , protein id: 111090 (alignment of 21 with 90.48 % Identity) ,Name: estExt_fgenesh2_kg.C_60013 , Location: scaffold_6:337213-339037( - ) , GoName: molecular function unknown , GotermType: molecular_function , KOG Defline: Uncharacterized conserved protein ,KOG …	10835
GT_Tvirens_Specific_10859	TATACATTTGCTCTGCTGGAGAATGGCGGTAGCAATGCAGACACTAGTAAGAGTGTCACA	10859	Protein ID: 10859 (alignment of 60 with 100% Identity) , Name: gw1.14.343.1 , Location: scaffold_14:820292-823523( - ) , Ecpathway Description: Beta-glucosidase. , Pathway: Cyanoamino acid metabolism ; Flavonoids, stilbene and lignin biosynthesis ; Starch and sucrose metabolism , Pathway_class: Metabolism of Other Amino Acids ; Biosynthesis of Secondary Metabolites ; Metabolism of Complex Carbohy…	10859
GT_Tvirens_Specific_10864	TTGTCAAGGTTCCTCTACTTTCTCTACACGGCATCCAGTTCAAGAGAATGACTGGGAACA	10864	Protein ID: 10864 (alignment of 60 with 100% Identity) , Name: gw1.2.738.1 , Location: scaffold_2:2572595-2575667( - ) , Ecpathway Description: Phosphotransferases with an alcohol group as acceptor. , Pathway: Inositol phosphate metabolism ; Sphingoglycolipid metabolism ; Starch and sucrose metabolism ; Nicotinate and nicotinamide metabolism ; Benzoate degradation via CoA ligation , Pathway_class…	10864
GT_Tvirens_Specific_10870	TTTCGATTTCTAAAGCTAGTGATTAATGGGTCTTGCGCCTCGAATGGACTAGGAGCGACA	10870	Protein ID: 10870 (alignment of 60 with 100% Identity) , Name: gw1.26.94.1 , Location: scaffold_26:62792-65805( - ) , Ecpathway Description: Alpha,alpha-trehalase. , Pathway: Starch and sucrose metabolism , Pathway_class: Metabolism of Complex Carbohydrates , GoName: cell adhesion ; alpha,alpha-trehalase activity , GotermType: biological_process ; molecular_function , KOG Defline: Acid trehalase …	10870
GT_Tvirens_Specific_10875	AATAGAGACTTCCCAGAGATGCAGCAACAGAGCGACAACGATATCAGTGGCATCAAATCT	10875	Protein ID: 10875 (alignment of 60 with 100% Identity) , Name: gw1.1.855.1 , Location: scaffold_1:2112308-2115222( - ); : : Next best hit , protein id: 77860 (alignment of 15 with 100 % Identity) ,Name: estExt_Genewise1Plus.C_230018 , Location: scaffold_23:35833-38966( - ) , GoName: nucleic acid binding , GotermType: molecular_function , KOG Defline: "RNA-binding protein musashi/mRNA cleavage and…	10875
GT_Tvirens_Specific_10887	TTTTATGGCACAGAGCAATGTGACCATGGCCGAGCTTTGGAATGTAGGAAATGTTGGCAT	10887	Protein ID: 10887 (alignment of 60 with 100% Identity) , Name: gw1.25.106.1 , Location: scaffold_25:199210-202124( - ) , GoName: regulation of transcription, DNA-dependent , GotermType: biological_process; : : Next best hit , protein id: 10155 (alignment of 15 with 100 % Identity) ,Name: gw1.9.465.1 , Location: scaffold_9:815148-820108( - ) , Ecpathway Description: Adenosinetriphosphatase. , Path…	10887
GT_Tvirens_Specific_10897	ATAAAAGCACCGATGGTCGAATACCTCGACCGTGGTCTGAACAAAATGCGTGCATATCAA	10897	Protein ID: 10897 (alignment of 60 with 100% Identity) , Name: gw1.10.409.1 , Location: scaffold_10:536262-539171( - ) , GoName: transcription factor activity , GotermType: molecular_function , KOG Defline: "beta-1,6-N-acetylglucosaminyltransferase, contains WSC domain" ,KOG Class: Carbohydrate transport and metabolism , KOG Group: METABOLISM; : : Next best hit , protein id: 44486 (alignment of 1…	10897
GT_Tvirens_Specific_10899	AGTTGTAGAACACGGTAAGATCATCGAGCAAGGTACTCATAATGAGCTCATTGCCAAGGC	10899	Protein ID: 10899 (alignment of 60 with 100% Identity) , Name: gw1.2.741.1 , Location: scaffold_2:395853-399150( - ) , GoName: nucleoside-triphosphatase activity , GotermType: molecular_function , KOG Defline: "Heavy metal exporter HMT1, ABC superfamily" ,KOG Class: Inorganic ion transport and metabolism , KOG Group: METABOLISM; : : Next best hit , protein id: 57125 (alignment of 16 with 100 % Id…	10899
GT_Tvirens_Specific_10921	ATCTCGGCTAAGCGAGAATTCAATTATAGACTATACGCCGGCTTATAAGAGGGTAGAGCC	10921	Protein ID: 10921 (alignment of 60 with 100% Identity) , Name: gw1.6.559.1 , Location: scaffold_6:377018-379891( - ) , GoName: transport , GotermType: biological_process , KOG Defline: Phosphoprotein involved in cytoplasm to vacuole targeting and autophagy ,KOG Class: "Intracellular trafficking, secretion, and vesicular transport" , KOG Group: CELLULAR PROCESSES AND SIGNALING; : : Next best hit ,…	10921
GT_Tvirens_Specific_10942	ATCATACCGGATAATGAGATCAATGTGGCCATGTACAAGGCTTTCAATGAGAGCATCGCC	10942	Protein ID: 10942 (alignment of 60 with 100% Identity) , Name: gw1.13.354.1 , Location: scaffold_13:917460-919455( - ); : : Next best hit , protein id: 89506 (alignment of 15 with 100 % Identity) ,Name: estExt_Genewise1.C_140716 , Location: scaffold_14:1012763-1015533( - ) , GoName: leucine biosynthesis , GotermType: biological_process , KOG Defline: Alpha-isopropylmalate synthase/homocitrate syn…	10942
GT_Tvirens_Specific_10970	ATATACCCAAGTTCGAGGAGACGTTTGATCCTGATAAGCACTATGATCCCGATCGTGAGA	10970	Protein ID: 10970 (alignment of 60 with 100% Identity) , Name: gw1.7.532.1 , Location: scaffold_7:496625-499407( + ) , Ecpathway Description: DNA ligase (ATP). , GoName: DNA ligase (ATP) activity , GotermType: molecular_function , KOG Defline: Nucleolar protein involved in 40S ribosome biogenesis ,KOG Class: "Translation, ribosomal structure and biogenesis" , KOG Group: INFORMATION STORAGE AND PR…	10970
GT_Tvirens_Specific_10991	TATTTCCCTGCCACAGACAATTTGGAACATTGATCCTGAACATGGTGGTCCGGTAGAATC	10991	Protein ID: 10991 (alignment of 60 with 100% Identity) , Name: gw1.13.357.1 , Location: scaffold_13:1178673-1181544( - ); : : Next best hit , protein id: 72042 (alignment of 14 with 100 % Identity) ,Name: estExt_Genewise1Plus.C_21242 , Location: scaffold_2:1778324-1779782( - ) , Ecpathway Description: Inorganic pyrophosphatase. , Pathway: Oxidative phosphorylation , Pathway_class: Energy Metaboli…	10991
GT_Tvirens_Specific_10993	CAAAAAGACAAGATAAATGTCCCACCAGAGGCATATAGAAAGCTTGGTCAGACGGATGCG	10993	Protein ID: 10993 (alignment of 60 with 100% Identity) , Name: gw1.12.341.1 , Location: scaffold_12:432191-435199( - ); : : Next best hit , protein id: 26389 (alignment of 14 with 100 % Identity) ,Name: gw1.4.1672.1 , Location: scaffold_4:663909-664424( - ) , GoName: peroxidase activity , GotermType: molecular_function	10993
GT_Tvirens_Specific_11019	ATTCTTTGATGAGGTAGAGATTCTGCTGCCTTCTGGTCCTGGTGATGATGGAAAAGACCA	11019	Protein ID: 11019 (alignment of 60 with 100% Identity) , Name: gw1.13.360.1 , Location: scaffold_13:619956-622382( + ); : : Next best hit , protein id: 51159 (alignment of 16 with 100 % Identity) ,Name: e_gw1.27.67.1 , Location: scaffold_27:241671-242840( - ) , GoName: carbohydrate metabolism , GotermType: biological_process	11019
GT_Tvirens_Specific_11054	AACAAGAGAGACAAGAAGCGGTCTCTCTGGAGAAGCAAAAAGAATTTGAGCTCAGTCATC	11054	Protein ID: 11054 (alignment of 60 with 100% Identity) , Name: gw1.5.487.1 , Location: scaffold_5:1793171-1796174( - ); : : Next best hit , protein id: 73726 (alignment of 17 with 100 % Identity) ,Name: estExt_Genewise1Plus.C_51054 , Location: scaffold_5:1461587-1463101( + )	11054
GT_Tvirens_Specific_11056	TCTGTGGATAAAACCATTAAGATATGGGATGTAGCTACAGGCCAGTGCCAACAGACGCTT	11056	Protein ID: 11056 (alignment of 60 with 100% Identity) , Name: gw1.17.242.1 , Location: scaffold_17:670927-671733( + ) , Ecpathway Description: 2-acetyl-1-alkylglycerophosphocholine esterase. , Pathway: Glycerolipid metabolism , Pathway_class: Metabolism of Complex Lipids , GoName: 1-alkyl-2-acetylglycerophosphocholine esterase activity , GotermType: molecular_function , KOG Defline: WD40 repeat-…	11056
GT_Tvirens_Specific_11067	TCGCTCATCAACAATGGAGCTACTGAGGCTTCCGCCGCTGGCTTCCGCTTTGTTTCGTCA	11067	Protein ID: 11067 (alignment of 60 with 100% Identity) , Name: gw1.18.226.1 , Location: scaffold_18:107557-110451( - ); : : Next best hit , protein id: 47618 (alignment of 15 with 100 % Identity) ,Name: e_gw1.17.71.1 , Location: scaffold_17:376968-378895( + ) , Ecpathway Description: Unspecific monooxygenase. , Pathway: gamma-Hexachlorocyclohexane degradation ; Fatty acid metabolism ; Tryptophan …	11067
GT_Tvirens_Specific_11072	TGTTTATGAACAAGGCCACTAAACAAGAGAGGCAATCAAACAAAGAAGCCAAGGCAAAGA	11072	Protein ID: 11072 (alignment of 60 with 100% Identity) , Name: gw1.19.210.1 , Location: scaffold_19:16638-19362( - ) , GoName: DNA replication initiation , GotermType: biological_process , KOG Defline: CDC45 (cell division cycle 45)-like protein ,KOG Class: "Replication, recombination and repair" , KOG Group: INFORMATION STORAGE AND PROCESSING; : : Next best hit , protein id: 86362 (alignment of …	11072
GT_Tvirens_Specific_11084	AGATGTGCACATTTCTGGAAATGATCCAATGATTTTCCCTGGAATTTTGAGTCGGGATCC	11084	Protein ID: 11084 (alignment of 60 with 100% Identity) , Name: gw1.13.366.1 , Location: scaffold_13:210981-213474( + ) , Ecpathway Description: AMP deaminase. , Pathway: Purine metabolism , Pathway_class: Nucleotide Metabolism , GoName: deaminase activity ; AMP deaminase activity ; purine ribonucleoside monophosphate biosynthesis , GotermType: molecular_function ; biological_process , KOG Defline…	11084
GT_Tvirens_Specific_11091	TTTATCAGGGGAAGCTCGGCAACTATAAATTCCACTATTATCCAGAGCGCAAATCCCAGG	11091	Protein ID: 11091 (alignment of 60 with 100% Identity) , Name: gw1.3.763.1 , Location: scaffold_3:1474084-1476462( - ); : : Next best hit , protein id: 3457 (alignment of 14 with 100 % Identity) ,Name: gw1.35.20.1 , Location: scaffold_35:178316-179983( - ) , GoName: nucleic acid binding , GotermType: molecular_function , KOG Defline: Sorbin and SH3 domain-containing protein ,KOG Class: Signal tra…	11091
GT_Tvirens_Specific_11096	TCGTGGGACATATCGGAGCCGCCTTCGTGGTTAGATTTCGACATTAGTTCGAGTAATATA	11096	Protein ID: 11096 (alignment of 60 with 100% Identity) , Name: gw1.3.764.1 , Location: scaffold_3:2353259-2355970( - ) , GoName: regulation of transcription, DNA-dependent , GotermType: biological_process; : : Next best hit , protein id: 29650 (alignment of 14 with 100 % Identity) ,Name: e_gw1.1.18.1 , Location: scaffold_1:3350213-3355302( - ) , GoName: integral to membrane , GotermType: cellular…	11096
GT_Tvirens_Specific_11112	ATATGCAGACACTTGCCGGCGTGGTGACAGAGTATGTGTATGGAAATTTGAATGGCTTTG	11112	Protein ID: 11112 (alignment of 60 with 100% Identity) , Name: gw1.11.357.1 , Location: scaffold_11:171251-173971( - ) , GoName: nucleotide binding , GotermType: molecular_function , KOG Defline: AAA+-type ATPase ,KOG Class: "Posttranslational modification, protein turnover, chaperones" , KOG Group: CELLULAR PROCESSES AND SIGNALING; : : Next best hit , protein id: 76579 (alignment of 19 with 94.7…	11112
GT_Tvirens_Specific_11120	AAGACTCTATTGCTGAAGGCCAGTCATACGAACTATGCCTTACAGCACAAACGACCATGA	11120	Protein ID: 11120 (alignment of 60 with 100% Identity) , Name: gw1.5.489.1 , Location: scaffold_5:444364-446985( - ) , Ecpathway Description: Anthranilate synthase. , Pathway: Phenylalanine, tyrosine and tryptophan biosynthesis , Pathway_class: Amino Acid Metabolism , GoName: anthranilate synthase complex ; biosynthesis ; catalytic activity ; anthranilate synthase activity , GotermType: cellular_…	11120
GT_Tvirens_Specific_11122	ATCATCCTATCAGTATCTTCCGGTATTGAAGCATCGGCTCTGAGAGAGAAGCTCATGAGT	11122	Protein ID: 11122 (alignment of 60 with 100% Identity) , Name: gw1.32.76.1 , Location: scaffold_32:107287-109760( + ); : : Next best hit , protein id: 63425 (alignment of 17 with 100 % Identity) ,Name: fgenesh1_pg.C_scaffold_5000173 , Location: scaffold_5:571482-573577( - )	11122
GT_Tvirens_Specific_11141	TAAGGGGGATAATTTTAAAGGCGGATACGATGACTGGACGTTTATGAGTGTTGCCCACTG	11141	Protein ID: 11141 (alignment of 60 with 100% Identity) , Name: gw1.3.770.1 , Location: scaffold_3:1288523-1291219( - ) , Ecpathway Description: Kexin. , GoName: kexin activity ; subtilase activity ; proteolysis and peptidolysis , GotermType: molecular_function ; biological_process , KOG Defline: Subtilisin-like proprotein convertase ,KOG Class: "Posttranslational modification, protein turnover, c…	11141
GT_Tvirens_Specific_11144	TTCACCTCTGCGTCTCATTATTGCATCTGACCTTGTGGCACGTGGTATTGATATCCCAAA	11144	Protein ID: 11144 (alignment of 60 with 100% Identity) , Name: gw1.8.514.1 , Location: scaffold_8:1479879-1482593( - ) , Ecpathway Description: In phosphorous-containing anhydrides. , Pathway: Folate biosynthesis ; Starch and sucrose metabolism , Pathway_class: Metabolism of Cofactors and Vitamins ; Metabolism of Complex Carbohydrates , GoName: ATP-dependent helicase activity ; dihydroneopterin t…	11144
GT_Tvirens_Specific_11196	ACAATTTCCCCTCGCACTTCAACTTCGATACCGAAGCCATGGAATTTGTTCCATATGGCA	11196	Protein ID: 11196 (alignment of 60 with 100% Identity) , Name: gw1.6.567.1 , Location: scaffold_6:564399-567030( - ); : : Next best hit , protein id: 34884 (alignment of 19 with 94.74 % Identity) ,Name: e_gw1.4.562.1 , Location: scaffold_4:963108-963848( + ) , GoName: protein kinase activity , GotermType: molecular_function , KOG Defline: "Ca2+/calmodulin-dependent protein kinase, EF-Hand protein…	11196
GT_Tvirens_Specific_11204	AATTATCTTCAGACATGACGGAATCTACGTTTGACACTCAGACTGAACTCTCTCGCCCAC	11204	Protein ID: 11204 (alignment of 60 with 100% Identity) , Name: gw1.10.425.1 , Location: scaffold_10:794612-797262( - ); : : Next best hit , protein id: 110796 (alignment of 13 with 100 % Identity) ,Name: estExt_fgenesh2_kg.C_30029 , Location: scaffold_3:658896-660058( + ) , Ecpathway Description: Dynein ATPase. , GoName: dynein ATPase activity ; microtubule motor activity ; microtubule associated…	11204
GT_Tvirens_Specific_11247	ACCAACTTCATGATTGATGCCAACAGCGACTGGCTCTTTAAAAATGAAGGGCCAACATTC	11247	Protein ID: 11247 (alignment of 60 with 100% Identity) , Name: gw1.2.764.1 , Location: scaffold_2:2624524-2627222( - ) , GoName: DNA binding , GotermType: molecular_function; : : Next best hit , protein id: 81563 (alignment of 16 with 100 % Identity) ,Name: estExt_fgenesh1_pg.C_360031 , Location: scaffold_36:128066-130831( + )	11247
GT_Tvirens_Specific_11250	AACTTCTTCGATCAAGGCCGATATGGAAAAGAGAAAACGGGCGATTTCACTCGTAAGCTC	11250	Protein ID: 11250 (alignment of 60 with 100% Identity) , Name: gw1.10.428.1 , Location: scaffold_10:178470-180997( - ); : : Next best hit , protein id: 5195 (alignment of 18 with 94.44 % Identity) ,Name: gw1.19.96.1 , Location: scaffold_19:293792-294826( - ) , Ecpathway Description: DNA topoisomerase. , GoName: DNA topoisomerase type I activity , GotermType: molecular_function , KOG Defline: DNA …	11250
GT_Tvirens_Specific_11254	AGAATGAATGGAAGCGCCACATTGCTTCACAGCACCTCTGCTTGACGTATTATTGCTGTT	11254	Protein ID: 11254 (alignment of 60 with 100% Identity) , Name: gw1.14.354.1 , Location: scaffold_14:1110268-1112988( + ) , GoName: nucleic acid binding , GotermType: molecular_function , KOG Defline: FOG: Zn-finger ,KOG Class: General function prediction only , KOG Group: POORLY CHARACTERIZED; : : Next best hit , protein id: 81735 (alignment of 15 with 100 % Identity) ,Name: estExt_fgenesh1_pm.C_…	11254
GT_Tvirens_Specific_11255	AGCATGTTGTTGAAGCAGGTGTGGATTAGAAAGTCGCAACAGCAAGACTTTCATGACTGG	11255	Protein ID: 11255 (alignment of 60 with 100% Identity) , Name: gw1.1.881.1 , Location: scaffold_1:1106665-1108757( - ); : : Next best hit , protein id: 85582 (alignment of 15 with 100 % Identity) ,Name: estExt_Genewise1.C_40203 , Location: scaffold_4:352981-367819( + ) , Ecpathway Description: Aminoadipate-semialdehyde dehydrogenase. , Pathway: Lysine biosynthesis ; Lysine degradation , Pathway_c…	11255
GT_Tvirens_Specific_11293	ACTATCATTTTGCTATACTCCTCCTATTCAGGCCCCTGATCAAGCTTCGTATCATCGGGT	11293	Protein ID: 11293 (alignment of 60 with 100% Identity) , Name: gw1.1.882.1 , Location: scaffold_1:1069284-1071986( - ) , GoName: transcription , GotermType: biological_process; : : Next best hit , protein id: 42909 (alignment of 14 with 100 % Identity) ,Name: e_gw1.11.670.1 , Location: scaffold_11:888866-895984( - )	11293
GT_Tvirens_Specific_11296	AAAGTCATGATTCCTTCTCACGGTTACACATTCGTTGCCAAGGGTGTCCCGGAAAAGAAT	11296	Protein ID: 11296 (alignment of 60 with 100% Identity) , Name: gw1.1.883.1 , Location: scaffold_1:1907033-1909429( - ) , GoName: protein kinase activity , GotermType: molecular_function; : : Next best hit , protein id: 33447 (alignment of 19 with 94.74 % Identity) ,Name: e_gw1.4.830.1 , Location: scaffold_4:772000-773559( + ) , Ecpathway Description: Hexosyltransferases. , Pathway: Peptidoglycan …	11296
GT_Tvirens_Specific_11314	AATGTGCTCAATGACTTCGACTTCGACTCATTCTTGAATGACAACGATGCCGGCAATGAG	11314	Protein ID: 11314 (alignment of 60 with 100% Identity) , Name: gw1.14.356.1 , Location: scaffold_14:704831-707519( - ) , Ecpathway Description: Histone acetyltransferase. , GoName: histone acetyltransferase activity , GotermType: molecular_function , KOG Defline: Calcium-responsive transcription coactivator ,KOG Class: Transcription , KOG Group: INFORMATION STORAGE AND PROCESSING; : : Next best h…	11314
GT_Tvirens_Specific_11373	ATATACCAGGAACGAAAAAGATTCCTACCGTAGGAGATCACCCAGTCCCTACAACAGATC	11373	Protein ID: 11373 (alignment of 60 with 100% Identity) , Name: gw1.6.580.1 , Location: scaffold_6:787361-789995( - ) , Ecpathway Description: DNA-directed RNA polymerase. , Pathway: Pyrimidine metabolism ; Purine metabolism ; RNA polymerase , Pathway_class: Nucleotide Metabolism ; TRANSCRIPTION , GoName: DNA-directed RNA polymerase II activity ; DNA-directed RNA polymerase activity ; DNA-directed…	11373
GT_Tvirens_Specific_11387	AATGGAGACGCAGAAGATGCACCAGATGCGACTTACTCATATGATGATGAAGATGACGAC	11387	Protein ID: 11387 (alignment of 60 with 100% Identity) , Name: gw1.32.79.1 , Location: scaffold_32:145221-147654( - ); : : Next best hit , protein id: 87816 (alignment of 17 with 100 % Identity) ,Name: estExt_Genewise1.C_90290 , Location: scaffold_9:402074-415164( - ) , Ecpathway Description: Ubiquitin--protein ligase. , GoName: protein modification ; intracellular ; ubiquitin cycle ; ubiquitin-p…	11387
GT_Tvirens_Specific_11412	TATACTATGGATGGGATCCATATACTATTCATAACGGCCAAGGAGCTTGGGGGAACTGTG	11412	Protein ID: 11412 (alignment of 60 with 100% Identity) , Name: gw1.14.358.1 , Location: scaffold_14:929910-932667( - ); : : Next best hit , protein id: 47116 (alignment of 16 with 100 % Identity) ,Name: e_gw1.16.183.1 , Location: scaffold_16:790909-793202( + )	11412
GT_Tvirens_Specific_11413	TGTGGCAACTTACCTCGAAGCCTTCTACAATGAGCTACTAATTAAAGGCACCGACTTCCA	11413	Protein ID: 11413 (alignment of 60 with 100% Identity) , Name: gw1.15.276.1 , Location: scaffold_15:841622-843733( - ); : : Next best hit , protein id: 3195 (alignment of 20 with 95 % Identity) ,Name: gw1.29.45.1 , Location: scaffold_29:41872-43492( - ) , Ecpathway Description: Bacterial leucyl aminopeptidase. , GoName: peptidase activity ; proteolysis and peptidolysis , GotermType: molecular_fun…	11413
GT_Tvirens_Specific_11442	TTGGTGGCCAAGTTTTTGTTGTCCTTTACGAACGAGAGCGTCATCTTTGCAAGCAAGATC	11442	Protein ID: 11442 (alignment of 60 with 100% Identity) , Name: gw1.7.556.1 , Location: scaffold_7:747201-749654( - ) , GoName: transcription factor activity , GotermType: molecular_function; : : Next best hit , protein id: 61574 (alignment of 15 with 100 % Identity) ,Name: fgenesh1_pg.C_scaffold_2000579 , Location: scaffold_2:1934102-1935752( + ) , GoName: membrane , GotermType: cellular_component	11442
GT_Tvirens_Specific_11452	GTCTTTTATGATCACAAAAATGCCCTGAGGTTGGCACTTTGGCTAAAGAAAAGGGACTGG	11452	Protein ID: 11452 (alignment of 60 with 100% Identity) , Name: gw1.3.791.1 , Location: scaffold_3:763259-765705( - ); : : Next best hit , protein id: 34612 (alignment of 14 with 100 % Identity) ,Name: e_gw1.4.756.1 , Location: scaffold_4:2054430-2056526( + ) , GoName: nucleus , GotermType: cellular_component , KOG Defline: Cyclin B and related kinase-activating proteins ,KOG Class: "Cell cycle co…	11452
GT_Tvirens_Specific_11453	TCAAGGCCCCTCTAGAAAAGGTGTTTGATCCGTACACAATCACCAATTATGGCGACAACT	11453	Protein ID: 11453 (alignment of 60 with 100% Identity) , Name: gw1.7.557.1 , Location: scaffold_7:711436-713529( - ) , GoName: protein kinase activity , GotermType: molecular_function , KOG Defline: Serine/threonine protein kinase ,KOG Class: Signal transduction mechanisms , KOG Group: CELLULAR PROCESSES AND SIGNALING; : : Next best hit , protein id: 70340 (alignment of 14 with 100 % Identity) ,N…	11453
GT_Tvirens_Specific_11461	AATGCAAGATAAAAATGCCGAAAAACAATCTCCGGAAAAAGCCGCCGCATCGCTGTCAGA	11461	Protein ID: 11461 (alignment of 60 with 100% Identity) , Name: gw1.7.558.1 , Location: scaffold_7:616187-618516( - ); : : Next best hit , protein id: 70770 (alignment of 14 with 100 % Identity) ,Name: fgenesh1_pg.C_scaffold_41000013 , Location: scaffold_41:40574-64431( + ) , Ecpathway Description: Aminoadipate-semialdehyde dehydrogenase. , Pathway: Lysine biosynthesis ; Lysine degradation , Pathw…	11461
GT_Tvirens_Specific_11517	ATCGATACAATACGAAACAGAGCAATACCAGGAAGAAGTATGGAATCCGCCTCCGTGAGA	11517	Protein ID: 11517 (alignment of 60 with 100% Identity) , Name: gw1.11.371.1 , Location: scaffold_11:290327-292782( - ) , GoName: zinc ion binding , GotermType: molecular_function , KOG Defline: RNA-binding protein p54nrb (RRM superfamily) ,KOG Class: RNA processing and modification , KOG Group: INFORMATION STORAGE AND PROCESSING; : : Next best hit , protein id: 49569 (alignment of 15 with 100 % I…	11517
GT_Tvirens_Specific_11535	AACGGGGTTGATGTTGGGCTGTACAAGTATTTGCAGCATATGGAAGACTTCCTACTGTCT	11535	Protein ID: 11535 (alignment of 60 with 100% Identity) , Name: gw1.13.383.1 , Location: scaffold_13:815052-817602( - ) , GoName: transcription , GotermType: biological_process; : : Next best hit , protein id: 62655 (alignment of 15 with 100 % Identity) ,Name: fgenesh1_pg.C_scaffold_4000109 , Location: scaffold_4:418824-419842( - )	11535
GT_Tvirens_Specific_11553	TAACGCTTTCCTGAACGACGCTACTCACTATGGAGACGGGTCGGATTTCAACTTTAATCT	11553	Protein ID: 11553 (alignment of 60 with 100% Identity) , Name: gw1.8.527.1 , Location: scaffold_8:1457581-1459867( - ) , GoName: regulation of transcription, DNA-dependent , GotermType: biological_process , KOG Defline: Heat shock transcription factor ,KOG Class: Transcription , KOG Group: INFORMATION STORAGE AND PROCESSING; : : Next best hit , protein id: 88054 (alignment of 14 with 100 % Identi…	11553
GT_Tvirens_Specific_11558	TATTCGCCTCAACCCATACATTTCTGAGGTTTGGTATGACCTTGGCACTCTTATTGCCGA	11558	Protein ID: 11558 (alignment of 60 with 100% Identity) , Name: gw1.2.792.1 , Location: scaffold_2:725799-728412( + ); : : Next best hit , protein id: 47845 (alignment of 18 with 94.44 % Identity) ,Name: e_gw1.18.539.1 , Location: scaffold_18:224607-226072( + )	11558
GT_Tvirens_Specific_11560	TATCCAACTCATACTAGAGCGAACTTACAACATCCGTGTTCCGGGCTACTCTTCTGATGA	11560	Protein ID: 11560 (alignment of 60 with 100% Identity) , Name: gw1.6.586.1 , Location: scaffold_6:1110714-1113223( - ) , GoName: DNA binding , GotermType: molecular_function , KOG Defline: FOG: TPR repeat ,KOG Class: General function prediction only , KOG Group: POORLY CHARACTERIZED; : : Next best hit , protein id: 34827 (alignment of 14 with 100 % Identity) ,Name: e_gw1.4.635.1 , Location: scaff…	11560
GT_Tvirens_Specific_11573	AATCATTCAGCTCACTGAAGCGCTCAATAATGCGAAGCGAGATATTGATACCCAGACAGC	11573	Protein ID: 11573 (alignment of 60 with 100% Identity) , Name: gw1.12.364.1 , Location: scaffold_12:1187678-1189986( - ); : : Next best hit , protein id: 69876 (alignment of 18 with 94.44 % Identity) ,Name: fgenesh1_pg.C_scaffold_26000033 , Location: scaffold_26:104606-106316( - )	11573
GT_Tvirens_Specific_11577	CTGGCAGTGGTTGATGCATTAAGAAATGGAAATCATCATATAGATTATTATGAGGAGAGT	11577	Protein ID: 11577 (alignment of 60 with 100% Identity) , Name: gw1.15.282.1 , Location: scaffold_15:220962-223506( - ) , GoName: oxidoreductase activity , GotermType: molecular_function , KOG Defline: "Ferric reductase, NADH/NADPH oxidase and related proteins" ,KOG Class: "Secondary metabolites biosynthesis, transport and catabolism" , KOG Group: METABOLISM; : : Next best hit , protein id: 5380 (…	11577
GT_Tvirens_Specific_11583	TGCCGAAGAAGAGAATGAAGCCAAATATAAGCGCCTCATTCAATCAGTAACGGCCAAGGA	11583	Protein ID: 11583 (alignment of 60 with 100% Identity) , Name: gw1.3.801.1 , Location: scaffold_3:1029374-1031700( - ); : : Next best hit , protein id: 41840 (alignment of 15 with 100 % Identity) ,Name: e_gw1.10.795.1 , Location: scaffold_10:852387-859981( + ) , GoName: oxidoreductase activity , GotermType: molecular_function , KOG Defline: Animal-type fatty acid synthase and related proteins ,KO…	11583
GT_Tvirens_Specific_11584	TGATTAGGCAGACGAGGAAGGTTCACATTGACGTTGAGCTCTTCGAGGAGATGTTTGTTT	11584	Protein ID: 11584 (alignment of 60 with 100% Identity) , Name: gw1.6.588.1 , Location: scaffold_6:1277074-1279558( - ) , GoName: oxidoreductase activity , GotermType: molecular_function , KOG Defline: "Ferric reductase, NADH/NADPH oxidase and related proteins" ,KOG Class: Inorganic ion transport and metabolism , KOG Group: METABOLISM; : : Next best hit , protein id: 35013 (alignment of 18 with 94…	11584
GT_Tvirens_Specific_11615	TTCAGAATCCGGGCGATTTGAGGCTCAGCGAGGTATTAGATCTGCTTAAAGATTATCGTC	11615	Protein ID: 11615 (alignment of 60 with 100% Identity) , Name: gw1.9.535.1 , Location: scaffold_9:566176-568506( - ); : : Next best hit , protein id: 62378 (alignment of 18 with 94.44 % Identity) ,Name: fgenesh1_pg.C_scaffold_3000591 , Location: scaffold_3:2030898-2033705( + ) , GoName: caspase activity , GotermType: molecular_function , KOG Defline: Metacaspase involved in regulation of apoptosi…	11615
GT_Tvirens_Specific_11619	TTTCTGCAGGGTGAAGATTTTTCACAGACAGGGAATGGATTTGACGTCTTGCAAAGGTCA	11619	Protein ID: 11619 (alignment of 60 with 100% Identity) , Name: gw1.6.595.1 , Location: scaffold_6:1435110-1437724( - ) , GoName: regulation of transcription, DNA-dependent , GotermType: biological_process; : : Next best hit , protein id: 61207 (alignment of 15 with 100 % Identity) ,Name: fgenesh1_pg.C_scaffold_2000212 , Location: scaffold_2:679738-685258( + )	11619
GT_Tvirens_Specific_11631	TTTCAGAAGTGGTCATGGTATGATGGAGAAGAAAAGCTAGAACGTCTTGTCACCACGGAG	11631	Protein ID: 11631 (alignment of 60 with 100% Identity) , Name: gw1.9.537.1 , Location: scaffold_9:529341-531854( - ); : : Next best hit , protein id: 68440 (alignment of 15 with 100 % Identity) ,Name: fgenesh1_pg.C_scaffold_17000152 , Location: scaffold_17:489103-491828( + )	11631
GT_Tvirens_Specific_11632	TTTTGTTTCAAATTTCTGGTCTGCGATTGGAGAGATTGCTGGAGAGGCTGCAAGAACGAG	11632	Protein ID: 11632 (alignment of 60 with 100% Identity) , Name: gw1.7.567.1 , Location: scaffold_7:354543-357065( - ); : : Next best hit , protein id: 10388 (alignment of 15 with 100 % Identity) ,Name: gw1.12.323.1 , Location: scaffold_12:1109275-1113325( + ) , GoName: chitin binding , GotermType: molecular_function , KOG Defline: Chitinase ,KOG Class: Carbohydrate transport and metabolism , KOG G…	11632
GT_Tvirens_Specific_11649	ATTTGGCCCTATGGCTGTTGCAGAGCAAGATAGGACATACAAGGTACTCTTCAAAGAGCA	11649	Protein ID: 11649 (alignment of 60 with 100% Identity) , Name: gw1.15.283.1 , Location: scaffold_15:522141-524270( + ); : : Next best hit , protein id: 30080 (alignment of 18 with 94.44 % Identity) ,Name: e_gw1.2.1577.1 , Location: scaffold_2:2586698-2588234( + )	11649
GT_Tvirens_Specific_11654	AAATACACCAAGGAATATGCTGCTCGAGCGGCTCTAGAGCATCAATTGGAGGAGGATTAT	11654	Protein ID: 11654 (alignment of 60 with 100% Identity) , Name: gw1.5.517.1 , Location: scaffold_5:1450267-1452570( - ); : : Next best hit , protein id: 75944 (alignment of 15 with 100 % Identity) ,Name: estExt_Genewise1Plus.C_110217 , Location: scaffold_11:361429-365178( - )	11654
GT_Tvirens_Specific_11657	TCACTCAGCATATATCGACTATTCCATACAAGAAAATGCGGGACAAGATGACCTCTGCGG	11657	Protein ID: 11657 (alignment of 60 with 100% Identity) , Name: gw1.8.531.1 , Location: scaffold_8:238541-240667( + ); : : Next best hit , protein id: 83751 (alignment of 22 with 90.91 % Identity) ,Name: estExt_fgenesh1_pm.C_760001 , Location: scaffold_76:3170-5780( + ) , GoName: nucleoside-triphosphatase activity , GotermType: molecular_function , KOG Defline: "Heavy metal exporter HMT1, ABC supe…	11657
GT_Tvirens_Specific_11665	AGAGCGTGACATTCTATCCTTTCTCTTGACAGCTGCTGCCATCGGTATGCTTTATAAACG	11665	Protein ID: 11665 (alignment of 60 with 100% Identity) , Name: gw1.16.184.1 , Location: scaffold_16:122951-125190( - ); : : Next best hit , protein id: 50872 (alignment of 15 with 100 % Identity) ,Name: e_gw1.26.1.1 , Location: scaffold_26:216190-225924( - )	11665
GT_Tvirens_Specific_11667	TTTACACCATGCACATTTCCCCGTTTGCAGGAGAGTATTCACTGGGGATAGTTTTCTCAC	11667	Protein ID: 11667 (alignment of 60 with 100% Identity) , Name: gw1.2.798.1 , Location: scaffold_2:119268-121506( - ); : : Next best hit , protein id: 68642 (alignment of 14 with 100 % Identity) ,Name: fgenesh1_pg.C_scaffold_18000097 , Location: scaffold_18:322780-323430( + ) , GoName: aromatic compound metabolism , GotermType: biological_process	11667
GT_Tvirens_Specific_11674	GACCAGGGACAAACTATTGCCATTGGCAAGATTACAAGACTCATTACTAGTGAGGAGCAG	11674	Protein ID: 11674 (alignment of 60 with 100% Identity) , Name: gw1.6.599.1 , Location: scaffold_6:441928-444220( - ) , GoName: translational termination , GotermType: biological_process , KOG Defline: Polypeptide release factor 3 ,KOG Class: "Translation, ribosomal structure and biogenesis" , KOG Group: INFORMATION STORAGE AND PROCESSING; : : Next best hit , protein id: 77839 (alignment of 16 wit…	11674
GT_Tvirens_Specific_11683	TGACTCTCTCCATTGTGTATGCCCTTTTAGTTTTGCGAGCCAGAATCCGTAGGAGAAGAT	11683	Protein ID: 11683 (alignment of 60 with 100% Identity) , Name: gw1.14.368.1 , Location: scaffold_14:597701-600258( - ) , GoName: protein ubiquitination , GotermType: biological_process , KOG Defline: Predicted E3 ubiquitin ligase ,KOG Class: "Posttranslational modification, protein turnover, chaperones" , KOG Group: CELLULAR PROCESSES AND SIGNALING; : : Next best hit , protein id: 21397 (alignmen…	11683
GT_Tvirens_Specific_11712	TTCACCACACCGGTGCAGTCTAAAAGTAAGAAGAGCAAGAAGAGCAAAGATGAGGTCAAC	11712	Protein ID: 11712 (alignment of 60 with 100% Identity) , Name: gw1.6.600.1 , Location: scaffold_6:803978-806116( - ); : : Next best hit , protein id: 20123 (alignment of 20 with 100 % Identity) ,Name: gw1.7.982.1 , Location: scaffold_7:1397970-1403662( - ) , GoName: ATP-dependent helicase activity , GotermType: molecular_function , KOG Defline: ATP-dependent RNA helicase ,KOG Class: RNA processin…	11712
GT_Tvirens_Specific_11716	AATTTTCAACCAGAACCAGATCGACTTTACGCACCAAAAGAAGGTGCAGTATGCGTGCCA	11716	Protein ID: 11716 (alignment of 60 with 100% Identity) , Name: gw1.14.370.1 , Location: scaffold_14:265444-267697( - ); : : Next best hit , protein id: 59385 (alignment of 16 with 100 % Identity) ,Name: fgenesh1_pm.C_scaffold_26000051 , Location: scaffold_26:265563-266762( + )	11716
GT_Tvirens_Specific_11718	GATTTCAATTTCGGTCTACTAGACACGTTTGACTGGCTGAGGCTTCCACCGAATACAATC	11718	Protein ID: 11718 (alignment of 60 with 100% Identity) , Name: gw1.13.389.1 , Location: scaffold_13:184409-186625( - ) , GoName: transcription factor activity , GotermType: molecular_function; : : Next best hit , protein id: 28610 (alignment of 14 with 100 % Identity) ,Name: e_gw1.1.1544.1 , Location: scaffold_1:467750-479582( - ) , Ecpathway Description: Fatty-acid synthase. , Pathway: Fatty aci…	11718
GT_Tvirens_Specific_11724	ATTGCAAGGCGGTGATACAGCACGTCCTCGATCATACATTGAACACGACTATTGAGAGTA	11724	Protein ID: 11724 (alignment of 60 with 100% Identity) , Name: gw1.24.146.1 , Location: scaffold_24:151117-153294( - ) , GoName: transcription factor activity , GotermType: molecular_function; : : Next best hit , protein id: 33614 (alignment of 14 with 100 % Identity) ,Name: e_gw1.4.1333.1 , Location: scaffold_4:985008-987532( + )	11724
GT_Tvirens_Specific_11741	ATATTCCTGAAGAGACAGCCAGAGGTTGTTGACAACATCATTAAGCTTCTGCTAGCAGCC	11741	Protein ID: 11741 (alignment of 60 with 100% Identity) , Name: gw1.13.390.1 , Location: scaffold_13:1153785-1156173( - ); : : Next best hit , protein id: 44478 (alignment of 15 with 100 % Identity) ,Name: e_gw1.13.103.1 , Location: scaffold_13:948075-949858( + ) , GoName: integral to membrane , GotermType: cellular_component , KOG Defline: Predicted transporter (major facilitator superfamily) ,KO…	11741
GT_Tvirens_Specific_11747	AAATCTGACCTTGACAGCTGGTTTGTCGGCTATAAAAACAAGCAAACAATTAGGCTTGTG	11747	Protein ID: 11747 (alignment of 60 with 100% Identity) , Name: gw1.9.546.1 , Location: scaffold_9:24829-27023( - ); : : Next best hit , protein id: 63440 (alignment of 15 with 100 % Identity) ,Name: fgenesh1_pg.C_scaffold_5000188 , Location: scaffold_5:624489-625988( + )	11747
GT_Tvirens_Specific_11751	AAGTTGACTCTTAAGATCAGCATCAAGCACAAATCTAACTGGCACAACGATCGCGTTCGG	11751	Protein ID: 11751 (alignment of 60 with 100% Identity) , Name: gw1.8.535.1 , Location: scaffold_8:1619099-1621364( - ) , GoName: calcium ion binding , GotermType: molecular_function , KOG Defline: Predicted mechanosensitive ion channel ,KOG Class: Cell wall/membrane/envelope biogenesis , KOG Group: CELLULAR PROCESSES AND SIGNALING; : : Next best hit , protein id: 82593 (alignment of 16 with 100 %…	11751
GT_Tvirens_Specific_11760	ATTATTTTGACTGGCAGTATCGGTTTGGCCACCTCAAGGGGCAGTTCACTATGACTCATA	11760	Protein ID: 11760 (alignment of 60 with 100% Identity) , Name: gw1.8.538.1 , Location: scaffold_8:1630860-1633074( - ); : : Next best hit , protein id: 39876 (alignment of 15 with 100 % Identity) ,Name: e_gw1.8.562.1 , Location: scaffold_8:122161-124265( + ) , GoName: zinc ion binding , GotermType: molecular_function	11760
GT_Tvirens_Specific_11761	AAGGAAGATGAAAAAGTTTTGCACTACGCCGAGCAAGACGAATGGCGTTATGGATTCGAC	11761	Protein ID: 11761 (alignment of 60 with 100% Identity) , Name: gw1.4.714.1 , Location: scaffold_4:1522057-1524373( - ) , GoName: catalytic activity , GotermType: molecular_function , KOG Defline: "Transcription initiation factor TFIID, subunit BDF1 and related bromodomain proteins" ,KOG Class: Transcription , KOG Group: INFORMATION STORAGE AND PROCESSING; : : Next best hit , protein id: 70011 (al…	11761
GT_Tvirens_Specific_11774	TCGCCGGATTTCAACTCTTTTTTCAATTTTGATTTGCTGGATACGTTTGAGTGGCTGCGG	11774	Protein ID: 11774 (alignment of 60 with 100% Identity) , Name: gw1.17.252.1 , Location: scaffold_17:681973-684106( - ) , GoName: regulation of transcription, DNA-dependent , GotermType: biological_process; : : Next best hit , protein id: 59916 (alignment of 14 with 100 % Identity) ,Name: fgenesh1_pm.C_scaffold_42000009 , Location: scaffold_42:55526-58018( + ) , GoName: extracellular region , Gote…	11774
GT_Tvirens_Specific_11779	AAGGACTTGTGGAACAATCCACAGGCAACACAGCTTTTACTGGATGTGGCCAAGAGTATT	11779	Protein ID: 11779 (alignment of 60 with 100% Identity) , Name: gw1.23.160.1 , Location: scaffold_23:124870-126644( + ); : : Next best hit , protein id: 61973 (alignment of 19 with 94.74 % Identity) ,Name: fgenesh1_pg.C_scaffold_3000186 , Location: scaffold_3:679700-682181( - )	11779
GT_Tvirens_Specific_11796	TGGTACTGCCCAGACTGCAAGGAGCGCCTCAAGATGGGGAACAAAAAGAACGGTAGCCGA	11796	Protein ID: 11796 (alignment of 60 with 100% Identity) , Name: gw1.8.541.1 , Location: scaffold_8:1687210-1689515( - ) , GoName: regulation of transcription, DNA-dependent , GotermType: biological_process , KOG Defline: "Chromatin remodeling protein, contains PHD Zn-finger" ,KOG Class: Chromatin structure and dynamics , KOG Group: INFORMATION STORAGE AND PROCESSING; : : Next best hit , protein id…	11796
GT_Tvirens_Specific_11805	AATCGAGACTTGACCATGTTCATCTCTGGCCAGGAGAAGCTCAAAGAGTTGGAAAATGAG	11805	Protein ID: 11805 (alignment of 60 with 100% Identity) , Name: gw1.14.373.1 , Location: scaffold_14:431014-433202( - ) , GoName: ubiquitin ligase complex , GotermType: cellular_component , KOG Defline: Cytoplasmic Zn-finger protein BRAP2 (BRCA1 associated protein) ,KOG Class: General function prediction only , KOG Group: POORLY CHARACTERIZED; : : Next best hit , protein id: 44903 (alignment of 17…	11805
GT_Tvirens_Specific_11818	TTCAGATTTTGGAGCTGCAGCAGAAGATTGACCAGCTGACGTCGATTGTTATCTCGATGA	11818	Protein ID: 11818 (alignment of 60 with 100% Identity) , Name: gw1.13.393.1 , Location: scaffold_13:256891-259073( - ) , GoName: cation channel activity , GotermType: molecular_function , KOG Defline: Ca2+/Mg2+-permeable cation channels (LTRPC family) ,KOG Class: Signal transduction mechanisms , KOG Group: CELLULAR PROCESSES AND SIGNALING; : : Next best hit , protein id: 82562 (alignment of 17 wi…	11818
GT_Tvirens_Specific_11850	AAAGCGCATGAGCAGGCTATCACTAGTCAGAAGGTATTATTTGAGAGTCGAGAGAAGAAG	11850	Protein ID: 11850 (alignment of 60 with 100% Identity) , Name: gw1.35.73.1 , Location: scaffold_35:85436-86833( + ) , GoName: protein-tyrosine kinase activity , GotermType: molecular_function , KOG Defline: Tyrosine kinase specific for activated (GTP-bound) p21cdc42Hs ,KOG Class: Signal transduction mechanisms , KOG Group: CELLULAR PROCESSES AND SIGNALING; : : Next best hit , protein id: 31552 (a…	11850
GT_Tvirens_Specific_11858	CAGGTAGAATTTGAGCTCGATCGTATCCTTCAAGACCACATTAATGGTGGTCAACTTTTG	11858	Protein ID: 11858 (alignment of 60 with 100% Identity) , Name: gw1.10.446.1 , Location: scaffold_10:1301131-1303121( - ) , GoName: transcription factor activity , GotermType: molecular_function; : : Next best hit , protein id: 56038 (alignment of 14 with 100 % Identity) ,Name: fgenesh1_pm.C_scaffold_6000258 , Location: scaffold_6:1274125-1276721( + )	11858
GT_Tvirens_Specific_11858	GCTATTGATGAGCAATGGTGACTTAATGTACTACCTTCTTGGTCATACGCACATATCACA	11858	Protein ID: 11858 (alignment of 60 with 100% Identity) , Name: gw1.10.446.1 , Location: scaffold_10:1301131-1303121( - ) , GoName: transcription factor activity , GotermType: molecular_function; : : Next best hit , protein id: 59132 (alignment of 18 with 100 % Identity) ,Name: fgenesh1_pm.C_scaffold_23000053 , Location: scaffold_23:212568-214832( - ) , Ecpathway Description: Adenosinetriphosphata…	11858
GT_Tvirens_Specific_11858	TACCATCTCAGTACTGATTCCGGACGCCATCGGAAGTCACTTTATTGCGTATTACGCTAA	11858	Protein ID: 11858 (alignment of 60 with 100% Identity) , Name: gw1.10.446.1 , Location: scaffold_10:1301131-1303121( - ) , GoName: transcription factor activity , GotermType: molecular_function; : : Next best hit , protein id: 82363 (alignment of 14 with 100 % Identity) ,Name: estExt_fgenesh1_pm.C_60040 , Location: scaffold_6:248397-252743( + ) , GoName: ATPase activity , GotermType: molecular_fu…	11858
GT_Tvirens_Specific_11858	TTTGGAAATGGAACTATTCACACCTGACTGGCTTCAAAGTCGAGCAATCTGCCTCGAATG	11858	Protein ID: 11858 (alignment of 60 with 100% Identity) , Name: gw1.10.446.1 , Location: scaffold_10:1301131-1303121( - ) , GoName: transcription factor activity , GotermType: molecular_function; : : Next best hit , protein id: 157 (alignment of 15 with 100 % Identity) ,Name: gw1.4.6.1 , Location: scaffold_4:916062-921671( - ) , GoName: DNA binding , GotermType: molecular_function , KOG Defline: S…	11858
GT_Tvirens_Specific_11872	AAGAAGCTGCTAATAATGATGGCAATGTGGTAAAACGCTTCTGGAATAGAGTCCGCCGGT	11872	Protein ID: 11872 (alignment of 60 with 100% Identity) , Name: gw1.11.388.1 , Location: scaffold_11:219358-222693( - ); : : Next best hit , protein id: 69428 (alignment of 17 with 100 % Identity) ,Name: fgenesh1_pg.C_scaffold_22000086 , Location: scaffold_22:316438-318673( + )	11872
GT_Tvirens_Specific_11892	ATCCATGGTTTCTATCGCTGTGGGAAACACTGTGGAGTCAGAAGAAAGTCATAGCGGTAT	11892	Protein ID: 11892 (alignment of 60 with 100% Identity) , Name: gw1.4.723.1 , Location: scaffold_4:498192-500354( - ); : : Next best hit , protein id: 11761 (alignment of 15 with 100 % Identity) ,Name: gw1.4.714.1 , Location: scaffold_4:1522057-1524373( - ) , GoName: catalytic activity , GotermType: molecular_function , KOG Defline: "Transcription initiation factor TFIID, subunit BDF1 and related …	11892
GT_Tvirens_Specific_11895	AAACCAGAAAACATCATGACGTGGTATAAAGTGGTATGGAAGTGGCTCGGCAAGCACGTT	11895	Protein ID: 11895 (alignment of 60 with 100% Identity) , Name: gw1.1.939.1 , Location: scaffold_1:1901479-1903834( - ); : : Next best hit , protein id: 32495 (alignment of 19 with 94.74 % Identity) ,Name: e_gw1.3.323.1 , Location: scaffold_3:428077-429294( + )	11895
GT_Tvirens_Specific_11899	TTTAGTACCCAAGGCCTTTACAGAGACATGGTGAATCACATCAACAGAACGATCCCGGAA	11899	Protein ID: 11899 (alignment of 60 with 100% Identity) , Name: gw1.2.816.1 , Location: scaffold_2:864355-866997( - ); : : Next best hit , protein id: 53672 (alignment of 18 with 94.44 % Identity) ,Name: e_gw1.72.6.1 , Location: scaffold_72:9429-10181( + )	11899
GT_Tvirens_Specific_11920	AAAGCGACAAGGTGGCAGAGATCTCATATGCCACTTTATTACACGTCCAATGGACCAATG	11920	Protein ID: 11920 (alignment of 60 with 100% Identity) , Name: gw1.27.102.1 , Location: scaffold_27:301653-304236( + ); : : Next best hit , protein id: 74050 (alignment of 15 with 100 % Identity) ,Name: estExt_Genewise1Plus.C_60709 , Location: scaffold_6:1012721-1014746( + )	11920
GT_Tvirens_Specific_11928	TTCTAGAGAGTCAAAGTATTGTCTCGACGCGTCTTCTCTCATGCACGATGTAGATCTTGC	11928	Protein ID: 11928 (alignment of 60 with 100% Identity) , Name: gw1.3.817.1 , Location: scaffold_3:1272950-1275039( - ); : : Next best hit , protein id: 3592 (alignment of 19 with 94.74 % Identity) ,Name: gw1.4.224.1 , Location: scaffold_4:1896167-1897900( + )	11928
GT_Tvirens_Specific_11931	AAGATACCTGTGGACGGAATAACCATTGGTGATCTCATCAACTTATTCCAGGGCCGTGTT	11931	Protein ID: 11931 (alignment of 60 with 100% Identity) , Name: gw1.8.546.1 , Location: scaffold_8:1760423-1762557( - ); : : Next best hit , protein id: 80808 (alignment of 15 with 100 % Identity) ,Name: estExt_fgenesh1_pg.C_130324 , Location: scaffold_13:1044275-1048046( - ) , GoName: nucleic acid binding , GotermType: molecular_function , KOG Defline: "Damage-specific DNA binding complex, subuni…	11931
GT_Tvirens_Specific_11937	ATCTACTGGAAAGGATCGACCTATATTCCGTTCCACTTATGGACCAATCCTTGGACGAGA	11937	Protein ID: 11937 (alignment of 60 with 100% Identity) , Name: gw1.22.164.1 , Location: scaffold_22:91878-93964( - ); : : Next best hit , protein id: 72390 (alignment of 13 with 100 % Identity) ,Name: estExt_Genewise1Plus.C_30424 , Location: scaffold_3:623696-625765( + ) , GoName: electron transport , GotermType: biological_process , KOG Defline: Flavin-containing monooxygenase ,KOG Class: "Secon…	11937
GT_Tvirens_Specific_11938	TCAGATTGACCTTGAGATATTGTTGATGAGAAAGTTTTGGGGGCGATGGGCTCATAGGGT	11938	Protein ID: 11938 (alignment of 60 with 100% Identity) , Name: gw1.4.728.1 , Location: scaffold_4:753622-755758( - ) , Ecpathway Description: 5'-nucleotidase. , Pathway: Purine metabolism ; Nicotinate and nicotinamide metabolism ; Pyrimidine metabolism , Pathway_class: Nucleotide Metabolism ; Metabolism of Cofactors and Vitamins , GoName: IMP-GMP specific 5'-nucleotidase activity ; hydrolase acti…	11938
GT_Tvirens_Specific_11940	TTGAAGAGCAATGGAATCGTTATCCCTATAACGATTACCTGCCTCCTCACCTTCGAAAGG	11940	Protein ID: 11940 (alignment of 60 with 100% Identity) , Name: gw1.13.397.1 , Location: scaffold_13:793748-795896( - ); : : Next best hit , protein id: 65503 (alignment of 16 with 100 % Identity) ,Name: fgenesh1_pg.C_scaffold_9000136 , Location: scaffold_9:445564-446679( + )	11940
GT_Tvirens_Specific_11956	GATCCTGATTTCGATGCAGGTGATTTTATGGAGGAATTAGGGTTTGACATTGGTCAGTTT	11956	Protein ID: 11956 (alignment of 60 with 100% Identity) , Name: gw1.2.823.1 , Location: scaffold_2:583627-585694( - ) , GoName: zinc ion binding , GotermType: molecular_function; : : Next best hit , protein id: 12801 (alignment of 13 with 100 % Identity) ,Name: gw1.25.139.1 , Location: scaffold_25:287386-289227( + ) , GoName: transcription factor activity , GotermType: molecular_function	11956
GT_Tvirens_Specific_11983	TATTGATGACGCAGAATGCACTATTTGCTTAGAGGAGTTTACCGTGGGTATTCCCATGGC	11983	Protein ID: 11983 (alignment of 60 with 100% Identity) , Name: gw1.7.589.1 , Location: scaffold_7:1197955-1199897( - ) , GoName: zinc ion binding , GotermType: molecular_function , KOG Defline: FYVE finger containing protein ,KOG Class: General function prediction only , KOG Group: POORLY CHARACTERIZED; : : Next best hit , protein id: 43411 (alignment of 15 with 100 % Identity) ,Name: e_gw1.11.70…	11983
GT_Tvirens_Specific_11985	ATCAACATCGATGGGGAAGACTATGTTGAATATCGCGTTCTTACTAAGCCCTCTTTTTTC	11985	Protein ID: 11985 (alignment of 60 with 100% Identity) , Name: gw1.8.549.1 , Location: scaffold_8:1372926-1374977( - ); : : Next best hit , protein id: 49069 (alignment of 18 with 94.44 % Identity) ,Name: e_gw1.20.155.1 , Location: scaffold_20:179039-179842( - )	11985
GT_Tvirens_Specific_11988	AACAGCATGCTTATAATATGAATAGACCCGAACGAACGGGATCGGAGAGTAGTCGAGATG	11988	Protein ID: 11988 (alignment of 60 with 100% Identity) , Name: gw1.20.187.1 , Location: scaffold_20:335149-337232( - ) , GoName: isomerase activity , GotermType: molecular_function , KOG Defline: Uncharacterized conserved protein ,KOG Class: General function prediction only , KOG Group: POORLY CHARACTERIZED; : : Next best hit , protein id: 77781 (alignment of 13 with 100 % Identity) ,Name: estExt…	11988
GT_Tvirens_Specific_12010	TGTACTGATCACTGCTACAGGGCAAAGAATCTCATTTCAAAAGTATTGGATCAAGTTCTT	12010	Protein ID: 12010 (alignment of 60 with 100% Identity) , Name: gw1.14.379.1 , Location: scaffold_14:1176247-1178211( - ) , GoName: zinc ion binding , GotermType: molecular_function; : : Next best hit , protein id: 71023 (alignment of 14 with 100 % Identity) ,Name: fgenesh1_pg.C_scaffold_69000003 , Location: scaffold_69:10054-11564( - ) , Ecpathway Description: Choline dehydrogenase. , Pathway: Gl…	12010
GT_Tvirens_Specific_12011	TCTGCATGAAAATCAGGAAGATTCTCTTCCCAATGGATATGGAGGGCGGCGTGAATTATG	12011	Protein ID: 12011 (alignment of 60 with 100% Identity) , Name: gw1.1.954.1 , Location: scaffold_1:2962855-2964939( - ) , GoName: ATP binding , GotermType: molecular_function; : : Next best hit , protein id: 59595 (alignment of 15 with 100 % Identity) ,Name: fgenesh1_pm.C_scaffold_30000032 , Location: scaffold_30:191683-196917( - ) , GoName: ubiquitin ligase complex , GotermType: cellular_componen…	12011
GT_Tvirens_Specific_12012	AACAGTATTACCTGCGAGATGACATAGGTCGCATGCGCGAGTCCAAAATCAATCTCATGA	12012	Protein ID: 12012 (alignment of 60 with 100% Identity) , Name: gw1.1.955.1 , Location: scaffold_1:1514905-1516999( - ) , GoName: DNA binding , GotermType: molecular_function , KOG Defline: Predicted E3 ubiquitin ligase ,KOG Class: "Posttranslational modification, protein turnover, chaperones" , KOG Group: CELLULAR PROCESSES AND SIGNALING; : : Next best hit , protein id: 60712 (alignment of 15 wit…	12012
GT_Tvirens_Specific_12052	ATTCATATCAAGGATGATTTTGTCCAGCTACCACAACCCGCAAAGAAACCCAAGGCACAC	12052	Protein ID: 12052 (alignment of 60 with 100% Identity) , Name: gw1.1.960.1 , Location: scaffold_1:2235161-2236948( - ) , GoName: DNA binding , GotermType: molecular_function , KOG Defline: "Splicing coactivator SRm160/300, subunit SRm300" ,KOG Class: RNA processing and modification , KOG Group: INFORMATION STORAGE AND PROCESSING; : : Next best hit , protein id: 36012 (alignment of 14 with 100 % I…	12052
GT_Tvirens_Specific_12062	TTTTGGAACAAGCACATCCAGAAGCAGGAGAAAATATCGAGACTCTTCGGTCCCTTCTTC	12062	Protein ID: 12062 (alignment of 60 with 100% Identity) , Name: gw1.14.380.1 , Location: scaffold_14:654100-655878( - ); : : Next best hit , protein id: 82613 (alignment of 19 with 100 % Identity) ,Name: estExt_fgenesh1_pm.C_70280 , Location: scaffold_7:1327411-1331434( + ) , Ecpathway Description: Valine--tRNA ligase. , Pathway: Valine, leucine and isoleucine biosynthesis ; Aminoacyl-tRNA biosynt…	12062
GT_Tvirens_Specific_12065	TGACTATTTCGAATCCGGAACTGTTCCATCAGAGGAAATAGCATGCAAAGCACAGTGTGG	12065	Protein ID: 12065 (alignment of 60 with 100% Identity) , Name: gw1.4.739.1 , Location: scaffold_4:42895-44643( + ); : : Next best hit , protein id: 8929 (alignment of 14 with 100 % Identity) ,Name: gw1.15.225.1 , Location: scaffold_15:882153-882779( + )	12065
GT_Tvirens_Specific_12122	GAATTTGATTTCCTGGAATTAGACTCTGGCAATGATGGCGAGTCCAGTGATGGAAGCAAA	12122	Protein ID: 12122 (alignment of 60 with 100% Identity) , Name: gw1.11.394.1 , Location: scaffold_11:10898-11548( + ) , GoName: ATP binding , GotermType: molecular_function , KOG Defline: MAP kinase-activated protein kinase 2 ,KOG Class: Signal transduction mechanisms , KOG Group: CELLULAR PROCESSES AND SIGNALING; : : Next best hit , protein id: 49284 (alignment of 20 with 95 % Identity) ,Name: e_…	12122
GT_Tvirens_Specific_12133	TACTTTTGCTATCCAGTCTCAACTTTCCCAATTCCAGCGAACAAAGGCAGCCGACATGTT	12133	Protein ID: 12133 (alignment of 60 with 100% Identity) , Name: gw1.1.967.1 , Location: scaffold_1:2660881-2662899( - ) , Ecpathway Description: In phosphorous-containing anhydrides. , Pathway: Starch and sucrose metabolism ; Folate biosynthesis , Pathway_class: Metabolism of Complex Carbohydrates ; Metabolism of Cofactors and Vitamins , GoName: thiamin-pyrophosphatase activity ; bis(5'-nucleosyl)…	12133
GT_Tvirens_Specific_12140	TTAATCCTGCTAGGGGATGGAGGGAGAGTGTGGCGGCGAGTTCGTTGGTGATTAGAAAAA	12140	Protein ID: 12140 (alignment of 60 with 100% Identity) , Name: gw1.3.827.1 , Location: scaffold_3:382146-384134( - ) , GoName: zinc ion binding , GotermType: molecular_function , KOG Defline: Pinin (desmosome-associated protein) ,KOG Class: Cytoskeleton , KOG Group: CELLULAR PROCESSES AND SIGNALING; : : Next best hit , protein id: 82523 (alignment of 18 with 94.44 % Identity) ,Name: estExt_fgenes…	12140
GT_Tvirens_Specific_12148	AACTTTACGACGAAGTGAAGGACGCGTCCTCACTTGATGATGAATCTCGACGACAAACAT	12148	Protein ID: 12148 (alignment of 60 with 100% Identity) , Name: gw1.2.833.1 , Location: scaffold_2:1179227-1181290( - ) , GoName: protein ubiquitination , GotermType: biological_process , KOG Defline: PHD Zn-finger protein ,KOG Class: General function prediction only , KOG Group: POORLY CHARACTERIZED; : : Next best hit , protein id: 77707 (alignment of 14 with 100 % Identity) ,Name: estExt_Genewis…	12148
GT_Tvirens_Specific_12161	ATATGCCGATTAATCATCTACTCGAGAAACTAAAGCGAATGGGCGAAAAAGCCCCGCAGA	12161	Protein ID: 12161 (alignment of 60 with 100% Identity) , Name: gw1.4.743.1 , Location: scaffold_4:1686940-1689357( - ); : : Next best hit , protein id: 35428 (alignment of 15 with 100 % Identity) ,Name: e_gw1.5.474.1 , Location: scaffold_5:313333-316714( + ) , GoName: DNA recombination , GotermType: biological_process , KOG Defline: ATP-dependent DNA ligase IV ,KOG Class: "Replication, recombinat…	12161
GT_Tvirens_Specific_12176	TATCAAGAGCAGCGATGTTGATACCATGTCTACTTGGTTCAATAGAGACCAGCCGTTGTG	12176	Protein ID: 12176 (alignment of 60 with 100% Identity) , Name: gw1.25.122.1 , Location: scaffold_25:57275-59254( - ); : : Next best hit , protein id: 77430 (alignment of 15 with 100 % Identity) ,Name: estExt_Genewise1Plus.C_190223 , Location: scaffold_19:373144-375816( + ) , Ecpathway Description: Phospholipase D. , Pathway: Phospholipid degradation ; Glycerolipid metabolism , Pathway_class: Meta…	12176
GT_Tvirens_Specific_12193	ACCAAGACTGACGAGTACGGTAAATGGAACTTTAGCAAAGTTGACGCATTAACCACGGGT	12193	Protein ID: 12193 (alignment of 60 with 100% Identity) , Name: gw1.4.748.1 , Location: scaffold_4:1588591-1590562( - ); : : Next best hit , protein id: 42909 (alignment of 18 with 94.44 % Identity) ,Name: e_gw1.11.670.1 , Location: scaffold_11:888866-895984( - )	12193
GT_Tvirens_Specific_12208	TTATGATTAACCCGGTGTTTGAGAGCCACATGCGCAACTTGGATAATTGGAAGCTAGGGA	12208	Protein ID: 12208 (alignment of 60 with 100% Identity) , Name: gw1.8.558.1 , Location: scaffold_8:1175648-1177798( - ); : : Next best hit , protein id: 41363 (alignment of 15 with 100 % Identity) ,Name: e_gw1.9.1034.1 , Location: scaffold_9:96639-98945( - ) , GoName: ATP binding , GotermType: molecular_function , KOG Defline: "Molecular chaperones HSP70/HSC70, HSP70 superfamily" ,KOG Class: "Post…	12208
GT_Tvirens_Specific_12229	AGAGATGATGACAACGACGATGACAACTGTCAGTTAACCATTGCTCAGGGCTTCACCTTT	12229	Protein ID: 12229 (alignment of 60 with 100% Identity) , Name: gw1.9.566.1 , Location: scaffold_9:778739-780808( - ); : : Next best hit , protein id: 35175 (alignment of 23 with 91.3 % Identity) ,Name: e_gw1.5.960.1 , Location: scaffold_5:1655269-1661798( + ) , Ecpathway Description: Ubiquitin--protein ligase. , GoName: ubiquitin cycle ; ubiquitin-protein ligase activity , GotermType: biological_…	12229
GT_Tvirens_Specific_12242	AAGCTGCCTAAAATTGCCTCTTACGCAACATTGACAATGAGGGATTTGGCCAGACAAGAG	12242	Protein ID: 12242 (alignment of 60 with 100% Identity) , Name: gw1.8.561.1 , Location: scaffold_8:1667887-1670064( - ) , Ecpathway Description: Acid--D-amino-acid ligases (peptide synthases). , Pathway: Ubiquinone biosynthesis ; Tryptophan metabolism , Pathway_class: Metabolism of Cofactors and Vitamins ; Amino Acid Metabolism , GoName: ribosomal S6-glutamic acid ligase activity ; acid-amino acid…	12242
GT_Tvirens_Specific_12255	AGAGGATGATACAAGCTCATTAAACATTTCGGTTGCACTGGAGCTGCAAAAGCAGGGCAA	12255	Protein ID: 12255 (alignment of 60 with 100% Identity) , Name: gw1.6.621.1 , Location: scaffold_6:1490383-1492341( - ) , GoName: integral to membrane , GotermType: cellular_component; : : Next best hit , protein id: 74500 (alignment of 18 with 100 % Identity) ,Name: estExt_Genewise1Plus.C_70612 , Location: scaffold_7:872351-874141( + )	12255
GT_Tvirens_Specific_12287	AATAGAAGAAATCTCAAAGAACATTTACGACCACGGCCTCGATCGACTGCTCCCTAGCAT	12287	Protein ID: 12287 (alignment of 60 with 100% Identity) , Name: gw1.5.552.1 , Location: scaffold_5:654566-656322( - ) , GoName: transcription , GotermType: biological_process; : : Next best hit , protein id: 78151 (alignment of 14 with 100 % Identity) ,Name: estExt_Genewise1Plus.C_260156 , Location: scaffold_26:208270-210732( - ) , GoName: nucleoside:sodium symporter activity , GotermType: molecul…	12287
GT_Tvirens_Specific_12287	AGGGCGGATAGCTTTCTACAATATCCCGGAGAGGGGTTGGACGTTGTCAATGAGTTTTTT	12287	Protein ID: 12287 (alignment of 60 with 100% Identity) , Name: gw1.5.552.1 , Location: scaffold_5:654566-656322( - ) , GoName: transcription , GotermType: biological_process; : : Next best hit , protein id: 49387 (alignment of 14 with 100 % Identity) ,Name: e_gw1.21.388.1 , Location: scaffold_21:546475-548301( + ) , GoName: catalytic activity , GotermType: molecular_function , KOG Defline: Predic…	12287
GT_Tvirens_Specific_12287	ATTTCGTTGGATCGCGCAGTCTTACACATGATTTACTACACGGCAGTGTTGTGCCTTTAC	12287	Protein ID: 12287 (alignment of 60 with 100% Identity) , Name: gw1.5.552.1 , Location: scaffold_5:654566-656322( - ) , GoName: transcription , GotermType: biological_process; : : Next best hit , protein id: 56652 (alignment of 18 with 94.44 % Identity) ,Name: fgenesh1_pm.C_scaffold_8000071 , Location: scaffold_8:606982-608075( + ) , GoName: hydrolase activity, hydrolyzing O-glycosyl compounds , G…	12287
GT_Tvirens_Specific_12287	ATTTGTCGAGAGAGTCCCTTGAATGGGATAAAGAGGACAGCCCGGAAGAGACGCCCGAGG	12287	Protein ID: 12287 (alignment of 60 with 100% Identity) , Name: gw1.5.552.1 , Location: scaffold_5:654566-656322( - ) , GoName: transcription , GotermType: biological_process; : : Next best hit , protein id: 92081 (alignment of 13 with 100 % Identity) ,Name: fgenesh2_kg.C_scaffold_5000090 , Location: scaffold_5:1527030-1528111( + )	12287
GT_Tvirens_Specific_12291	TATATCACATGGATCATCATAGCTCTCATCGTCCTGAGCATTCTCGTCACGGTTACTGAG	12291	Protein ID: 12291 (alignment of 60 with 100% Identity) , Name: gw1.21.199.1 , Location: scaffold_21:70744-72744( - ); : : Next best hit , protein id: 31265 (alignment of 14 with 100 % Identity) ,Name: e_gw1.2.1350.1 , Location: scaffold_2:582713-583024( - )	12291
GT_Tvirens_Specific_12306	GTAGGAGAAATTGTGCAGAATGTTAAGAAATGCTGGGAAGAGGAGCTGGTTGAGATTAAC	12306	Protein ID: 12306 (alignment of 60 with 100% Identity) , Name: gw1.31.75.1 , Location: scaffold_31:47306-49121( - ); : : Next best hit , protein id: 51226 (alignment of 15 with 100 % Identity) ,Name: e_gw1.27.164.1 , Location: scaffold_27:151697-152743( + )	12306
GT_Tvirens_Specific_12307	ATGTGCTATGTGTTGGCTCTCTCTTTCTGTTCAGACCGGCAATTGAATGCCTACTTGAGT	12307	Protein ID: 12307 (alignment of 60 with 100% Identity) , Name: gw1.34.72.1 , Location: scaffold_34:18342-20487( - ) , Ecpathway Description: Carboxypeptidase C. , GoName: proteolysis and peptidolysis ; vacuolar carboxypeptidase Y ; serine carboxypeptidase activity ; carboxypeptidase C activity , GotermType: biological_process ; molecular_function , KOG Defline: Serine carboxypeptidases (lysosomal…	12307
GT_Tvirens_Specific_12314	TACTACGATGCAACAAGTGTTGCCAGTCGACAGTTCAAGAGGTGCTGCGCATAATTATGA	12314	Protein ID: 12314 (alignment of 60 with 100% Identity) , Name: gw1.14.395.1 , Location: scaffold_14:12393-14305( - ) , GoName: transcription factor activity , GotermType: molecular_function; : : Next best hit , protein id: 46883 (alignment of 15 with 100 % Identity) ,Name: e_gw1.16.42.1 , Location: scaffold_16:648830-650521( - )	12314
GT_Tvirens_Specific_12332	AGACTATGCTGGAGACAACAGTATCCGCACCTACGTACGACGCCATGAGCCGACCTGCTT	12332	Protein ID: 12332 (alignment of 60 with 100% Identity) , Name: gw1.4.760.1 , Location: scaffold_4:1215467-1217483( - ) , Ecpathway Description: In phosphorous-containing anhydrides. , Pathway: Starch and sucrose metabolism ; Folate biosynthesis , Pathway_class: Metabolism of Complex Carbohydrates ; Metabolism of Cofactors and Vitamins , GoName: regulation of transcription, DNA-dependent ; pyropho…	12332
GT_Tvirens_Specific_12335	AGAGAAGAAAAAGAAGAAGGACGTGCAGCAGCTAACCAAGAACGAATATGCCGTCCAATC	12335	Protein ID: 12335 (alignment of 60 with 100% Identity) , Name: gw1.6.624.1 , Location: scaffold_6:963513-965366( + ) , GoName: mRNA metabolism , GotermType: biological_process , KOG Defline: "Predicted RNA-binding protein, contains Pumilio domains" ,KOG Class: "Translation, ribosomal structure and biogenesis" , KOG Group: INFORMATION STORAGE AND PROCESSING; : : Next best hit , protein id: 71968 (…	12335
GT_Tvirens_Specific_12354	AACAACCGAGCGTGCGATAAAGTCAAAGCAAAGCTCTGAGAAGGATAAGCAGAAGGATAA	12354	Protein ID: 12354 (alignment of 60 with 100% Identity) , Name: gw1.6.626.1 , Location: scaffold_6:1790055-1791984( - ) , Ecpathway Description: Myosin ATPase. , Pathway: Purine metabolism , Pathway_class: Nucleotide Metabolism , GoName: myosin ATPase activity , GotermType: molecular_function , KOG Defline: MADS box transcription factor ,KOG Class: Transcription , KOG Group: INFORMATION STORAGE AN…	12354
GT_Tvirens_Specific_12364	AGATGCCTCCTCCCAAAGAAAAAATAGAGGCACATCAACGTACGTTTGCGAGAACACCAT	12364	Protein ID: 12364 (alignment of 60 with 100% Identity) , Name: gw1.7.604.1 , Location: scaffold_7:970459-972717( - ); : : Next best hit , protein id: 84125 (alignment of 14 with 100 % Identity) ,Name: estExt_Genewise1.C_11607 , Location: scaffold_1:2734787-2736720( + )	12364
GT_Tvirens_Specific_12377	TTTCTACCCGATATGATTTGTCGACAAGCATCAATGGCATGAATGGCATCCCTGGCATCA	12377	Protein ID: 12377 (alignment of 60 with 100% Identity) , Name: gw1.30.124.1 , Location: scaffold_30:187449-189463( - ); : : Next best hit , protein id: 69215 (alignment of 15 with 100 % Identity) ,Name: fgenesh1_pg.C_scaffold_21000056 , Location: scaffold_21:179014-182875( - ) , GoName: ATP binding , GotermType: molecular_function , KOG Defline: Myosin class I heavy chain ,KOG Class: Cytoskeleton…	12377
GT_Tvirens_Specific_12401	AAGAAGACTTGGCTGTTCTTCAGTCTATTCAGTATCTTCGCGACAAGGGCCTCATGAACA	12401	Protein ID: 12401 (alignment of 60 with 100% Identity) , Name: gw1.10.469.1 , Location: scaffold_10:838640-840602( - ) , Ecpathway Description: Acid--D-amino-acid ligases (peptide synthases). , Pathway: Ubiquinone biosynthesis ; Tryptophan metabolism , Pathway_class: Metabolism of Cofactors and Vitamins ; Amino Acid Metabolism , GoName: ribosomal S6-glutamic acid ligase activity ; UDP-N-acetylmur…	12401
GT_Tvirens_Specific_12422	AAACCTGGTGGACAACGGTGAAAAGATCCAGAAGCTGTATCTGGACACTTTTGAAGCAGA	12422	Protein ID: 12422 (alignment of 60 with 100% Identity) , Name: gw1.7.607.1 , Location: scaffold_7:1340817-1342952( - ) , GoName: structural constituent of nuclear pore , GotermType: molecular_function , KOG Defline: Nuclear porin ,KOG Class: Nuclear structure , KOG Group: CELLULAR PROCESSES AND SIGNALING; : : Next best hit , protein id: 21571 (alignment of 16 with 100 % Identity) ,Name: gw1.2.149…	12422
GT_Tvirens_Specific_12429	TTATTCGCAAAAGCCCCGACCATCTAGACAATTACATGTTAGTGGCTCCATGCTGGCTAA	12429	Protein ID: 12429 (alignment of 60 with 100% Identity) , Name: gw1.17.261.1 , Location: scaffold_17:644199-646106( - ); : : Next best hit , protein id: 57544 (alignment of 15 with 100 % Identity) ,Name: fgenesh1_pm.C_scaffold_11000252 , Location: scaffold_11:1304819-1313321( + ) , GoName: rhodopsin-like receptor activity , GotermType: molecular_function , KOG Defline: Ras GTPase activating protei…	12429
GT_Tvirens_Specific_12445	AGAGAAATAGAAGGCGCACTATCGGATTCTATTTATAACAACCCCCTGAGATGCGATCCC	12445	Protein ID: 12445 (alignment of 60 with 100% Identity) , Name: gw1.2.848.1 , Location: scaffold_2:1109579-1111447( - ) , GoName: G-protein coupled receptor protein signaling pathway , GotermType: biological_process; : : Next best hit , protein id: 80600 (alignment of 14 with 100 % Identity) ,Name: estExt_fgenesh1_pg.C_110155 , Location: scaffold_11:540878-542359( + ) , Ecpathway Description: Pyri…	12445
GT_Tvirens_Specific_12449	ATTTGGATATCATATTGTGGTTAACGACCTCTTGAAAGGGGGCGCTGACGTGAACAGAGT	12449	Protein ID: 12449 (alignment of 60 with 100% Identity) , Name: gw1.4.766.1 , Location: scaffold_4:1162163-1163740( - ); : : Next best hit , protein id: 85599 (alignment of 14 with 100 % Identity) ,Name: estExt_Genewise1.C_40315 , Location: scaffold_4:531436-533788( - ) , GoName: metallopeptidase activity , GotermType: molecular_function	12449
GT_Tvirens_Specific_12477	GCCTGGAAGCGATACGAGAAAGAAGTCCCGTATATCTTTATCCCGGTGAGTTTTATCTTG	12477	Protein ID: 12477 (alignment of 60 with 100% Identity) , Name: gw1.68.6.1 , Location: scaffold_68:6265-7403( + ) , GoName: membrane , GotermType: cellular_component , KOG Defline: Sterol reductase/lamin B receptor ,KOG Class: Lipid transport and metabolism , KOG Group: METABOLISM; : : Next best hit , protein id: 46635 (alignment of 15 with 100 % Identity) ,Name: e_gw1.15.596.1 , Location: scaffol…	12477
GT_Tvirens_Specific_12487	ATTTGAGAACAAGTGGTTCGATACTGTACAAGAATGGGTGTGGCTTGACACGGTCTTGGT	12487	Protein ID: 12487 (alignment of 60 with 100% Identity) , Name: gw1.17.262.1 , Location: scaffold_17:20567-22997( - ); : : Next best hit , protein id: 14627 (alignment of 14 with 100 % Identity) ,Name: gw1.8.665.1 , Location: scaffold_8:591077-592518( + )	12487
GT_Tvirens_Specific_12495	TATTCTTATCAACTCCTCGGTATCTTGTTCCGACGAAGAGAAGCTTAGAGGCATCCGAAC	12495	Protein ID: 12495 (alignment of 60 with 100% Identity) , Name: gw1.2.852.1 , Location: scaffold_2:83041-85048( - ); : : Next best hit , protein id: 6474 (alignment of 15 with 100 % Identity) ,Name: gw1.7.300.1 , Location: scaffold_7:1829519-1830571( - )	12495
GT_Tvirens_Specific_12520	ATCAAATGGCTCTTGCTCTAAGAAATCCCCTTAGGACACCCTTCACAATTCCTGTGAATC	12520	Protein ID: 12520 (alignment of 60 with 100% Identity) , Name: gw1.1.994.1 , Location: scaffold_1:1843841-1845542( - ); : : Next best hit , protein id: 50059 (alignment of 14 with 100 % Identity) ,Name: e_gw1.23.316.1 , Location: scaffold_23:10525-14313( + )	12520
GT_Tvirens_Specific_12541	ATTGGCGATCAAGTCTCTGCGCAGCTCAATGAGGGTGATAGTGTGTTGTTACATCTAACA	12541	Protein ID: 12541 (alignment of 60 with 100% Identity) , Name: gw1.15.310.1 , Location: scaffold_15:251244-252642( + ) , GoName: carbohydrate metabolism , GotermType: biological_process , KOG Defline: Alpha-D-galactosidase (melibiase) ,KOG Class: Carbohydrate transport and metabolism , KOG Group: METABOLISM; : : Next best hit , protein id: 40614 (alignment of 14 with 100 % Identity) ,Name: e_gw1.…	12541
GT_Tvirens_Specific_12550	GCTTTACCATCTTCTCAATATGCACATCTACGCCGACGTCTACAGTTACATGCAAAATCT	12550	Protein ID: 12550 (alignment of 60 with 100% Identity) , Name: gw1.4.771.1 , Location: scaffold_4:901236-903241( - ); : : Next best hit , protein id: 36721 (alignment of 16 with 100 % Identity) ,Name: e_gw1.6.1116.1 , Location: scaffold_6:120940-123076( + ) , GoName: transcription factor activity , GotermType: molecular_function	12550
GT_Tvirens_Specific_12573	AAGCACCCGGATACTCTATTCGCCATCCACAACCTTGCTCACACCTGGAAAATGCAAGGC	12573	Protein ID: 12573 (alignment of 60 with 100% Identity) , Name: gw1.1.1002.1 , Location: scaffold_1:3373101-3373565( + ); : : Next best hit , protein id: 15251 (alignment of 14 with 100 % Identity) ,Name: gw1.12.489.1 , Location: scaffold_12:829041-830256( - ) , GoName: integral to membrane , GotermType: cellular_component , KOG Defline: Ca2+/H+ antiporter VCX1 and related proteins ,KOG Class: Ino…	12573
GT_Tvirens_Specific_12576	AAGAGGATCCAAGAGTTGGGTGCAAACGCTGAAAGATCCGGAAATGAACTTCTTGATCGT	12576	Protein ID: 12576 (alignment of 60 with 100% Identity) , Name: gw1.12.398.1 , Location: scaffold_12:1000179-1001940( - ) , GoName: regulation of transcription, DNA-dependent , GotermType: biological_process; : : Next best hit , protein id: 20565 (alignment of 14 with 100 % Identity) ,Name: gw1.2.1421.1 , Location: scaffold_2:1711347-1714621( - ) , GoName: RNA splicing , GotermType: biological_pro…	12576
GT_Tvirens_Specific_12590	AACTTTGCCAGAATGGTTGTAGAGTGCAACAGTGCTCAGAATTCGCAGCAATGCAACGAA	12590	Protein ID: 12590 (alignment of 60 with 100% Identity) , Name: gw1.2.859.1 , Location: scaffold_2:1823711-1825540( - ) , GoName: DNA binding , GotermType: molecular_function , KOG Defline: bZIP transcription factor ATF6 ,KOG Class: Transcription , KOG Group: INFORMATION STORAGE AND PROCESSING; : : Next best hit , protein id: 82613 (alignment of 13 with 100 % Identity) ,Name: estExt_fgenesh1_pm.C_…	12590
GT_Tvirens_Specific_12616	AGATTTCCGAAATGACCACCGAGGAAATACCATTCGCTGAACGCTACCAACCTCAAAACT	12616	Protein ID: 12616 (alignment of 60 with 100% Identity) , Name: gw1.9.583.1 , Location: scaffold_9:1117972-1119895( - ); : : Next best hit , protein id: 851 (alignment of 16 with 100 % Identity) ,Name: gw1.3.47.1 , Location: scaffold_3:1800997-1803862( - ) , Ecpathway Description: Ubiquitin thiolesterase. , GoName: cysteine-type endopeptidase activity ; ubiquitin-dependent protein catabolism ; ubi…	12616
GT_Tvirens_Specific_12617	AAGAAGCCAAATAATACCGGTACAAACAGAGGAAACATATTCAATGTCCTCTCCATAGAT	12617	Protein ID: 12617 (alignment of 60 with 100% Identity) , Name: gw1.8.573.1 , Location: scaffold_8:1767369-1769201( - ); : : Next best hit , protein id: 81377 (alignment of 17 with 100 % Identity) ,Name: estExt_fgenesh1_pg.C_260052 , Location: scaffold_26:169869-171250( + )	12617
GT_Tvirens_Specific_12619	GCCGAATATATCCGCCTCAAATATGACTCTCAGATATCAATACTCTCAATCTTATTCCGC	12619	Protein ID: 12619 (alignment of 60 with 100% Identity) , Name: gw1.4.776.1 , Location: scaffold_4:1693156-1695577( - ) , GoName: RNA binding , GotermType: molecular_function , KOG Defline: "Exosomal 3'-5' exoribonuclease complex, subunit ski4 (Csl4)" ,KOG Class: "Translation, ribosomal structure and biogenesis" , KOG Group: INFORMATION STORAGE AND PROCESSING; : : Next best hit , protein id: 23882…	12619
GT_Tvirens_Specific_12656	GTTTCGAAGAGGAAATTTATGCGTTTCCAGCTATTCGAATATTTGCCGTGGTTGATCCAA	12656	Protein ID: 12656 (alignment of 60 with 100% Identity) , Name: gw1.6.641.1 , Location: scaffold_6:1500416-1502707( - ) , Ecpathway Description: L-arabinose isomerase. , Pathway: Pentose and glucuronate interconversions , Pathway_class: Carbohydrate Metabolism , GoName: integral to membrane ; L-arabinose isomerase activity ; transporter activity , GotermType: cellular_component ; molecular_functio…	12656
GT_Tvirens_Specific_12657	TGATTACTATTACTGGGTATGAGTATCCCAACTTGGAGACAAAGGACTGGAAGACCGGTG	12657	Protein ID: 12657 (alignment of 60 with 100% Identity) , Name: gw1.8.577.1 , Location: scaffold_8:444534-446337( - ); : : Next best hit , protein id: 83830 (alignment of 15 with 100 % Identity) ,Name: estExt_Genewise1.C_10759 , Location: scaffold_1:1193569-1195087( - ) , GoName: heat shock protein binding , GotermType: molecular_function , KOG Defline: "Zuotin and related molecular chaperones (Dn…	12657
GT_Tvirens_Specific_12672	TTCGAGTATATGGCGCATGAGTTTTGGATAAGCATTGAGAAGAGCATGGTTCGGATGCCT	12672	Protein ID: 12672 (alignment of 60 with 100% Identity) , Name: gw1.25.136.1 , Location: scaffold_25:382381-384602( - ); : : Next best hit , protein id: 27740 (alignment of 15 with 100 % Identity) ,Name: e_gw1.1.959.1 , Location: scaffold_1:2251364-2253384( - )	12672
GT_Tvirens_Specific_12677	TCTTATACCAGACTTCGGTCCTACTTTTGAAGAGAGAACGACCTAGCAACGGAGATTGGA	12677	Protein ID: 12677 (alignment of 60 with 100% Identity) , Name: gw1.3.867.1 , Location: scaffold_3:2141653-2143549( - ) , GoName: nucleus , GotermType: cellular_component; : : Next best hit , protein id: 614 (alignment of 15 with 100 % Identity) ,Name: gw1.11.18.1 , Location: scaffold_11:82213-85455( - ) , GoName: nucleic acid binding , GotermType: molecular_function , KOG Defline: FOG: Zn-finger …	12677
GT_Tvirens_Specific_12680	AATATGTAAAGAGATCATTAAACCTCTCTCAGAGAACTGTGGGCAGTGGAGGAGGAGCAC	12680	Protein ID: 12680 (alignment of 60 with 100% Identity) , Name: gw1.18.264.1 , Location: scaffold_18:427327-429110( - ); : : Next best hit , protein id: 51126 (alignment of 17 with 100 % Identity) ,Name: e_gw1.27.131.1 , Location: scaffold_27:130593-132170( + )	12680
GT_Tvirens_Specific_12722	TAAAGAGTACAACGAAGAAGAGTCAACGCTAGTATATCAGGCTCCAAGTGTTGTGGGCAG	12722	Protein ID: 12722 (alignment of 60 with 100% Identity) , Name: gw1.33.71.1 , Location: scaffold_33:212659-214725( - ) , GoName: protein binding , GotermType: molecular_function; : : Next best hit , protein id: 82975 (alignment of 14 with 100 % Identity) ,Name: estExt_fgenesh1_pm.C_110186 , Location: scaffold_11:907716-911361( + ) , GoName: zinc ion binding , GotermType: molecular_function , KOG D…	12722
GT_Tvirens_Specific_12745	CCTAGCATAAAAACTGCGGTCACCAATGCCTACAGCAAGGCCATAAAAATAGGTTTGATA	12745	Protein ID: 12745 (alignment of 60 with 100% Identity) , Name: gw1.39.29.1 , Location: scaffold_39:18409-20279( - ) , GoName: transporter activity , GotermType: molecular_function , KOG Defline: Predicted transporter (major facilitator superfamily) ,KOG Class: General function prediction only , KOG Group: POORLY CHARACTERIZED; : : Next best hit , protein id: 82420 (alignment of 15 with 100 % Iden…	12745
GT_Tvirens_Specific_12801	ATGATTAACTTGTTTGAGCAGATATACTGGCCCTTTGTCATGGCCAGCATCAGTGCTCAC	12801	Protein ID: 12801 (alignment of 60 with 100% Identity) , Name: gw1.25.139.1 , Location: scaffold_25:287386-289227( + ) , GoName: transcription factor activity , GotermType: molecular_function; : : Next best hit , protein id: 83248 (alignment of 15 with 100 % Identity) ,Name: estExt_fgenesh1_pm.C_160011 , Location: scaffold_16:159348-161743( + ) , Ecpathway Description: Phosphomethylpyrimidine kin…	12801
GT_Tvirens_Specific_12802	ATTCCTTCCAGAGAGACCGTTCAAACACGGCGTTAGCAACAACTCTCCTTGTCAATTTCT	12802	Protein ID: 12802 (alignment of 60 with 100% Identity) , Name: gw1.10.482.1 , Location: scaffold_10:875714-877657( - ) , GoName: DNA binding , GotermType: molecular_function , KOG Defline: Serine/threonine protein kinase ,KOG Class: Signal transduction mechanisms , KOG Group: CELLULAR PROCESSES AND SIGNALING; : : Next best hit , protein id: 62054 (alignment of 14 with 100 % Identity) ,Name: fgene…	12802
GT_Tvirens_Specific_12816	TGGATAGAAATGTGGAATCGAGAAAAAGAGAAGACCACGCCCTCTGAAGAAGGTGTTCTC	12816	Protein ID: 12816 (alignment of 60 with 100% Identity) , Name: gw1.9.589.1 , Location: scaffold_9:602600-604426( - ); : : Next best hit , protein id: 84484 (alignment of 14 with 100 % Identity) ,Name: estExt_Genewise1.C_20562 , Location: scaffold_2:806823-809634( - ) , GoName: NADH dehydrogenase (ubiquinone) activity , GotermType: molecular_function , KOG Defline: "NADH-ubiquinone oxidoreductase,…	12816
GT_Tvirens_Specific_12830	AAACAGTCTGCCACGACTGATTTCCAGAAGTGGTTCTGGGAGAATAGGCGAGATTTGAAT	12830	Protein ID: 12830 (alignment of 60 with 100% Identity) , Name: gw1.6.653.1 , Location: scaffold_6:506216-507937( - ); : : Next best hit , protein id: 85979 (alignment of 17 with 100 % Identity) ,Name: estExt_Genewise1.C_41493 , Location: scaffold_4:2173967-2175785( + ) , Ecpathway Description: Glutathione transferase. , Pathway: Glutathione metabolism , Pathway_class: Metabolism of Other Amino Ac…	12830
GT_Tvirens_Specific_12847	GAACCAGATCTTACATGAACGAATCACCAAGCTCATCACACCTCCTACAGAGTTCATGTT	12847	Protein ID: 12847 (alignment of 60 with 100% Identity) , Name: gw1.6.654.1 , Location: scaffold_6:874506-876368( + ); : : Next best hit , protein id: 77465 (alignment of 15 with 100 % Identity) ,Name: estExt_Genewise1Plus.C_190290 , Location: scaffold_19:479621-481658( + )	12847
GT_Tvirens_Specific_12854	AAGTCTCGAATTTACAACTGGTGCAGATACCTGGAACATGGATGCATACACCGACTTGGA	12854	Protein ID: 12854 (alignment of 60 with 100% Identity) , Name: gw1.4.789.1 , Location: scaffold_4:940272-942092( - ) , GoName: transcription factor activity , GotermType: molecular_function; : : Next best hit , protein id: 90152 (alignment of 14 with 100 % Identity) ,Name: estExt_Genewise1.C_190370 , Location: scaffold_19:566649-572958( - ) , Ecpathway Description: Chitin synthase. , Pathway: Ami…	12854
GT_Tvirens_Specific_12867	CTCGGTGTATCAGTTTCTACGTTGTTCTTACACACTGAAGTAATCAATCGACTTCCGGAA	12867	Protein ID: 12867 (alignment of 60 with 100% Identity) , Name: gw1.8.586.1 , Location: scaffold_8:1774387-1775851( - ) , GoName: tetracycline:hydrogen antiporter activity , GotermType: molecular_function , KOG Defline: Predicted transporter (major facilitator superfamily) ,KOG Class: General function prediction only , KOG Group: POORLY CHARACTERIZED; : : Next best hit , protein id: 35567 (alignme…	12867
GT_Tvirens_Specific_12889	TAAAGATTTATGACACGAGGGCAGAACCGTATGGGTTCAAGGAGTGGTGGAACGATGTAT	12889	Protein ID: 12889 (alignment of 60 with 100% Identity) , Name: gw1.23.190.1 , Location: scaffold_23:258902-260221( + ); : : Next best hit , protein id: 11452 (alignment of 13 with 100 % Identity) ,Name: gw1.3.791.1 , Location: scaffold_3:763259-765705( - )	12889
GT_Tvirens_Specific_12894	TACAAAGAAGCTACAGTTACATCAACATCAAACTACGCGCCCTTCTATGGGAGGGCTATC	12894	Protein ID: 12894 (alignment of 60 with 100% Identity) , Name: gw1.9.595.1 , Location: scaffold_9:704888-706642( - ) , GoName: DNA binding , GotermType: molecular_function , KOG Defline: Serine/threonine protein kinase ,KOG Class: Signal transduction mechanisms , KOG Group: CELLULAR PROCESSES AND SIGNALING; : : Next best hit , protein id: 48270 (alignment of 17 with 100 % Identity) ,Name: e_gw1.1…	12894
GT_Tvirens_Specific_12934	ATTGTTCCTCAGCCTTCGAACTTTAGTGCTACAATTAGCCCATGGATTCCAGAAGTGGTC	12934	Protein ID: 12934 (alignment of 60 with 100% Identity) , Name: gw1.8.588.1 , Location: scaffold_8:298795-300655( - ) , GoName: response to oxidative stress , GotermType: biological_process; : : Next best hit , protein id: 58166 (alignment of 25 with 92 % Identity) ,Name: fgenesh1_pm.C_scaffold_14000223 , Location: scaffold_14:1185189-1187144( + ) , GoName: peroxidase activity , GotermType: molecu…	12934
GT_Tvirens_Specific_12953	TAACATATACCGACACAGACAAGTTGTCACAAATCATCTACTCCATTTCCTCACACTAGA	12953	Protein ID: 12953 (alignment of 60 with 100% Identity) , Name: gw1.17.272.1 , Location: scaffold_17:29979-31721( - ); : : Next best hit , protein id: 59119 (alignment of 15 with 100 % Identity) ,Name: fgenesh1_pm.C_scaffold_23000040 , Location: scaffold_23:164247-166400( + )	12953
GT_Tvirens_Specific_12973	TATGTGACAGACCTTGACGTCCAGACCTTGAAGCGTGCCGAGGGCTTCCACAATGCCTCT	12973	Protein ID: 12973 (alignment of 60 with 100% Identity) , Name: gw1.28.110.1 , Location: scaffold_28:192965-195424( + ) , GoName: nucleic acid binding , GotermType: molecular_function , KOG Defline: FOG: Zn-finger ,KOG Class: General function prediction only , KOG Group: POORLY CHARACTERIZED; : : Next best hit , protein id: 70128 (alignment of 16 with 100 % Identity) ,Name: fgenesh1_pg.C_scaffold_…	12973
GT_Tvirens_Specific_12990	AGTACCTTTGACATCAAGCTGCAGATGGGAAAAGTGAACAAGCTCCTCAAGACTGGCTAT	12990	Protein ID: 12990 (alignment of 60 with 100% Identity) , Name: gw1.7.632.1 , Location: scaffold_7:164477-166384( - ); : : Next best hit , protein id: 20151 (alignment of 17 with 100 % Identity) ,Name: gw1.2.1390.1 , Location: scaffold_2:1590125-1595048( - ) , Ecpathway Description: Ubiquitin thiolesterase. , GoName: cysteine-type endopeptidase activity ; ubiquitin-dependent protein catabolism ; u…	12990
GT_Tvirens_Specific_13002	GCAGATAGTCACGAAAGTGCGAAGCGAATTTCCTCCATCAAATCTATCCTCAATCCATCA	13002	Protein ID: 13002 (alignment of 60 with 100% Identity) , Name: gw1.19.262.1 , Location: scaffold_19:288372-289933( - ) , GoName: regulation of transcription, DNA-dependent , GotermType: biological_process , KOG Defline: GATA-4/5/6 transcription factors ,KOG Class: Transcription , KOG Group: INFORMATION STORAGE AND PROCESSING; : : Next best hit , protein id: 63814 (alignment of 16 with 100 % Ident…	13002
GT_Tvirens_Specific_13017	ATCTGTATAGCAAAGCCCGGCAGTTGGAATACGGGGATTGGAATTATCCAGTCATTACAG	13017	Protein ID: 13017 (alignment of 60 with 100% Identity) , Name: gw1.19.263.1 , Location: scaffold_19:204002-205413( + ); : : Next best hit , protein id: 62112 (alignment of 14 with 100 % Identity) ,Name: fgenesh1_pg.C_scaffold_3000325 , Location: scaffold_3:1178561-1180342( - )	13017
GT_Tvirens_Specific_13058	TGCACAGTCTGCGTACGCATACAACCGAAGCATTTTCGCTAAATTCTAACTCTTTCGGCA	13058	Protein ID: 13058 (alignment of 60 with 100% Identity) , Name: gw1.1.1031.1 , Location: scaffold_1:3221696-3223635( - ) , GoName: nucleic acid binding , GotermType: molecular_function , KOG Defline: FOG: RRM domain ,KOG Class: General function prediction only , KOG Group: POORLY CHARACTERIZED; : : Next best hit , protein id: 61115 (alignment of 14 with 100 % Identity) ,Name: fgenesh1_pg.C_scaffol…	13058
GT_Tvirens_Specific_13061	ACAACATGACGAGCAGCCACGGACACTCGGGTTATGCAATGAGCAGCGATGAGAACGACC	13061	Protein ID: 13061 (alignment of 60 with 100% Identity) , Name: gw1.3.887.1 , Location: scaffold_3:2298517-2299966( - ) , GoName: zinc ion binding , GotermType: molecular_function , KOG Defline: K-homology type RNA binding proteins ,KOG Class: RNA processing and modification , KOG Group: INFORMATION STORAGE AND PROCESSING; : : Next best hit , protein id: 62143 (alignment of 16 with 100 % Identity)…	13061
GT_Tvirens_Specific_13069	AACAATATGAAGGTCAACATGAACAAGAACCGCAAACTGCGCCAAATCACACAGGGCACA	13069	Protein ID: 13069 (alignment of 60 with 100% Identity) , Name: gw1.2.894.1 , Location: scaffold_2:434773-436692( - ); : : Next best hit , protein id: 74871 (alignment of 15 with 100 % Identity) ,Name: estExt_Genewise1Plus.C_80616 , Location: scaffold_8:1037320-1038969( - ) , Ecpathway Description: Transaminases (aminotransferases). , Pathway: Aminophosphonate metabolism ; Caprolactam degradation …	13069
GT_Tvirens_Specific_13094	TTCGACTCTGCGACGGAGAACTTGAGAGGAGCATCCATGAATGAAATGCTGAACTATCTA	13094	Protein ID: 13094 (alignment of 60 with 100% Identity) , Name: gw1.3.890.1 , Location: scaffold_3:1640901-1642515( - ) , GoName: subtilase activity , GotermType: molecular_function; : : Next best hit , protein id: 29469 (alignment of 14 with 100 % Identity) ,Name: e_gw1.1.406.1 , Location: scaffold_1:34843-36188( - )	13094
GT_Tvirens_Specific_13146	ATACTTCAGGATGAAGATTTACATTGTCAGCCTGAGTTCCATCAATGCCACGGAGGAAGG	13146	Protein ID: 13146 (alignment of 60 with 100% Identity) , Name: gw1.33.73.1 , Location: scaffold_33:118550-120178( - ) , GoName: ATP binding , GotermType: molecular_function , KOG Defline: AAA+-type ATPase ,KOG Class: "Posttranslational modification, protein turnover, chaperones" , KOG Group: CELLULAR PROCESSES AND SIGNALING; : : Next best hit , protein id: 1243 (alignment of 18 with 100 % Identit…	13146
GT_Tvirens_Specific_13148	AATTTGCAGCAACTAGTGACACTTATCTCGCCTTTAGCCATGGCAGATATGCTTGTGCTG	13148	Protein ID: 13148 (alignment of 60 with 100% Identity) , Name: gw1.6.676.1 , Location: scaffold_6:1353808-1355548( - ) , Ecpathway Description: Unspecific monooxygenase. , Pathway: gamma-Hexachlorocyclohexane degradation ; Fatty acid metabolism ; Tryptophan metabolism , Pathway_class: Biodegradation of Xenobiotics ; Lipid Metabolism ; Amino Acid Metabolism , GoName: electron transport ; unspecifi…	13148
GT_Tvirens_Specific_13163	TTTCGATTGCTGTTGGAGTGGGGAAGAATTACAGATGATGACAGAGACGACTTAGGGTTT	13163	Protein ID: 13163 (alignment of 60 with 100% Identity) , Name: gw1.10.497.1 , Location: scaffold_10:1057723-1059363( - ); : : Next best hit , protein id: 3925 (alignment of 15 with 100 % Identity) ,Name: gw1.1.314.1 , Location: scaffold_1:2686217-2687787( - )	13163
GT_Tvirens_Specific_13173	AAATCACGAATGTCGAGACAAGGAAGTGTCAAACGGCCGTCCAGACAATCATCTGTTCAT	13173	Protein ID: 13173 (alignment of 60 with 100% Identity) , Name: gw1.18.279.1 , Location: scaffold_18:467979-469696( - ); : : Next best hit , protein id: 86106 (alignment of 13 with 100 % Identity) ,Name: estExt_Genewise1.C_50198 , Location: scaffold_5:287418-290745( - ) , GoName: vesicle docking during exocytosis , GotermType: biological_process , KOG Defline: Exocyst complex subunit Sec8 ,KOG Cla…	13173
GT_Tvirens_Specific_13186	ATATTTCTGGCCTGTACAATGAACAGGCGCAACAAAATGAAGAATAAACTGCACGTCGTT	13186	Protein ID: 13186 (alignment of 60 with 100% Identity) , Name: gw1.16.198.1 , Location: scaffold_16:146881-148705( - ); : : Next best hit , protein id: 86324 (alignment of 14 with 100 % Identity) ,Name: estExt_Genewise1.C_50896 , Location: scaffold_5:1247613-1248846( - )	13186
GT_Tvirens_Specific_13190	TATACAAGTGGAAAGAGACGGAGATAATGGGTGTTGGTGTACTCGAGGACGAGCTTTAAC	13190	Protein ID: 13190 (alignment of 60 with 100% Identity) , Name: gw1.31.78.1 , Location: scaffold_31:49995-51876( - ) , GoName: cation transporter activity , GotermType: molecular_function , KOG Defline: Putative Zn2+ transporter MSC2 (cation diffusion facilitator superfamily) ,KOG Class: Inorganic ion transport and metabolism , KOG Group: METABOLISM; : : Next best hit , protein id: 82096 (alignmen…	13190
GT_Tvirens_Specific_13221	TTTATGAGTTGCCGCCGACGAATTTTAGTTATGAACTTCCTGCAGAGAGCGTGGAGCATA	13221	Protein ID: 13221 (alignment of 60 with 100% Identity) , Name: gw1.1.1041.1 , Location: scaffold_1:717114-718947( - ); : : Next best hit , protein id: 75754 (alignment of 15 with 100 % Identity) ,Name: estExt_Genewise1Plus.C_100543 , Location: scaffold_10:799069-801967( - ) , GoName: zinc ion binding , GotermType: molecular_function	13221
GT_Tvirens_Specific_13236	TCTGTCAAATTTGAGAGGAACATACTGGAGCGCCGACGTAATGTATCGACTCTTTGATCG	13236	Protein ID: 13236 (alignment of 60 with 100% Identity) , Name: gw1.8.601.1 , Location: scaffold_8:311336-312827( + ) , GoName: nucleus , GotermType: cellular_component; : : Next best hit , protein id: 34053 (alignment of 16 with 100 % Identity) ,Name: e_gw1.4.1602.1 , Location: scaffold_4:1134008-1135122( + ) , Ecpathway Description: D-xylose 1-dehydrogenase (NADP+). , GoName: D-xylose 1-dehydrog…	13236
GT_Tvirens_Specific_13238	CTTTGCGCTTTGACATACCTTTCCCTTTTAGAGAAGCAAGAAATTTTGCTCGTAATGCAA	13238	Protein ID: 13238 (alignment of 60 with 100% Identity) , Name: gw1.15.334.1 , Location: scaffold_15:798491-800404( - ) , GoName: transcription factor activity , GotermType: molecular_function; : : Next best hit , protein id: 35744 (alignment of 15 with 100 % Identity) ,Name: e_gw1.5.456.1 , Location: scaffold_5:543815-547927( + ) , GoName: amino acid transport , GotermType: biological_process , K…	13238
GT_Tvirens_Specific_13269	GGCATGCTTAGCAAGTCCAAGTTTGAGAAATGGAACAAAGTAATTGGAAGGAAGATATCT	13269	Protein ID: 13269 (alignment of 60 with 100% Identity) , Name: gw1.5.597.1 , Location: scaffold_5:103828-105495( - ); : : Next best hit , protein id: 70057 (alignment of 17 with 100 % Identity) ,Name: fgenesh1_pg.C_scaffold_28000018 , Location: scaffold_28:50352-57175( + ) , Ecpathway Description: Hexosyltransferases. , Pathway: Glycerolipid metabolism ; Globoside metabolism ; Blood group glycoli…	13269
GT_Tvirens_Specific_13293	TGAAGTATACCATCATCTAGCACCTTTTACCGCTCTTTTGCGCAAAATGCTGGCTTGGGA	13293	Protein ID: 13293 (alignment of 60 with 100% Identity) , Name: gw1.1.1046.1 , Location: scaffold_1:1985873-1987504( - ) , GoName: protein kinase activity , GotermType: molecular_function; : : Next best hit , protein id: 15995 (alignment of 15 with 100 % Identity) ,Name: gw1.2.1096.1 , Location: scaffold_2:1899023-1899972( - ) , Ecpathway Description: With NAD(+) or NADP(+) as acceptor. , Pathway:…	13293
GT_Tvirens_Specific_13304	CAGGAGAACCAGATGACAAAGAAGAAGAAGAAGAAGGCATAATTGTGTTTCGTGGACGTA	13304	Protein ID: 13304 (alignment of 60 with 100% Identity) , Name: gw1.14.432.1 , Location: scaffold_14:912839-914490( - ); : : Next best hit , protein id: 38060 (alignment of 23 with 100 % Identity) ,Name: e_gw1.7.517.1 , Location: scaffold_7:1410175-1413279( + ) , Ecpathway Description: Acid--D-amino-acid ligases (peptide synthases). , Pathway: Tryptophan metabolism ; Ubiquinone biosynthesis , Path…	13304
GT_Tvirens_Specific_13321	AACTCCTGAGAATATCAGCATCGCGCAAATCCGTGAAGATATCGAAAACCTCAAGGGAGT	13321	Protein ID: 13321 (alignment of 60 with 100% Identity) , Name: gw1.21.225.1 , Location: scaffold_21:4196-6041( + ) , GoName: cation transporter activity , GotermType: molecular_function , KOG Defline: Zn2+ transporter ZNT1 and related Cd2+/Zn2+ transporters (cation diffusion facilitator superfamily) ,KOG Class: Inorganic ion transport and metabolism , KOG Group: METABOLISM; : : Next best hit , pr…	13321
GT_Tvirens_Specific_13328	ATCAAGGCCGTTCAGGATCTACGACGTCAGATGAAAAAAGAAACAGTAAACCTCGACTTG	13328	Protein ID: 13328 (alignment of 60 with 100% Identity) , Name: gw1.25.147.1 , Location: scaffold_25:13029-14171( + ) , GoName: unfolded protein binding , GotermType: molecular_function , KOG Defline: Molecular chaperone (DnaJ superfamily) ,KOG Class: "Posttranslational modification, protein turnover, chaperones" , KOG Group: CELLULAR PROCESSES AND SIGNALING; : : Next best hit , protein id: 62501 …	13328
GT_Tvirens_Specific_13340	TCACTACGACAGATTCGGAATGAACAAATGTACAAACCACTGGAGGCTCGTTCATCCCAT	13340	Protein ID: 13340 (alignment of 60 with 100% Identity) , Name: gw1.28.114.1 , Location: scaffold_28:10416-11259( - ); : : Next best hit , protein id: 76674 (alignment of 15 with 100 % Identity) ,Name: estExt_Genewise1Plus.C_140135 , Location: scaffold_14:190249-192056( + )	13340
GT_Tvirens_Specific_13390	AGTTCATCAAGAAGAAGCAAATGGCCTACGTTTGAGGAGCTGGATCATTCAGGCAAGACA	13390	Protein ID: 13390 (alignment of 60 with 100% Identity) , Name: gw1.11.439.1 , Location: scaffold_11:6495-8344( - ); : : Next best hit , protein id: 81674 (alignment of 19 with 94.74 % Identity) ,Name: estExt_fgenesh1_pm.C_10292 , Location: scaffold_1:1962586-1964523( - )	13390
GT_Tvirens_Specific_13438	TATGATCAATATGGCCAGAGCCCCTATGACACCGGCTACGGCAATGGAGCCAGCGAGATG	13438	Protein ID: 13438 (alignment of 60 with 100% Identity) , Name: gw1.8.612.1 , Location: scaffold_8:1080778-1082067( - ); : : Next best hit , protein id: 110852 (alignment of 25 with 92 % Identity) ,Name: estExt_fgenesh2_kg.C_30097 , Location: scaffold_3:1718683-1719507( - )	13438
GT_Tvirens_Specific_13455	TTTGTGACGTTCCCGCTCATCTACTTCACTGCCCGGTCACGGTACATGATGGTGCAGCCT	13455	Protein ID: 13455 (alignment of 60 with 100% Identity) , Name: gw1.14.438.1 , Location: scaffold_14:294707-296404( - ) , GoName: transporter activity , GotermType: molecular_function , KOG Defline: Mn2+ and Fe2+ transporters of the NRAMP family ,KOG Class: Inorganic ion transport and metabolism , KOG Group: METABOLISM; : : Next best hit , protein id: 42395 (alignment of 15 with 100 % Identity) ,N…	13455
GT_Tvirens_Specific_13465	GAGAGAATGGCGCAAGAAATGAAGGATTCAATTTCTGGGCTGTGGGAAATTGACAAAGAG	13465	Protein ID: 13465 (alignment of 60 with 100% Identity) , Name: gw1.24.162.1 , Location: scaffold_24:143213-144819( - ); : : Next best hit , protein id: 736 (alignment of 14 with 100 % Identity) ,Name: gw1.4.41.1 , Location: scaffold_4:2301914-2305813( - )	13465
GT_Tvirens_Specific_13472	AAAGACATCCCGAACAACATGTACCAGCAGGTGTACTTCATCATCAACTTCCTCATGTCG	13472	Protein ID: 13472 (alignment of 60 with 100% Identity) , Name: gw1.6.697.1 , Location: scaffold_6:1325052-1326804( - ); : : Next best hit , protein id: 86623 (alignment of 23 with 91.3 % Identity) ,Name: estExt_Genewise1.C_60422 , Location: scaffold_6:574863-580200( + ) , GoName: transport , GotermType: biological_process , KOG Defline: "Pleiotropic drug resistance proteins (PDR1-15), ABC superfa…	13472
GT_Tvirens_Specific_13492	AGAGCGTCACCATCAGCATCATTAAGAAGATACCAGACGACATCTACGAAGAAATCGCCA	13492	Protein ID: 13492 (alignment of 60 with 100% Identity) , Name: gw1.33.78.1 , Location: scaffold_33:176031-177652( - ); : : Next best hit , protein id: 11120 (alignment of 15 with 100 % Identity) ,Name: gw1.5.489.1 , Location: scaffold_5:444364-446985( - ) , Ecpathway Description: Anthranilate synthase. , Pathway: Phenylalanine, tyrosine and tryptophan biosynthesis , Pathway_class: Amino Acid Meta…	13492
GT_Tvirens_Specific_13496	TTTCGATGTCAACAGGTTGAGACAAGCTACAGCAGAAGAGCAAATCGAAGCTCTTCGACA	13496	Protein ID: 13496 (alignment of 60 with 100% Identity) , Name: gw1.2.918.1 , Location: scaffold_2:633717-635400( - ) , GoName: ubiquitin-protein ligase activity , GotermType: molecular_function , KOG Defline: Predicted E3 ubiquitin ligase ,KOG Class: "Posttranslational modification, protein turnover, chaperones" , KOG Group: CELLULAR PROCESSES AND SIGNALING; : : Next best hit , protein id: 10766 …	13496
GT_Tvirens_Specific_13518	TTAAGAAGAGGTCGCAAGCTCTACTAGATAAGTGGAATAAGCTGCTTGCCAGCGAACCTA	13518	Protein ID: 13518 (alignment of 60 with 100% Identity) , Name: gw1.5.613.1 , Location: scaffold_5:1599872-1601610( - ); : : Next best hit , protein id: 38211 (alignment of 15 with 100 % Identity) ,Name: e_gw1.7.109.1 , Location: scaffold_7:1710790-1713055( + )	13518
GT_Tvirens_Specific_13541	GCTTACAAGATCTCAAAAGTAAATACGATCCGAAGAATAGGTTTTCGTATTACCATCCAA	13541	Protein ID: 13541 (alignment of 60 with 100% Identity) , Name: gw1.24.164.1 , Location: scaffold_24:171994-173562( - ) , GoName: electron transport , GotermType: biological_process , KOG Defline: Proteins containing the FAD binding domain ,KOG Class: Energy production and conversion , KOG Group: METABOLISM; : : Next best hit , protein id: 79473 (alignment of 14 with 100 % Identity) ,Name: estExt_…	13541
GT_Tvirens_Specific_13555	GATGTCTTATGGGTCAAGCCAATTCATGAGGCCGCTGGATATAAACTATGGCTGCAAATT	13555	Protein ID: 13555 (alignment of 60 with 100% Identity) , Name: gw1.3.910.1 , Location: scaffold_3:2139025-2140714( - ); : : Next best hit , protein id: 56457 (alignment of 15 with 100 % Identity) ,Name: fgenesh1_pm.C_scaffold_7000268 , Location: scaffold_7:1235659-1242210( + ) , GoName: DNA binding , GotermType: molecular_function , KOG Defline: Vacuolar sorting protein VPS33/slp1 (Sec1 family) ,…	13555
GT_Tvirens_Specific_13558	AGAAGACAATGAGTTGTCTCGCAAGGCTGTCGAAGAGATGAAGGAGGTTATTGCTGAGTT	13558	Protein ID: 13558 (alignment of 60 with 100% Identity) , Name: gw1.34.84.1 , Location: scaffold_34:124020-125801( - ); : : Next best hit , protein id: 66536 (alignment of 17 with 100 % Identity) ,Name: fgenesh1_pg.C_scaffold_11000217 , Location: scaffold_11:730457-733703( + ) , GoName: GTP binding , GotermType: molecular_function , KOG Defline: Translation elongation factor 2/ribosome biogenesis …	13558
GT_Tvirens_Specific_13564	TACAAGACTGAATCTCAGCACGAGTCCAGAAAAATGTCACTGTTTGATGTCGGCGGTCTT	13564	Protein ID: 13564 (alignment of 60 with 100% Identity) , Name: gw1.1.1068.1 , Location: scaffold_1:3049352-3051032( - ); : : Next best hit , protein id: 64138 (alignment of 21 with 95.24 % Identity) ,Name: fgenesh1_pg.C_scaffold_6000341 , Location: scaffold_6:1257734-1260143( - )	13564
GT_Tvirens_Specific_13584	AATTCATTCCACAGCTTCTTCACCCAGATTGACCAGTTTAGATCAAACCACTTCCTGTGG	13584	Protein ID: 13584 (alignment of 60 with 100% Identity) , Name: gw1.7.665.1 , Location: scaffold_7:1522064-1523822( + ) , Ecpathway Description: tRNA-pseudouridine synthase I. , GoName: pseudouridine synthase activity ; tRNA processing ; tRNA-pseudouridine synthase activity ; pseudouridylate synthase activity , GotermType: molecular_function ; biological_process , KOG Defline: Pseudouridylate synt…	13584
GT_Tvirens_Specific_13600	GGAATCATCAAACCTAGAATAGAAGAAGCGAAGATATTGAGTCGGCTTCAAGCGGTGATG	13600	Protein ID: 13600 (alignment of 60 with 100% Identity) , Name: gw1.2.923.1 , Location: scaffold_2:2419752-2421332( - ) , Ecpathway Description: With NADH or NADPH as one donor, and incorporation of one atom , Pathway: Phenylalanine metabolism ; Ubiquinone biosynthesis ; Alkaloid biosynthesis I ; Tryptophan metabolism ; Tyrosine metabolism ; Sterol biosynthesis ; Methane metabolism ; Bile acid bio…	13600
GT_Tvirens_Specific_13611	TCTCGATGGATTCGAAGAGTGGCTTCTTTTTAAAGATCAGCCGGTTGCGGAGACGAATAT	13611	Protein ID: 13611 (alignment of 60 with 100% Identity) , Name: gw1.10.513.1 , Location: scaffold_10:994716-996457( - ); : : Next best hit , protein id: 35124 (alignment of 16 with 100 % Identity) ,Name: e_gw1.5.228.1 , Location: scaffold_5:168532-169962( + ) , Ecpathway Description: tRNA isopentenyltransferase. , GoName: nucleus ; nucleic acid binding ; ATP binding ; tRNA isopentenyltransferase a…	13611
GT_Tvirens_Specific_13620	AGGAATCAGCAGATAGCCCAACTAAGGCGAACTCTTCATGCATTGATTACGGTCTCAAAC	13620	Protein ID: 13620 (alignment of 60 with 100% Identity) , Name: gw1.9.631.1 , Location: scaffold_9:486292-487649( - ) , GoName: transcription , GotermType: biological_process; : : Next best hit , protein id: 17799 (alignment of 15 with 100 % Identity) ,Name: gw1.6.908.1 , Location: scaffold_6:1187392-1188132( - )	13620
GT_Tvirens_Specific_13679	TTTGACATTTTAAACCTGGCTGGAGATACCTTCCGGAAGTTGTATCTCATCGGAGCATGG	13679	Protein ID: 13679 (alignment of 60 with 100% Identity) , Name: gw1.21.233.1 , Location: scaffold_21:323399-324723( - ); : : Next best hit , protein id: 60939 (alignment of 17 with 100 % Identity) ,Name: fgenesh1_pg.C_scaffold_1000924 , Location: scaffold_1:3232656-3240536( + ) , GoName: ATP binding , GotermType: molecular_function , KOG Defline: Fry-like conserved proteins ,KOG Class: General fun…	13679
GT_Tvirens_Specific_13695	ATGTTATGTCCGTACTCTTCTCAAACGATGGAAAATACGTGGTGTCCGGAGCAGATGATG	13695	Protein ID: 13695 (alignment of 60 with 100% Identity) , Name: gw1.22.195.1 , Location: scaffold_22:216767-218305( - ) , Ecpathway Description: Lanosterol synthase. , Pathway: Sterol biosynthesis , Pathway_class: Lipid Metabolism , GoName: lanosterol synthase activity , GotermType: molecular_function , KOG Defline: WD40 repeat-containing protein ,KOG Class: Function unknown , KOG Group: POORLY CH…	13695
GT_Tvirens_Specific_13717	AACCAGATCAAGCAGCTCAAATCGGAGATTGCGCTCAAGCAATCTTCTATTGGTATCGAG	13717	Protein ID: 13717 (alignment of 60 with 100% Identity) , Name: gw1.11.442.1 , Location: scaffold_11:340397-342073( - ) , GoName: transcription factor activity , GotermType: molecular_function , KOG Defline: "Transcription initiation factor TFIID, subunit TAF7" ,KOG Class: Transcription , KOG Group: INFORMATION STORAGE AND PROCESSING; : : Next best hit , protein id: 76582 (alignment of 15 with 100…	13717
GT_Tvirens_Specific_13723	TCTGATAATTATGGACGTTGTCGACGTTATCTTTCCGCTCGCCAAGTGTGCCAAATACCT	13723	Protein ID: 13723 (alignment of 60 with 100% Identity) , Name: gw1.30.133.1 , Location: scaffold_30:216887-218029( + ) , Ecpathway Description: Sphingosine N-acyltransferase. , Pathway: Sphingophospholipid biosynthesis ; Sphingoglycolipid metabolism , Pathway_class: Metabolism of Complex Lipids , GoName: sphingosine N-acyltransferase activity ; integral to membrane , GotermType: molecular_functio…	13723
GT_Tvirens_Specific_13758	ATTAAATGTAGGAGCAAAGAAGCCACTTGGGTTAGATAATGTCCGGATAAGGCGGCGTAC	13758	Protein ID: 13758 (alignment of 60 with 100% Identity) , Name: gw1.39.32.1 , Location: scaffold_39:10573-11228( - ) , Ecpathway Description: Prostaglandin-I synthase. , Pathway: Prostaglandin and leukotriene metabolism , Pathway_class: Metabolism of Complex Lipids , GoName: monooxygenase activity ; electron transport ; prostaglandin-I synthase activity , GotermType: molecular_function ; biologica…	13758
GT_Tvirens_Specific_13762	CACGACACTTTCTTGCTAGACTTGAAGAACGTAGGAGGGAACCTGAGGTTGTTCCTCGAC	13762	Protein ID: 13762 (alignment of 60 with 100% Identity) , Name: gw1.10.523.1 , Location: scaffold_10:1118911-1120353( - ) , Ecpathway Description: Homoserine O-acetyltransferase. , Pathway: Sulfur metabolism ; Methionine metabolism , Pathway_class: Energy Metabolism ; Amino Acid Metabolism , GoName: O-acetyltransferase activity ; homoserine O-acetyltransferase activity ; cytoplasm , GotermType: mo…	13762
GT_Tvirens_Specific_13774	TCGCAAATGTACATGTTAACCACGGAGCCTTGGGTGGCTCATTCAGCATTTACTTCTTTG	13774	Protein ID: 13774 (alignment of 60 with 100% Identity) , Name: gw1.10.524.1 , Location: scaffold_10:966287-968052( - ) , Ecpathway Description: Monophenol monooxygenase. , Pathway: Alkaloid biosynthesis I ; Riboflavin metabolism ; Flavonoids, stilbene and lignin biosynthesis ; Tyrosine metabolism , Pathway_class: Biosynthesis of Secondary Metabolites ; Metabolism of Cofactors and Vitamins ; Amino…	13774
GT_Tvirens_Specific_13777	AAGAAGCTTTGGCGTATGCTCATCTTCTTCACCGAATGCGAGAAGAGAGGCCTGCCAGCA	13777	Protein ID: 13777 (alignment of 60 with 100% Identity) , Name: gw1.22.197.1 , Location: scaffold_22:269430-271020( - ) , GoName: mRNA processing , GotermType: biological_process , KOG Defline: "U1 snRNP complex, subunit SNU71 and related PWI-motif proteins" ,KOG Class: RNA processing and modification , KOG Group: INFORMATION STORAGE AND PROCESSING; : : Next best hit , protein id: 29182 (alignment…	13777
GT_Tvirens_Specific_13806	AGTATACTATGGATTGAATTTGTCCATGGGAAACATACAAATGCGATTTGGGCTCAATTA	13806	Protein ID: 13806 (alignment of 60 with 100% Identity) , Name: gw1.3.926.1 , Location: scaffold_3:2210986-2212713( - ) , GoName: transporter activity , GotermType: molecular_function; : : Next best hit , protein id: 63045 (alignment of 24 with 91.67 % Identity) ,Name: fgenesh1_pg.C_scaffold_4000499 , Location: scaffold_4:1711628-1713697( + )	13806
GT_Tvirens_Specific_13814	TTTGAAGATTGTGATCAATTCCATCGAGAAGGACGACGAGAAAGGCCCTATCCAAGTGCT	13814	Protein ID: 13814 (alignment of 60 with 100% Identity) , Name: gw1.1.1084.1 , Location: scaffold_1:1151624-1153278( - ) , Ecpathway Description: Limonoid glucosyltransferase. , GoName: limonoid glucosyltransferase activity , GotermType: molecular_function , KOG Defline: UDP-glucuronosyl and UDP-glucosyl transferase ,KOG Class: Carbohydrate transport and metabolism ; Energy production and conversi…	13814
GT_Tvirens_Specific_13820	GGGAGCACGCAGTTTGCGCTGCTTGGAGATACCTTTTTGCGGTCTGCGTATGGTAAGTCT	13820	Protein ID: 13820 (alignment of 60 with 100% Identity) , Name: gw1.20.225.1 , Location: scaffold_20:454149-455230( + ) , Ecpathway Description: Candidapepsin. , GoName: pepsin A activity ; proteolysis and peptidolysis , GotermType: molecular_function ; biological_process , KOG Defline: Aspartyl protease ,KOG Class: "Posttranslational modification, protein turnover, chaperones" , KOG Group: CELLUL…	13820
GT_Tvirens_Specific_13868	AGTTTGAGCACAAGTCGGGTCTGGAGAATATTGCAGAGACTCTCAAAGTTAAGCGCATTG	13868	Protein ID: 13868 (alignment of 60 with 100% Identity) , Name: gw1.12.435.1 , Location: scaffold_12:353967-355561( - ) , GoName: transcriptional repressor activity , GotermType: molecular_function , KOG Defline: mRNA deadenylase subunit ,KOG Class: RNA processing and modification , KOG Group: INFORMATION STORAGE AND PROCESSING; : : Next best hit , protein id: 55891 (alignment of 19 with 94.74 % I…	13868
GT_Tvirens_Specific_13888	ATCATGGACCTATATCGACGATTACAAGCTGTTTTCCCCACATTCGACCCGAAGAAGGAA	13888	Protein ID: 13888 (alignment of 60 with 100% Identity) , Name: gw1.31.81.1 , Location: scaffold_31:156601-158053( - ) , Ecpathway Description: Histone acetyltransferase. , GoName: histone acetyltransferase activity , GotermType: molecular_function , KOG Defline: Calcium-responsive transcription coactivator ,KOG Class: Transcription , KOG Group: INFORMATION STORAGE AND PROCESSING; : : Next best hi…	13888
GT_Tvirens_Specific_13896	AGAGACATTGCTATTCATGAGCAGCCCTAACAATTCCGCCAACCTGAAGCATACGTTTTC	13896	Protein ID: 13896 (alignment of 60 with 100% Identity) , Name: gw1.4.845.1 , Location: scaffold_4:927020-928539( - ); : : Next best hit , protein id: 58246 (alignment of 14 with 100 % Identity) ,Name: fgenesh1_pm.C_scaffold_15000076 , Location: scaffold_15:354638-356011( + )	13896
GT_Tvirens_Specific_13898	AAGACGCAACTATCTCTTGGTTCGCCGTGTTTTCATTTTCTGCCTCTCTTACTCTTTTCG	13898	Protein ID: 13898 (alignment of 60 with 100% Identity) , Name: gw1.9.641.1 , Location: scaffold_9:1125380-1127110( - ) , GoName: integral to membrane , GotermType: cellular_component , KOG Defline: Monocarboxylate transporter ,KOG Class: Carbohydrate transport and metabolism , KOG Group: METABOLISM; : : Next best hit , protein id: 74251 (alignment of 14 with 100 % Identity) ,Name: estExt_Genewise…	13898
GT_Tvirens_Specific_13960	AAGAGGACAGAGAACTTATAGAACGCCGCCTCATCTACATCTCAACCCATTTCAAGGTTG	13960	Protein ID: 13960 (alignment of 60 with 100% Identity) , Name: gw1.1.1092.1 , Location: scaffold_1:2223507-2225032( - ); : : Next best hit , protein id: 11724 (alignment of 14 with 100 % Identity) ,Name: gw1.24.146.1 , Location: scaffold_24:151117-153294( - ) , GoName: transcription factor activity , GotermType: molecular_function	13960
GT_Tvirens_Specific_13964	ATTTGCCAAGACTATCACTGGACACTCTTGGTCGTTCAACCCAAGGATCGAAAAGTGATG	13964	Protein ID: 13964 (alignment of 60 with 100% Identity) , Name: gw1.12.439.1 , Location: scaffold_12:45383-46897( - ) , GoName: proteolysis and peptidolysis , GotermType: biological_process , KOG Defline: "Protease, Ulp1 family" ,KOG Class: "Posttranslational modification, protein turnover, chaperones" , KOG Group: CELLULAR PROCESSES AND SIGNALING; : : Next best hit , protein id: 65366 (alignment …	13964
GT_Tvirens_Specific_13973	TTTGTCATTGGAGGAACCTGGATTGCCATGATCTCGTTCCTGTCAGTCAACGACATTAAC	13973	Protein ID: 13973 (alignment of 60 with 100% Identity) , Name: gw1.1.1094.1 , Location: scaffold_1:1097442-1099008( + ); : : Next best hit , protein id: 44788 (alignment of 15 with 100 % Identity) ,Name: e_gw1.13.108.1 , Location: scaffold_13:6540-8369( - ) , Ecpathway Description: L-arabinose isomerase. , Pathway: Pentose and glucuronate interconversions , Pathway_class: Carbohydrate Metabolism …	13973
GT_Tvirens_Specific_13994	GCATGGCTTTTTCTCAAGCACGGCGAGAACCTGCGCAAGAGATTTGAGATTAAGAATTTA	13994	Protein ID: 13994 (alignment of 60 with 100% Identity) , Name: gw1.21.238.1 , Location: scaffold_21:433123-434790( + ) , GoName: integral to membrane , GotermType: cellular_component , KOG Defline: Synaptic vesicle transporter SVOP and related transporters (major facilitator superfamily) ,KOG Class: General function prediction only , KOG Group: POORLY CHARACTERIZED; : : Next best hit , protein id…	13994
GT_Tvirens_Specific_14008	AGGACAATAAAGAAGCAATACGATCCGGATAATTTCTTTTCGAATGGATATCCCATTTTG	14008	Protein ID: 14008 (alignment of 60 with 100% Identity) , Name: gw1.1.1095.1 , Location: scaffold_1:648508-650018( - ) , GoName: electron transport , GotermType: biological_process , KOG Defline: Proteins containing the FAD binding domain ,KOG Class: Energy production and conversion , KOG Group: METABOLISM; : : Next best hit , protein id: 83396 (alignment of 17 with 100 % Identity) ,Name: estExt_f…	14008
GT_Tvirens_Specific_14011	TCGAAAAGACTCGTACAGTCTGTTTCCGAGTCAACGAGAAGCGTTTGAAACGAAACCCAA	14011	Protein ID: 14011 (alignment of 60 with 100% Identity) , Name: gw1.4.849.1 , Location: scaffold_4:1963777-1965374( - ); : : Next best hit , protein id: 67796 (alignment of 14 with 100 % Identity) ,Name: fgenesh1_pg.C_scaffold_15000003 , Location: scaffold_15:10271-12001( - )	14011
GT_Tvirens_Specific_14012	AGAGATTGCACAGCTACGGTCTGAAATTGGGGAAGAGAATATACACCACTCCTCAATGGA	14012	Protein ID: 14012 (alignment of 60 with 100% Identity) , Name: gw1.5.640.1 , Location: scaffold_5:1775535-1777161( - ); : : Next best hit , protein id: 21817 (alignment of 15 with 100 % Identity) ,Name: gw1.4.1357.1 , Location: scaffold_4:1958959-1961129( - ) , GoName: ubiquitin ligase complex , GotermType: cellular_component , KOG Defline: Predicted E3 ubiquitin ligase ,KOG Class: "Posttranslati…	14012
GT_Tvirens_Specific_14050	TTGAGAAGCTTGTTTGGAATAGAGGATGTTGGATCCCTTGTATTGGATGGACTGAAGCAC	14050	Protein ID: 14050 (alignment of 60 with 100% Identity) , Name: gw1.7.692.1 , Location: scaffold_7:1325446-1326880( - ) , GoName: phosphoenolpyruvate-dependent sugar phosphotransferase system , GotermType: biological_process; : : Next best hit , protein id: 52998 (alignment of 15 with 100 % Identity) ,Name: e_gw1.39.30.1 , Location: scaffold_39:45265-46708( + ) , GoName: heme binding , GotermType:…	14050
GT_Tvirens_Specific_14068	TATTGATTCGACTGCTATCAATGATGAGGATGATGAAGCCACACGGGACGCAAAGGACAA	14068	Protein ID: 14068 (alignment of 60 with 100% Identity) , Name: gw1.4.852.1 , Location: scaffold_4:573807-575391( - ); : : Next best hit , protein id: 7164 (alignment of 20 with 95 % Identity) ,Name: gw1.2.473.1 , Location: scaffold_2:1360209-1361181( - )	14068
GT_Tvirens_Specific_14069	TAAAAGTAACCTCCTCATATTCATTGTCCTTCTTCATCGCAACTACCTCGACCAATAGGG	14069	Protein ID: 14069 (alignment of 60 with 100% Identity) , Name: gw1.13.458.1 , Location: scaffold_13:685725-687097( - ); : : Next best hit , protein id: 59784 (alignment of 16 with 100 % Identity) ,Name: fgenesh1_pm.C_scaffold_34000031 , Location: scaffold_34:158342-160293( - ) , GoName: membrane , GotermType: cellular_component , KOG Defline: "Ferric reductase, NADH/NADPH oxidase and related prot…	14069
GT_Tvirens_Specific_14091	GACTTAATATTTCAGTTCATGAGTGCATTCGAAGCCTACTTTCCCCCGCGTGTTATTCCA	14091	Protein ID: 14091 (alignment of 60 with 100% Identity) , Name: gw1.14.458.1 , Location: scaffold_14:943209-945179( - ) , GoName: amidase activity , GotermType: molecular_function , KOG Defline: Amidases ,KOG Class: "Translation, ribosomal structure and biogenesis" , KOG Group: INFORMATION STORAGE AND PROCESSING; : : Next best hit , protein id: 73420 (alignment of 14 with 100 % Identity) ,Name: es…	14091
GT_Tvirens_Specific_14093	TTGAGATGATTAAATCGCGAAGGGACGCTGAATCCAGAAAGAAGTCAACCATGCCGTTTG	14093	Protein ID: 14093 (alignment of 60 with 100% Identity) , Name: gw1.3.949.1 , Location: scaffold_3:1531032-1532508( - ) , GoName: transcription factor activity , GotermType: molecular_function; : : Next best hit , protein id: 85240 (alignment of 15 with 100 % Identity) ,Name: estExt_Genewise1.C_30879 , Location: scaffold_3:1286171-1288144( + ) , GoName: intracellular signaling cascade , GotermType…	14093
GT_Tvirens_Specific_14128	ATGGACTCTTCAAAGAGACCATGGTACAAAATGAGGGTTCCAGCTTTTGCAGCTCTTGGT	14128	Protein ID: 14128 (alignment of 60 with 100% Identity) , Name: gw1.11.454.1 , Location: scaffold_11:612881-614689( - ); : : Next best hit , protein id: 48801 (alignment of 15 with 100 % Identity) ,Name: e_gw1.20.45.1 , Location: scaffold_20:460212-461832( + ) , GoName: transporter activity , GotermType: molecular_function , KOG Defline: Predicted transporter (major facilitator superfamily) ,KOG C…	14128
GT_Tvirens_Specific_14136	ACATCGCTCTTTGCTGCTTTCATCGTTTTAGCGTGGCATGGTTATAAAGGATTGTCGAAA	14136	Protein ID: 14136 (alignment of 60 with 100% Identity) , Name: gw1.7.698.1 , Location: scaffold_7:1770343-1771818( - ); : : Next best hit , protein id: 49497 (alignment of 16 with 100 % Identity) ,Name: e_gw1.21.383.1 , Location: scaffold_21:253951-257404( + ) , GoName: ATPase activity , GotermType: molecular_function , KOG Defline: "Transporter, ABC superfamily (Breast cancer resistance protein)…	14136
GT_Tvirens_Specific_14145	AGGCATACCGGAAGTATGGAAAGATTTTGTGTCCCGATGCATGAGCGTAGATCCAAATCA	14145	Protein ID: 14145 (alignment of 60 with 100% Identity) , Name: gw1.1.1104.1 , Location: scaffold_1:226369-227733( + ) , GoName: protein amino acid phosphorylation , GotermType: biological_process , KOG Defline: Serine/threonine protein kinase ,KOG Class: Signal transduction mechanisms , KOG Group: CELLULAR PROCESSES AND SIGNALING; : : Next best hit , protein id: 67545 (alignment of 15 with 100 % …	14145
GT_Tvirens_Specific_14161	TACATAATAGATAGCTACGGTGACCATTCAGCCATCGCTCTTGCGAGTGTTACATCTGTC	14161	Protein ID: 14161 (alignment of 60 with 100% Identity) , Name: gw1.5.648.1 , Location: scaffold_5:553114-554551( + ) , GoName: transport , GotermType: biological_process , KOG Defline: Synaptic vesicle transporter SVOP and related transporters (major facilitator superfamily) ,KOG Class: General function prediction only , KOG Group: POORLY CHARACTERIZED; : : Next best hit , protein id: 36538 (alig…	14161
GT_Tvirens_Specific_14176	AGAAAAGGTCATGGTGACAGTATATTTGCTCAGCGCAATAGGCCTGGAGATTGGATTCTG	14176	Protein ID: 14176 (alignment of 60 with 100% Identity) , Name: gw1.2.958.1 , Location: scaffold_2:445342-447009( + ) , GoName: integral to membrane , GotermType: cellular_component; : : Next best hit , protein id: 48578 (alignment of 18 with 94.44 % Identity) ,Name: e_gw1.19.19.1 , Location: scaffold_19:110943-114776( - )	14176
GT_Tvirens_Specific_14180	ATCATTATTTGGGCCCGGAAATTATGGAGAGAATTTGCAGGTACCCTATGGCTGAGGAAT	14180	Protein ID: 14180 (alignment of 60 with 100% Identity) , Name: gw1.8.644.1 , Location: scaffold_8:497017-498378( - ); : : Next best hit , protein id: 55814 (alignment of 14 with 100 % Identity) ,Name: fgenesh1_pm.C_scaffold_6000034 , Location: scaffold_6:223704-226796( + )	14180
GT_Tvirens_Specific_14183	GGACGAGATTTGAAGGACACCATCATCATCGACAACTCGCCAACTTCCTACATATTCCAT	14183	Protein ID: 14183 (alignment of 60 with 100% Identity) , Name: gw1.21.245.1 , Location: scaffold_21:106039-107576( - ); : : Next best hit , protein id: 36970 (alignment of 18 with 94.44 % Identity) ,Name: e_gw1.6.1298.1 , Location: scaffold_6:1428839-1429840( + )	14183
GT_Tvirens_Specific_14186	TACCTCTTCATCAGCTTCTTCATCGCAAGCTACGTCAAGCGCAGCAGCGCTGCCCAGAAG	14186	Protein ID: 14186 (alignment of 60 with 100% Identity) , Name: gw1.7.700.1 , Location: scaffold_7:1138625-1140100( - ) , GoName: integral to membrane , GotermType: cellular_component , KOG Defline: Fatty acyl-CoA elongase/Polyunsaturated fatty acid specific elongation enzyme ,KOG Class: Lipid transport and metabolism , KOG Group: METABOLISM; : : Next best hit , protein id: 47158 (alignment of 19 …	14186
GT_Tvirens_Specific_14197	TGGACTTATCATCTAGATGAGGATAAACACATACTGTCAGAAGGCGAAGACAGTGAGATG	14197	Protein ID: 14197 (alignment of 60 with 100% Identity) , Name: gw1.5.650.1 , Location: scaffold_5:977045-978250( + ); : : Next best hit , protein id: 29985 (alignment of 17 with 100 % Identity) ,Name: e_gw1.2.133.1 , Location: scaffold_2:1956803-1958597( - )	14197
GT_Tvirens_Specific_14210	TTACAATTCGTTAGGGAAAAAGTTTTGGATCGCAGGGTTATTCAACGCGGTGGCTGTGGT	14210	Protein ID: 14210 (alignment of 60 with 100% Identity) , Name: gw1.3.961.1 , Location: scaffold_3:2464193-2465728( + ) , GoName: transporter activity , GotermType: molecular_function , KOG Defline: Permease of the major facilitator superfamily ,KOG Class: Carbohydrate transport and metabolism , KOG Group: METABOLISM; : : Next best hit , protein id: 66017 (alignment of 20 with 95 % Identity) ,Name…	14210
GT_Tvirens_Specific_14238	ATCTACCTGATCTGCTCGATCTACCTAGAGATGCTAACAATAAACCAACAGGCGGCCAAA	14238	Protein ID: 14238 (alignment of 60 with 100% Identity) , Name: gw1.35.96.1 , Location: scaffold_35:120025-121667( - ); : : Next best hit , protein id: 70485 (alignment of 14 with 100 % Identity) ,Name: fgenesh1_pg.C_scaffold_34000003 , Location: scaffold_34:16007-17908( + )	14238
GT_Tvirens_Specific_14259	ATAAGAGAAGTGCAATACGATGGCTCAAATTGGTCCGTGATTGGAAATGTGCAGTTAGAT	14259	Protein ID: 14259 (alignment of 60 with 100% Identity) , Name: gw1.13.461.1 , Location: scaffold_13:527508-528974( - ); : : Next best hit , protein id: 33604 (alignment of 14 with 100 % Identity) ,Name: e_gw1.4.323.1 , Location: scaffold_4:2274509-2276028( - )	14259
GT_Tvirens_Specific_14278	AAAGTGCTGCGCTGGATACTGCACTACTCACAATGAAGGATGCTCAATGAACCATGTAAG	14278	Protein ID: 14278 (alignment of 60 with 100% Identity) , Name: gw1.6.742.1 , Location: scaffold_6:1363711-1365524( - ) , GoName: hormone activity , GotermType: molecular_function; : : Next best hit , protein id: 71255 (alignment of 15 with 100 % Identity) ,Name: estExt_Genewise1Plus.C_11087 , Location: scaffold_1:1738375-1740563( + ) , Ecpathway Description: Ubiquitin thiolesterase. , GoName: ubi…	14278
GT_Tvirens_Specific_14281	ATAAGGATGAAATTTCGGCTTGGCAACATGATGAGTCGTCAGAGGGTGGTGAAGTTGTCT	14281	Protein ID: 14281 (alignment of 60 with 100% Identity) , Name: gw1.33.89.1 , Location: scaffold_33:60120-61616( - ); : : Next best hit , protein id: 79508 (alignment of 15 with 100 % Identity) ,Name: estExt_fgenesh1_pg.C_40342 , Location: scaffold_4:1197363-1200345( - )	14281
GT_Tvirens_Specific_14298	AGTCTTCAAAATTGGCCTTGGCAAAGCGAGGAAAGCGCAAGAAGTCGTCAAAGAAACCTT	14298	Protein ID: 14298 (alignment of 60 with 100% Identity) , Name: gw1.5.654.1 , Location: scaffold_5:1505190-1506727( - ) , GoName: DNA binding , GotermType: molecular_function; : : Next best hit , protein id: 10770 (alignment of 15 with 100 % Identity) ,Name: gw1.6.551.1 , Location: scaffold_6:100204-101772( - ) , GoName: DNA binding , GotermType: molecular_function , KOG Defline: "RNA polymerase I…	14298
GT_Tvirens_Specific_14307	TGACATGCGATCCCGTGCTCGCAGCGACGAAGATGACGACGGAGTTTTTGGTCGTATGGA	14307	Protein ID: 14307 (alignment of 60 with 100% Identity) , Name: gw1.9.659.1 , Location: scaffold_9:869173-870699( - ) , GoName: nucleic acid binding , GotermType: molecular_function; : : Next best hit , protein id: 31965 (alignment of 17 with 100 % Identity) ,Name: e_gw1.3.798.1 , Location: scaffold_3:730294-732584( + )	14307
GT_Tvirens_Specific_14315	TAAAACACTAGCCGAATTGGATACATCACGAATAAACTCGGACGGAGAGGCCTTTTCGCA	14315	Protein ID: 14315 (alignment of 60 with 100% Identity) , Name: gw1.16.217.1 , Location: scaffold_16:857127-858210( + ); : : Next best hit , protein id: 74211 (alignment of 14 with 100 % Identity) ,Name: estExt_Genewise1Plus.C_61267 , Location: scaffold_6:1778076-1780048( + ) , GoName: protein kinase activity , GotermType: molecular_function , KOG Defline: Mitogen-activated protein kinase ,KOG Cla…	14315
GT_Tvirens_Specific_14327	ACAAGCACAGACGAATTTTATCTAGAGACGATTGACTTGCTGGTTCAGACGTCGAATGAG	14327	Protein ID: 14327 (alignment of 60 with 100% Identity) , Name: gw1.9.660.1 , Location: scaffold_9:1526541-1528223( - ) , GoName: glutathione transferase activity , GotermType: molecular_function , KOG Defline: Glutathione S-transferase ,KOG Class: "Posttranslational modification, protein turnover, chaperones" , KOG Group: CELLULAR PROCESSES AND SIGNALING; : : Next best hit , protein id: 60111 (al…	14327
GT_Tvirens_Specific_14329	AGCTATACCCTCTACTTCACATCACCCACGATGCCAATATTGCAGCGGTGACATTGAAAT	14329	Protein ID: 14329 (alignment of 60 with 100% Identity) , Name: gw1.7.706.1 , Location: scaffold_7:886129-887520( + ) , GoName: zinc ion binding , GotermType: molecular_function; : : Next best hit , protein id: 65724 (alignment of 17 with 100 % Identity) ,Name: fgenesh1_pg.C_scaffold_9000357 , Location: scaffold_9:1233841-1236441( + ) , GoName: apoptosis , GotermType: biological_process , KOG Defl…	14329
GT_Tvirens_Specific_14401	GATTTTGACAAACGGGGTATCTGCACTCTCTACAGGACACTCCTACATCTGATGTACAAG	14401	Protein ID: 14401 (alignment of 60 with 100% Identity) , Name: gw1.10.545.1 , Location: scaffold_10:1148808-1150249( - ) , GoName: regulation of transcription, DNA-dependent , GotermType: biological_process; : : Next best hit , protein id: 49419 (alignment of 13 with 100 % Identity) ,Name: e_gw1.21.2.1 , Location: scaffold_21:410388-414767( + ) , GoName: ATPase activity , GotermType: molecular_fu…	14401
GT_Tvirens_Specific_14403	TATCACATATTGATGCGAAATCGTTTCTTGTTGCGCTGGCTACTGTCGTTTCCTTTGGCG	14403	Protein ID: 14403 (alignment of 60 with 100% Identity) , Name: gw1.1.1129.1 , Location: scaffold_1:829538-830851( - ); : : Next best hit , protein id: 51004 (alignment of 14 with 100 % Identity) ,Name: e_gw1.26.162.1 , Location: scaffold_26:359000-360622( + ) , GoName: transcription factor activity , GotermType: molecular_function	14403
GT_Tvirens_Specific_14412	AACACATTCGGGAAAGCGTCCTTACAAGTGCCCCTATGCTGATTGCCAAAAGACATTTAC	14412	Protein ID: 14412 (alignment of 60 with 100% Identity) , Name: gw1.14.467.1 , Location: scaffold_14:281044-282515( - ) , GoName: nucleus , GotermType: cellular_component , KOG Defline: FOG: Zn-finger ,KOG Class: General function prediction only , KOG Group: POORLY CHARACTERIZED; : : Next best hit , protein id: 13173 (alignment of 14 with 100 % Identity) ,Name: gw1.18.279.1 , Location: scaffold_18…	14412
GT_Tvirens_Specific_14413	TTCGAGAGACCGGCTTTACAAATGTCCACTGCATCACAAAAAAGGTTCCGATCTCGACTT	14413	Protein ID: 14413 (alignment of 60 with 100% Identity) , Name: gw1.25.165.1 , Location: scaffold_25:363784-365869( - ) , GoName: nucleic acid binding , GotermType: molecular_function , KOG Defline: "Polyadenylation factor I complex, subunit, Yth1 (CPSF subunit)" ,KOG Class: RNA processing and modification , KOG Group: INFORMATION STORAGE AND PROCESSING; : : Next best hit , protein id: 85732 (alig…	14413
GT_Tvirens_Specific_14425	AACTCGGATGACGAGAAAGATGTCAACCTCTTCTTTAAGAAACTGTACAAGGGTGCCACC	14425	Protein ID: 14425 (alignment of 60 with 100% Identity) , Name: gw1.18.314.1 , Location: scaffold_18:200200-201652( - ); : : Next best hit , protein id: 73283 (alignment of 14 with 100 % Identity) ,Name: estExt_Genewise1Plus.C_41407 , Location: scaffold_4:2058641-2061333( + ) , GoName: transporter activity , GotermType: molecular_function , KOG Defline: Mitochondrial aspartate/glutamate carrier pr…	14425
GT_Tvirens_Specific_14438	ATATCCGCGGGAAAAAGGTGGTCTATCTCGAATTTGCTGAAAGCTATGGCCATGCTATGA	14438	Protein ID: 14438 (alignment of 60 with 100% Identity) , Name: gw1.17.305.1 , Location: scaffold_17:781816-783304( - ); : : Next best hit , protein id: 53448 (alignment of 14 with 100 % Identity) ,Name: e_gw1.51.24.1 , Location: scaffold_51:23403-24464( - ) , GoName: catalytic activity , GotermType: molecular_function , KOG Defline: Arylacetamide deacetylase ,KOG Class: Defense mechanisms , KOG G…	14438
GT_Tvirens_Specific_14454	AAGTGTACTATGGAATCAGAGTAGAGGTGCCTAGCCGGGTTTTCAAGACGATATATTCCG	14454	Protein ID: 14454 (alignment of 60 with 100% Identity) , Name: gw1.11.459.1 , Location: scaffold_11:829065-830288( + ); : : Next best hit , protein id: 47075 (alignment of 15 with 100 % Identity) ,Name: e_gw1.16.328.1 , Location: scaffold_16:697395-699179( - ) , Ecpathway Description: Protein-arginine deiminase. , GoName: protein modification ; protein-arginine deiminase activity , GotermType: bi…	14454
[truncated: 10,937 more rows]
