# Supplementary material for: Host-specific transcriptomic pattern of Trichoderma virens during interaction with maize or tomato roots
Source: BMC Genomics. 2015 Jan 22;16(1):8. doi: 10.1186/s12864-014-1208-3 (PMC4326404; doi:10.1186/s12864-014-1208-3)
Supplement: Additional file 2: Table S1. — Microarray data from five biological replicates of T. virens alone (Tv1-Tv5), three of Tv cocultured with maize roots (M2-M3) and three with tomato roots (T1-T3) are given as a text file. The first column (#name) indicates the protein model ID from the T. virens genome (v1.0, http://genome.jgi-psf.org/cgi-bin/searchGM?db=Trive1), which defines a unique oligonucleotide probe on the array. Probes that were printed n times on the array appear in the table as an independent entries (rows). The microarrays were designed from the v1.0 database, which contained 11,655 gene models. If the intron/exon structure and/or the automated annotation have been updated in v2.0 (http://genome.jgi-psf.org/TriviGv29_8_2/TriviGv29_8_2.home.html, 12,421 gene models), the protein ID number in v2.0 is different. In this case, corresponding models for genes of interest were identified in the v2.0 database by BLASTP search with the protein model from v1.0. The alignments were inspected to see that they covered the predicted coding sequence, and the best hit, usually at an E value of 0.0, was taken as the corresponding v2.0 sequence. [file 12864_2014_1208_MOESM2_ESM.txt]

#name	Tv1	Tv2	Tv3	Tv4	Tv5	M1	M2	M3	T1	T2	T3
110725	12784.03332	59324.35135	102897.5284	69896.72055	70424.31383	17229.59908	64141.97865	79588.48782	1741.277922	4212.711927	6464.022803
77560	18784.65185	63946.65301	28701.88305	11567.83854	10119.3675	50510.40675	78215.01332	89381.80258	29.61035481	7.196217089	2296.825019
67326	85.00977745	108.3526708	183.26389	126.2114813	191.2114831	51.89264574	70.8763905	124.5762189	58.17846884	42.57171804	133.1806478
47657	13.65958656	11.1726743	143.0694357	685.6022024	756.2998809	266.7145955	299.0995922	349.6814939	9.283555167	7.801305921	48.22152297
66326	34.84816639	43.00752321	16.86955801	23.56567429	27.66963899	14.62395874	6.74375493	8.127938102	42.11835596	24.56684041	42.59765681
68860	449.9407903	735.4520706	180.8935021	15.68919686	10.59548951	581.2947932	2734.73952	3507.73929	5.003800436	6.831242527	131.4005251
48810	93.52175018	122.33018	117.0419312	67.98065153	49.53299313	71.43952909	71.21782476	186.9314757	11.18804579	6.509171694	160.3754168
71032	6.990058936	4.920720498	3.86039101	22.11323672	9.338362338	3.77293094	3.585903847	4.358284754	4.830166898	5.969766269	10.54339043
80895	20138.34323	15473.71462	2155.724933	40653.6741	39041.85355	21253.01399	6175.708904	878.7518425	10121.68939	8930.285895	551.656904
110852	96384.5305	90186.02469	76799.04842	91035.34981	91343.94885	103985.3931	95124.48353	79588.48782	120037.2541	109008.8867	109008.8867
56739	906.6197334	1055.903196	912.8699295	2882.349433	3277.235854	833.6826249	2506.36396	791.7343661	4862.70382	3875.162775	1213.809352
83634	7327.369092	6566.508556	1769.867721	18273.14721	17840.32109	9808.284692	10233.8897	2166.023123	41865.601	43346.28258	9779.988353
28871	15.60437269	4.089736023	12.72140696	3.507230849	3.782731781	4.326924044	6.019269601	3.701238088	4.407646692	5.191858078	9.053850274
61114	101.8121585	117.9412602	139.1936679	96.25636399	105.3594014	94.02523557	59.57900521	57.06022319	140.8890694	110.386937	59.67300998
68989	338.6163167	245.579922	196.1508312	121.5762072	120.0802102	1124.244757	340.3813551	244.2449198	130.297066	163.009388	303.707129
70311	54.63430501	70.48341286	63.53061547	100.610572	111.3841398	12.83341656	19.37735669	59.94910962	34.29671081	33.70504453	24.98080532
43445	209.3573	136.0399694	91.0153098	312.8280069	391.2487233	236.040092	347.1324054	258.7673918	752.602972	753.135741	1367.863579
91410	315.0276168	446.4206587	119.1895738	113.3528421	54.94033437	1404.845755	478.5990178	868.2563936	50.81396341	69.19678028	170.2761368
78984	27423.57034	25807.55768	51712.43135	27058.01026	24294.44942	30441.98137	25783.13799	31271.52264	31173.96458	31271.52264	28434.27336
67770	5929.763157	7287.482147	636.4636902	3443.541787	3730.318281	1514.575411	1546.083074	1693.834034	14808.73239	14713.12321	6548.341635
110755	102897.5284	86615.80825	89118.30655	57843.11365	62728.71221	69140.42765	90726.75077	109008.8867	117271.4071	117271.4071	140742.071
61638	598.6408436	160.2406215	95.66733097	72.35706289	76.8407681	1482.431541	5070.683667	159.1121902	26.92657582	60.65558549	146.9785374
39108	17041.5304	14699.06728	1716.394289	6543.423583	5674.48067	7688.484684	10437.46525	9078.182524	20334.26459	28068.4573	8571.772147
51880	57121.99245	38094.08086	354.8463333	3313.814708	3555.401547	9145.312998	9899.15277	7059.271034	1157.729433	1781.017038	2103.807087
78296	62677.58539	36031.05184	2399.516684	9184.047581	9174.523333	33265.89563	29485.51218	25783.13799	30079.83682	33623.19341	87773.26456
9562	4571.253945	3077.433453	18057.46884	6543.423583	6920.70542	10694.51216	3854.652587	5331.460345	3691.200609	4053.018802	422.4404346
53684	4.636900795	3.683217393	5.037518324	4.087542439	4.484004517	4.404506885	3.719452052	3.990648442	4.754740785	4.993346179	9.422076459
40807	839.2360596	837.1811832	584.9148958	1345.792708	1472.217518	721.5093139	1170.900487	1684.307611	537.8888608	486.8733377	6117.984467
70385	36937.53645	32889.19331	30.82240959	586.2141516	551.6211897	24180.15265	17880.22759	15069.95889	58.84481388	56.03182833	662.6959209
111693	5.253344203	4.125376416	3.735676708	14.99942023	5.438682559	3.47492633	3.421840047	3.421764154	3.958003675	4.32310708	6.780952667
34148	4818.037648	5652.80189	3088.604959	1440.382007	1490.489531	1285.814844	2704.072992	4337.485836	1255.352425	1387.251002	5603.379342
71047	9.15563187	7.627744043	4.134034544	3.864389811	3.865044861	3.538258868	3.663283232	3.72573454	4.35661018	6.85477116	7.549621108
110875	371.2667887	152.2829327	689.4857298	7862.650855	7963.611532	291.856533	5994.207212	6734.459923	163.0963426	412.004707	1809.677088
30165	3478.389874	1051.992067	16242.68108	325.2856368	334.7483127	4901.146829	1594.557616	1412.848573	1101.782447	463.1901668	833.6826249
61191	179.4476124	133.7060624	132.8004863	69.76922475	102.9115204	351.3322651	254.4305977	273.9096256	26.92657582	24.71501898	98.87503967
55099	6.094784951	3.77293094	3.572193421	7.649587001	12.33141212	3.452105337	3.336617777	6.679215984	7.571610817	10.88315033	25.38689123
111387	73.74626661	48.17894608	35.2407892	327.7002669	405.9458189	84.81524225	146.8254291	11.76945376	308.127484	239.4659852	257.0675663
64656	6.161233253	4.636990081	54.9470308	12.58255095	13.39939952	3.926762818	4.483513445	3.461641965	7.189742962	4.947445937	6.780952667
80784	23008.91673	16798.02855	22002.02412	18661.886	21208.39846	18022.9347	22863.52687	18189.87487	25513.95661	11034.77919	14568.95988
57903	10.73894335	14.74030317	22.00820642	11.93175248	28.04999818	6.420631618	4.467560914	14.88716341	5.109232405	4.852566367	10.13029005
92847	8.392226994	3.890961128	3.840622847	3.583731565	9.247340896	3.341522589	3.301153564	3.572193421	6.350355595	4.438978015	6.10105841
66126	68988.91809	71436.15426	5888.271052	5003.911995	9139.208518	85935.74794	67162.25854	38748.91613	89381.80258	137370.9321	116273.6405
68059	5.925105227	4.842287434	3.589728917	3.481799368	3.456626726	3.592934991	3.352390374	3.316508087	5.722828374	4.520626799	6.039996976
18647	13538.16711	11242.87665	45.2846852	13.3021567	16.55750528	221.4405296	297.2564486	1011.872363	16.74622335	14.10478226	182.2192512
34363	1047.307967	675.5298216	1641.501233	456.0859837	527.3123313	3209.651257	604.3582918	1077.905216	904.5557879	842.5134704	923.3525863
60870	1440.382007	1354.835052	400.7546488	119.297345	165.6492448	2457.962638	1363.231287	2657.83944	1597.533157	1367.785454	7663.016291
24418	163.2144501	150.7480754	4.258143025	40.91355302	29.04009587	29.79582207	28.81983103	23.93221838	42.08051702	39.17931963	35.37638783
1482	47.82607893	43.00752321	33.65516584	5.530882286	4.600176083	40.92889188	29.13806508	12.83341656	42.11835596	76.32593309	7.708927437
55747	121.2570016	64.16287382	41.11772688	73.22416567	111.7937835	221.4405296	456.5302041	15.36431709	424.6812664	300.3208676	160.1313148
82045	24389.91405	24567.59492	29522.36889	10169.88009	9328.755434	7851.748496	14564.41672	15377.40451	7826.16236	9174.523333	8337.932563
28291	2644.015747	1819.927543	1376.056111	330.5126607	305.2557155	1110.785063	1367.785454	1772.644933	1683.873663	1501.370082	5955.458539
66743	31952.91993	44602.93014	5879.807953	9328.755434	22466.24128	24795.50071	23368.96656	25334.43844	9585.584401	10054.1804	30599.64307
70167	22.57456036	14.02465482	9.683132934	34.00157331	32.96080209	31.7031244	187.1703609	6.196504789	12.84158752	7.11546201	9.652200387
36049	114.207608	47.50280771	57.96627153	99.11346561	116.0884002	297.8460934	7063.608457	49.96863052	294.2305575	308.3986451	82.76374368
27800	9976.890392	8436.285481	279.7536721	45.42844959	50.16937872	6876.76786	1561.281491	972.586111	85.75416116	51.22776167	3203.64804
61110	134.5093451	192.1490973	334.8322096	2777.638143	3039.802058	39.23626685	92.22331663	91.06032323	151.5615134	81.24987604	168.2903557
63586	10.48205436	18.37493419	15.13044821	7.38106523	3.895846761	7.688786494	15.25013715	20.42426783	7.746162978	6.670706854	36.91035006
66518	14.75550645	24.09255077	4.37929669	4.045314623	12.35352562	4.842287434	4.383783297	4.232623075	4.271652014	5.710555164	7.427054276
63142	5.213209116	6.065845411	35.63116915	5.387691926	8.86479793	15.84570112	9.433053255	13.64613864	9.041571197	10.36935158	7.222137108
34247	11.06915429	7.364276617	52.32859794	12.58255095	18.17505732	3.183771291	6.55693334	12.71552059	8.489149733	6.151085283	13.90161988
52320	3329.558235	2480.558494	9136.81101	9024.425201	7655.858897	2533.312681	4809.336846	3818.395265	1808.908598	3722.628481	1052.28446
79197	25501.13299	23108.35005	20165.42576	95124.48353	87407.73881	30348.26007	70299.78272	2935.323819	61639.63642	86371.1121	6802.470592
62229	524.537456	643.2826011	33.43236774	35.3846968	31.76272823	5673.403622	1613.889404	198.4516587	81.37356923	99.97959286	56.96939427
65776	49.51305273	43.90719765	32.81041583	59.90927909	62.92138114	21.79084953	30.98354623	36.32677063	29.26197062	27.64784201	11.24005936
31656	6.897756413	4.811326469	11.79881781	3.386277977	5.636930254	15.26040113	7.721086855	5.860544002	38.07634234	29.2314318	4.2714288
69251	5137.88083	4266.747407	447.9055747	841.8790827	904.9645894	4471.388064	7893.017279	12814.24417	61.30125644	263.4061777	10128.69904
68975	17316.19056	16007.95885	2886.7901	8776.9	8588.107051	9981.894204	8395.774974	12640.04196	13648.89317	13761.03358	10793.39627
19331	60574.33882	84001.33149	2480.920101	5110.374611	4175.732674	12463.85879	8510.943876	9131.974434	5423.414691	6437.034357	5226.481938
51237	12206.37188	12999.90226	8896.98736	494.4552792	611.8380257	8428.904196	12596.639	24649.5545	12.38418362	12.94331317	1324.347831
61376	3.629102591	6.430470457	5.603428764	3.603765511	3.689726809	4.359557543	5.707365207	17.22522689	3.874980959	3.758943913	4.221239164
43201	3322.434323	2897.097593	313.651527	1190.263447	1828.87348	1389.961716	868.207302	1214.207732	1612.170273	1815.248477	765.8117328
69582	50.62506951	86.1729171	597.8921416	83.27659337	127.7427402	100.3096	384.9881456	1416.205089	53.92302595	45.53760745	787.1500362
58578	27.4307851	50.28874086	25.83972315	45.42844959	66.58050142	18.70613917	21.8800209	21.41395924	4.830166898	4.313136683	76.32593309
40972	14.37386914	12.4153622	18.83396044	12.88112268	13.15455618	14.91128898	16.2416831	18.23020855	20.05942872	9.528202803	15.11729057
62763	3.927030675	3.811031133	3.608461793	15.26040113	15.91581361	31.32165817	26.95896885	59.20913352	8.970891078	7.949956962	4.134034544
47273	55.31579213	46.06744181	67.65436441	223.4942732	291.3153276	93.23955391	88.62741989	256.8874465	31.55375179	30.44114824	47.50615593
79522	29794.61915	27712.78631	6441.155379	22128.69338	21434.19548	19240.6155	22112.66789	17309.09786	44705.61124	44057.51372	12543.68156
70300	103.0900661	84.21680705	50.20181785	128.7124698	102.9115204	108.1081021	63.71350858	84.5253822	35.2407892	37.21708977	160.6613013
17264	12402.83707	10562.83668	3354.525735	780.040449	607.2557142	9881.074385	5099.69761	4435.314463	5193.621968	5381.514583	1751.935209
68086	29.2314318	54.11144179	114.8540398	103.5575782	125.5657932	73.00164891	68.34718713	31.76272823	56.47062181	54.11144179	55.59326389
66016	3.384730004	3.701238088	6.461523965	7.470499823	4.734158052	4.008905796	3.622706635	3.901608719	3.817008629	3.983195867	5.11532201
47568	3.469029857	3.948745472	17.05787921	970.7264408	873.3861984	3.10087253	4.564188222	8.964561059	9.783571135	9.287847554	4.357011966
82809	26828.20595	24180.15265	22654.96766	13452.97761	16761.13555	17002.2931	26215.45188	27201.35161	37044.78601	30373.394	40060.78513
83985	2143.24952	2206.95848	545.2842188	7302.29822	8130.710014	2787.222434	5512.497398	707.1265089	11340.02177	9998.092171	7530.366096
65389	4.873542128	5.918985988	14.8382863	6.518195167	23.09874135	8.471567635	8.666773383	13.5922347	8.827756435	7.10144478	58.3500991
32491	17916.48167	17262.41172	2422.601924	11719.34125	15433.19813	24961.85921	19023.14549	22319.83767	627.850659	308.3986451	12402.83707
50670	7297.617941	7287.482147	450.299593	726.1151218	868.207302	139.2358859	73.45660254	92.06988643	150.5289986	130.807462	82.15643933
66361	1405.567943	705.0128343	3275.168738	466.4670127	607.2557142	4631.742079	3426.853073	688.2539807	2673.161504	2145.813901	626.7282205
28611	36937.53645	32231.19714	12134.31433	13684.81231	15787.44543	31127.16326	25975.93846	32087.00319	7354.792998	5744.682713	23057.37348
32462	2435.327786	1770.455873	2089.818593	117.8097053	121.4656862	3524.626948	60.97047717	580.1453465	119.309845	107.4226066	271.8158268
64244	73.11863711	121.5762072	29.6539289	118.6629072	98.07746154	7.057039938	24.45353711	52.5204368	24.34339911	16.90655828	5.594155722
67650	5.213209116	6.512299502	4.258143025	4.006456447	4.134860437	5.089884052	3.622706635	10.10243854	7.094619894	10.77502509	4.89273351
31923	62.42968941	62.90519276	62.94381952	56.78357167	71.43952909	30.2828997	34.77369807	56.49531789	44.67209022	43.76529278	118.9112981
63109	3.607584561	5.26208051	3.280191454	3.237193266	3.221672512	3.486926062	5.020046467	4.736166981	3.192147826	4.125376416	3.434710921
47012	1047.307967	1151.745022	155.540488	295.8258308	314.9527033	297.8460934	409.9154549	510.2921803	129.00937	105.3594014	1052.28446
68245	50.93283821	69.72070354	57.04758117	18392.21645	23433.20641	546.4181206	8229.177079	5.913313178	28546.73291	17428.98312	120.7543967
65224	12.68518792	14.35456939	29.11382007	105.7629112	65.90538016	23.91462107	13.15455618	22.18753339	25.07790724	17.82654218	22.70400614
53602	6271.065898	6327.124209	303.8895489	1572.497575	1479.830459	500.0500735	276.9122161	159.7364664	5120.769387	5955.458539	657.7140513
59037	28966.97578	30135.00378	12303.31257	15001.16218	16849.72762	16567.21649	12784.03332	33818.09783	19872.43259	21215.95704	5718.65951
61164	86.96170265	92.22889699	1322.899866	218.36248	243.2727348	81.75798146	95.68404096	120.8600148	110.386937	87.17871621	211.6470094
16868	5.815622778	8.402418312	4.007170733	27.92447423	8.392226994	3.955001746	4.480723267	9.099431911	4.206455472	3.787178505	3.434710921
91716	90.86080663	101.858468	117.8097053	223.9481953	276.9735556	132.7861448	220.8051204	1304.53068	139.7454239	102.0325764	369.8753015
64898	3.759167127	4.494594898	1674.512015	3.259991438	3.273582703	20.8871695	7.222137108	11.06552845	5.868745977	4.553007127	3.197789306
65679	11822.80858	12206.9076	7172.123149	7378.086361	7771.174174	17480.00107	11915.51884	10348.14373	14359.11575	12206.9076	17766.04855
92810	66762.96491	62728.71221	77815.20011	76120.65193	77107.21766	73439.68949	74273.54873	77415.3869	57008.65395	60689.3224	61781.53863
70692	3.260027152	3.460901595	6.461523965	4.528588943	4.670189024	5.21528657	3.628370155	3.971579349	3.659954229	4.138007759	4.315792933
42694	13.65958656	15.24486671	3.251888772	5.17108469	3.301238386	1552.630131	406.4494878	46.85040086	16.52765699	24.45465318	24.82842044
63669	11.16762206	9.209518158	13.54291157	4.8668457	5.38169186	15.42246821	10.50227183	17.04149677	19.78066872	13.3059148	39.90136946
48957	20.62801093	20.76626024	13.99924897	7.332373758	5.514312537	4.381841332	6.130438645	9.638299349	4.963839053	4.214609437	16.69865557
92091	15531.30266	17399.83642	16105.29992	12645.24362	13141.10124	13662.02932	15061.85589	23602.74435	4019.531207	6250.960489	17916.48167
92434	41823.38146	36912.62389	34805.6808	53519.23163	53870.36852	51523.97601	19347.86977	11744.61484	6793.764318	5426.906641	2149.588396
69636	3.551036361	7.879809218	3.431790493	17.42926415	6.936729556	3.336794116	3.964398447	5.702746679	3.104820201	3.151464466	3.137644916
62940	10447.27871	10704.88751	1664.247504	1630.10282	1662.047223	1314.362045	381.0900626	820.6993346	1630.43342	1054.581439	1414.530096
68989	272.0048321	290.8521171	204.2427136	113.1327705	125.7779663	760.3044005	290.4510855	483.5550463	124.8152105	98.00611841	205.3224019
111274	1033.159799	276.0431615	114.4687737	160.6633102	146.2459111	11059.33254	9020.031403	90.11893309	89.98900267	111.3213464	70.65590512
61555	43.43673979	41.78047146	4.350302573	4.006456447	4.134860437	97.56157823	22.82931941	31.96088186	9.085582888	7.586897992	37.73895592
41674	31643.88976	39811.29809	895.4907035	787.8391628	689.5727834	9145.312998	6646.070996	2412.287802	125.8615009	102.0325764	78.81612951
70771	3.253249706	3.460901595	6.331472209	4.528588943	4.637592759	3.9075894	3.618755155	3.955358889	3.603703011	3.486207312	4.134034544
62730	13.7155344	21.17068629	31.76272823	14.69204684	27.33529766	36.47683115	18.75828266	25.08390562	47.50660236	38.46771177	12.29540268
111830	2995.468503	3398.854602	1314.15892	5918.174679	6959.403354	8217.040253	3643.840686	239.2419656	16822.80581	10542.82077	4259.348975
70780	365.8987721	334.5263823	243.2381452	1469.296066	1362.616814	430.4030309	527.9879679	480.1399081	851.3909517	4275.151314	350.5895196
53060	4.557815834	4.687727785	3.159546241	22.95911683	11.91949324	85.57819649	35.62288396	59.70400845	5.395888967	4.801836669	3.090584657
32688	10957.16937	5208.577687	202.8734214	685.6022024	791.9218661	5001.18839	40337.83627	271.6050277	370.3111273	163.009388	422.4404346
5921	24.50733187	19.64779983	3.504386892	6.874369917	6.51542731	15.32171436	9.643758764	25.08390562	10.6326129	13.93583098	61.62116673
64303	44.48661482	48.41390037	132.1876182	933.7447077	842.5134704	51.57514025	55.59326389	54.40436329	95.01045444	71.95799483	158.3136643
57251	4267.344067	5738.116567	413.0728223	92.10202929	102.4227368	3623.255159	10194.36307	15362.74831	57.96627153	51.80549624	1535.084149
82827	13517.77789	14699.06728	4288.149235	2623.951767	3080.145202	16781.82835	18223.63025	19854.2006	3909.268915	4803.592065	8843.191824
5724	3.329047732	3.805904984	4.316909004	20.1459006	5.463259641	3.485769812	3.301153564	3.450423541	5.627502155	14.90971812	3.246291529
58049	214.7113272	237.782973	898.9618582	6646.070996	5967.254589	1649.277035	2029.648351	467.4579655	216.9363214	62.48060065	325.095695
63188	18.51514946	24.9568684	14.26195538	7.889797019	12.88112268	23.38093657	15.38044222	24.34976533	25.88342134	16.26194094	49.31635698
61099	13.49261861	13.49261861	28.52905547	189.5640676	141.0328899	13.67167459	9.05156421	16.51408026	9.538177011	6.151085283	22.10262882
65233	4.644266866	3.920649234	3.86039101	3.460946238	6.350355595	4.437772658	3.663283232	6.843670431	6.043972597	4.160265602	5.659745416
92071	3363.598101	3650.734843	30107.4203	23116.02091	19862.09631	9017.761049	8229.177079	6339.952148	10347.42944	8883.884378	4675.142581
35142	4501.826127	5253.809725	6437.034357	3673.613139	4210.542499	3923.47412	3489.328619	3278.328634	4654.330994	4381.665852	2330.693013
78782	169756.3221	144113.2099	44500.74523	101974.6776	96384.5305	101974.6776	105330.8285	99964.69518	144113.2099	110226.8747	100808.4816
19097	71934.48446	68846.86437	8967.078488	12015.73998	11191.38873	50045.00961	50989.31409	64934.70387	26165.04239	25975.93846	39413.68891
111327	51995.59404	47746.93547	28068.4573	137370.9321	120037.2541	12390.66446	94456.64505	7858.131552	124006.6906	115275.8739	12831.921
52140	157.3537196	156.7961297	19.39924074	78.55266923	91.37193308	189.756236	285.7702584	499.2768424	40.56626417	35.89275867	282.6767524
60051	11.69131505	12.10273408	4.350302573	3.625426921	3.689726809	10.69064469	4.120648625	6.8601097	7.002936644	4.306852092	3.258052112
111642	2856.373158	1109.380622	255.4336283	581.4736173	1425.957751	9808.284692	31839.88843	533.9821569	3571.409651	1839.295029	4477.78655
86324	83199.09509	72176.86983	144113.2099	144113.2099	137370.9321	90726.75077	66592.92347	74655.47139	31173.96458	35358.8832	25382.61895
32996	6271.065898	5988.488448	401.7163455	2360.400063	1830.943544	3172.329548	8284.83446	7243.443309	21.30265574	15.84005857	2013.389281
90642	50544.39799	50651.60208	62677.58539	45698.27102	40387.91813	76120.65193	38395.00964	43745.79892	44948.35496	47403.0592	26165.04239
28884	24230.52845	22785.1073	5073.871706	9253.45658	9041.501375	10188.78026	8253.105289	12028.46446	5966.300804	5924.624283	8154.372593
70903	4.557815834	5.285442433	48.97187045	89.56871999	92.22889699	3.413637001	4.952901645	7.704889141	16.26194094	19.49291676	3.210235958
66108	36.04849086	25.38689123	119.303595	78.9114851	70.41302384	130.1372081	668.1851276	30.92857166	19.58046098	16.67296272	33.21086668
62593	3.715519782	4.030778488	3.478873705	3.320534394	3.301238386	3.431515939	3.801014504	3.546385313	3.583597636	3.710099085	3.538028957
62686	48.98920728	48.2759445	55.66634332	75.89525105	89.5535848	42.70518442	44.53139129	53.51682696	113.4948012	79.38829574	121.5762072
46245	4642.90711	3033.109888	345.5252309	276.6477893	279.5595409	738.1346575	561.4495882	1482.431541	348.5015605	625.4311655	662.6959209
111995	494.9865823	362.9230047	166.5132192	2723.791734	2530.593001	14458.50894	3567.403116	214.6116028	28339.4797	28311.97752	2000.208776
60573	58.82265777	59.10344029	88.79191084	140.8705426	119.4790842	29.91883899	22.47949899	53.0463911	38.07634234	20.37315902	43.74363146
68176	7.196217089	9.538177011	8.002498911	47.8225455	59.92892195	12.18707023	15.69075936	11.13671507	21.30265574	50.20672856	12.85279061
62473	3.971579349	4.054823396	3.797996647	12.04158915	13.8038823	5.467056454	4.763029092	3.692072929	7.595842203	6.874369917	3.854714479
63787	21.0757586	43.00752321	7.721086855	342.9747155	447.0751824	59.25472618	105.5140057	33.88763106	41.42416213	40.68280872	45.85798044
61653	20.75958005	27.64306522	127.2882604	72.14074379	82.428237	21.08557059	106.4165259	16.86955801	222.0650585	163.009388	16.89778082
65231	249.896626	346.9306341	857.0063858	1365.840666	1438.981616	279.7536721	120.8600148	546.6547278	530.1071569	433.7825072	1312.901119
63571	3.732326179	4.030778488	5.741243261	4.177313765	4.443461303	4.326924044	3.808718058	5.126443384	3.860426725	3.577725963	4.530374657
26079	6.536590759	8.44405104	6.995521027	20.46815232	14.40601681	35.06048774	24.45353711	12.62982917	58.54911872	92.44167651	3.723875069
67354	3.434710921	3.966707975	13.01164075	376.6375148	327.8341676	4.494862755	4.493300255	5.463259641	3.452339712	3.225732072	3.318798708
52932	39.50267619	44.89004692	24.96807142	12.84158752	12.40644733	27.32573084	29.06313715	38.56700818	67.17381556	54.85307656	47.50615593
29260	1916.866618	2267.888015	308.3986451	285.7870464	302.2407193	367.1168001	283.4502571	432.9248711	183.59721	179.9585141	323.5632051
29068	3.526662043	3.628501852	3.431790493	5.791946889	3.273582703	3.308299891	3.288161091	3.488241535	3.253044349	3.314918358	3.593062223
27592	43962.06851	24937.989	930.9758136	7172.123149	9981.894204	38094.08086	39391.02123	50333.05461	37994.94946	48313.07203	113069.3409
79473	1132.1978	1160.19944	284.8870801	4296.196758	4175.732674	8467.011905	2852.899583	244.2449198	9665.468312	21841.51239	599.4604425
31779	188.8332305	197.7192702	272.1656024	78.2049422	86.59193447	122.4748494	89.33938766	142.4720592	44.88298253	30.323857	118.3482972
73112	46029.68583	42598.84364	45045.95773	28832.25297	32334.47839	45740.36653	30599.64307	23963.91664	17248.65742	20653.92733	17229.59908
26032	190.6079063	191.9022104	16.86955801	7.16340144	10.12275413	60.04584412	22.59761969	66.95928356	51.34702839	37.35907576	103.2207188
18729	3365.373451	3085.135993	375.8699273	421.2585114	475.6598249	2797.214636	1353.925009	1120.989305	770.6244763	635.8681766	417.9407608
56024	73.74626661	64.57341468	151.9169537	60.21723256	78.55266923	64.78648184	32.02458733	22.08195179	43.90143368	33.42407565	13.20984025
26204	997.1252663	900.4717656	4579.736285	3369.530766	3567.812027	992.5666706	696.2402922	707.1265089	1626.909647	1342.578936	818.4641088
68821	9.221646109	7.798412355	59.67300998	3209.256527	2565.008295	7.057039938	124.7109747	7.236258517	1268.097966	1542.465476	37.73895592
72996	28180.23448	27999.24852	28434.27336	81091.00745	76120.65193	46131.9841	58903.67142	40634.33461	65214.90967	48744.69454	54583.04609
60272	3.893305897	3.522189108	13.74972652	4.937277109	3.211251333	3.68613942	3.225051543	3.409099526	4.233337361	4.272343978	3.538028957
70385	34805.6808	28945.61317	34.02152077	578.3703621	578.9305407	21062.16071	14955.96122	13438.37648	53.92302595	52.93249368	653.3168879
51902	10.73894335	5.753867751	13.17858191	7.603294746	16.90655828	6.710597744	10.87912665	7.199158889	7.571610817	7.267671217	18.76688449
40262	10627.92377	12126.79248	227.9129478	247.6239801	274.9063599	4961.523589	4238.704448	7243.443309	134.8514469	215.8959567	253.7988202
54247	25221.66902	23551.27407	2322.1939	1656.238343	1320.713836	11580.91546	7521.888279	12783.31904	5255.873404	5205.468382	6665.923944
57819	274.0487369	290.8521171	736.7827763	1282.847922	1332.276367	581.2947932	1036.843352	1920.465195	1203.056282	799.4063865	4167.618331
60255	210.8031564	231.2121809	160.3696133	5879.807953	6645.764567	1553.756201	3326.177415	362.0954059	31966.71795	23761.66977	6607.643097
58944	5892.383344	5055.196873	501.4987619	6674.457876	8316.777263	662.2046153	1880.493296	1335.21787	79.25298154	80.81272146	761.7436059
60138	25.19747165	22.00820642	7.147350201	4.689290285	4.870461771	4.339856145	4.185159797	16.81786287	3.840631775	4.822257948	9.901617276
79445	3639.10129	3459.328923	557.7012855	1524.610805	1682.993278	1436.410717	928.5200542	314.6654984	152.9654178	98.00611841	584.044641
19817	2879.494222	2480.558494	2958.604845	1404.845755	1172.800523	2743.781708	475.5300818	345.6399602	1052.28446	1314.259367	139.7525667
15868	5.051265374	4.89273351	12.74725473	5.069817085	4.095394105	3.657731783	3.73717894	4.131534544	3.406286013	4.371841332	4.566386503
64733	12.22397608	10.96236918	63.91378566	136.5577345	110.5274842	15.8294025	13.87434181	17.82137059	5.793776602	4.858174643	5.594155722
45236	54731.81977	48520.84376	4627.794175	7378.086361	8782.775467	3524.626948	6959.403354	4683.636284	123.8350791	98.00611841	371.2667887
60301	65.84328626	59.36092212	78.0497405	47.8225455	59.43819963	36.47683115	27.21476389	60.85800506	43.19509557	19.24463513	54.83469838
65497	717.6784012	631.5570774	674.2721819	1415.801755	2087.564324	1092.528837	1208.466414	1182.883471	4102.171651	2944.012636	2267.279349
19266	879.5852531	984.9564659	292.0964396	1978.919332	2333.185	1575.5109	4879.712539	1932.722338	93.66275992	177.5977572	1741.998063
54663	17677.27376	18334.27711	882.9226234	40145.7283	45740.36653	74273.54873	89118.30655	256.8874465	83512.3856	95124.48353	933.2447879
69476	123.4664267	105.4815533	272.1656024	581.4736173	530.7846412	170.2280774	73.86415547	53.51682696	210.7737664	327.7002669	54.9470308
69431	9.125615619	8.92563764	9.750333626	11.76945376	6.421970904	3.9075894	4.31231079	5.417587284	3.745292344	4.71535366	5.531217107
40635	14687.45312	14406.71794	1427.971125	69896.72055	79380.85211	47109.38181	50989.31409	1602.51193	101974.6776	100808.4816	8716.742711
60325	1735.128587	1949.037926	149.3441798	242.4238077	139.8556583	570.7027995	190.6301758	400.715232	282.1552803	215.8959567	236.0811026
64120	41.30741825	44.89004692	157.3537196	51.83017464	71.95799483	40.39670969	30.64041121	13.5922347	70.41302384	46.28413068	42.1127756
62295	14.99044801	15.52581514	22.00820642	8.763980068	8.063710347	14.66645721	7.949956962	18.12567146	11.31001371	5.868745977	22.31047484
111884	4.670189024	3.488018321	22.57456036	6.991576901	5.130945624	4.022280608	3.719452052	4.211833824	3.921430484	3.624537258	4.045314623
58412	18.63940078	23.07509558	42.09044108	46.59586952	29.04009587	56.21831457	77.20588743	135.7442562	40.86910409	116.5634331	1142.455647
45283	293.8129597	233.6426853	258.5753111	223.9481953	205.9723466	154.5005671	74.42054001	69.61518726	36.3683822	29.30838585	90.59885003
110650	107470.853	115275.8739	81944.23456	40145.7283	41391.91531	79796.12353	86615.80825	90726.75077	26770.83496	29113.35281	85342.83535
110896	259.0660696	107.6359533	62.4378624	67.98065153	92.80580397	3015.313809	7843.799869	151.6534641	138.3637708	204.3426045	473.4141022
47019	25.42094954	10.79084897	9.082046867	22.36070953	33.86524286	11.05497345	16.0969137	23.20615146	40.42604275	37.67616645	25.52096462
91466	5.433747899	8.050829162	51.63363155	6.893188101	6.313099168	43.15731724	40.259806	6.70790197	36.71985352	29.68365808	22.73964171
58093	3881.882994	2538.961026	5639.33974	1602.51193	1966.157565	5396.639685	6114.513523	4714.441581	1742.907853	1355.276882	1951.16878
65112	293.8129597	243.3073245	1470.931949	11160.38294	10788.60593	103.7311004	67.6228501	85.28705852	1239.278104	1119.115486	141.1748964
110783	95862.05895	90186.02469	44038.25848	40653.6741	40634.33461	65760.90617	65872.78719	53216.30668	30628.37193	29113.35281	41781.16193
68434	37.71612353	24.9568684	6.331472209	4.830367791	4.870461771	4.70835663	4.770113202	5.239434252	3.664611357	3.724466683	6.780952667
71735	42391.45603	48128.81612	22128.69338	25917.09436	25373.02167	34480.36532	45410.21206	45045.95773	33400.48976	22678.57167	47563.23633
60144	144.481053	176.0445068	37.68472879	100.610572	78.2049422	630.9771884	61.15625066	34.72824692	993.0951748	715.7205515	122.9695892
60258	3.099085475	3.789869332	6.592242468	4.484629517	4.484004517	4.5900597	4.02514232	4.708155737	3.444073348	3.33368224	3.664501982
15416	47.20115607	39.02272562	128.2315532	52.54379692	32.67396901	17.40859773	15.8421439	15.49581199	54.78418201	47.3009207	21.85013532
61621	15.5326017	51.27960745	36.7251681	33.69216307	44.59201156	21.79084953	17.70305713	28.47877243	7.141799739	8.007656759	28.2864806
65622	221.0938066	89.5384496	2283.377713	3028.106848	2369.62805	31.81862014	30.98354623	51.52892692	21.73749859	30.16731136	69.95062204
82827	14002.57129	16657.78296	4169.173386	2587.718525	3066.466803	14566.6883	17257.29429	18659.85475	2492.472752	5381.514583	8571.772147
60531	36.5935464	27.4307851	118.0876816	5.437209345	5.61681106	94.78875793	32.73342016	7.401016729	69.11614624	113.1327705	33.81127188
65920	66.58050142	36.07931278	64.16287382	1201.527767	652.904533	24.94961394	13.13279279	27.29951529	10.10984461	7.247932514	57.85616294
23606	9.125615619	8.323848274	8.190589929	18.24962671	9.298944484	33.76184161	26.14373546	57.92056006	13.64613864	10.64958074	14.24599063
56831	18.56659542	20.50661381	25.08990399	4.528588943	7.087125365	10.85424931	8.531524231	19.28898333	12.68795874	10.17054344	32.17867701
68937	379.6942942	383.6271043	132.6334432	83.27659337	131.3748106	2091.022531	316.9344508	249.4699957	202.78988	99.97959286	123.3610405
69322	699.1809355	412.9269367	95.91565818	656.6044552	582.657839	133.8560847	87.21523214	69.92338989	4236.59972	4842.931255	163.0453796
32154	17.16221157	21.32288169	300.1611506	32.48530388	20.16332164	78.28002561	68.74427831	52.24956282	297.8594398	372.8717289	150.3821525
87413	113.5454927	65.22962063	130.4262662	173.5151624	183.0738507	55.18156741	27.75893191	42.95073593	25.57923936	25.74203198	77.14212326
67673	45.94722443	35.47320418	132.0184277	106.5409628	133.3557732	187.1703609	102.9217883	23.39230151	998.6645439	715.7205515	207.8153822
49849	1664.932838	1295.220603	2548.855816	3447.988013	4298.892697	17770.688	38903.08614	1697.730441	4983.857022	7583.129639	2734.648002
85184	83199.09509	77107.21766	69809.00356	65872.78719	60459.35524	88146.36114	103441.4608	76799.04842	39657.8303	37242.50865	43346.28258
30059	12.09699971	7.243733407	41.11772688	9.358128253	12.29856487	6.33013584	7.426674811	22.10817399	15.65659796	14.24854094	19.58046098
61852	711.4590847	441.7215682	199.7478101	450.299593	384.4656089	304.8303852	142.7113472	284.268464	215.4951607	113.1327705	389.5991424
27040	8454.900701	9057.887553	521.7912701	2973.160027	3365.083077	9464.203437	6842.199672	8825.547092	15129.65257	14780.61553	10958.95508
111486	51427.94774	73037.56992	29522.36889	22319.83767	22361.80511	89118.30655	82553.29833	86126.41595	22048.10975	19280.67438	35184.63292
86017	31002.84347	24180.15265	19880.08883	15362.74831	13913.34321	2922.353047	33818.09783	22902.25297	18756.95691	18447.42156	17413.27035
81482	60912.69806	79796.12353	65760.90617	60226.33202	58714.81528	48128.81612	84940.59078	60839.70783	31966.71795	21138.97307	54154.93821
19757	4731.461376	5802.733524	57.04758117	342.9747155	387.8337008	18618.87687	107470.853	365.3601691	98159.02253	93522.50032	1735.85062
63077	38.86185062	39.82418294	16.52086862	15.76787014	19.19278935	8.782824574	7.571610817	11.09000557	45.96508157	42.00118768	21.79084953
60146	5.086479222	5.239434252	6.331472209	4.446764875	4.134860437	56.47062181	5.957212867	7.262250048	25.99418002	15.58869218	4.315792933
68049	29.62994965	7.077069826	22.79201103	381.3988804	488.2671728	33.64175469	59.02617078	11.32733152	1322.832901	1213.359149	4.719170625
68242	65.96306211	50.60608741	25.83972315	187.2896988	178.441911	187.1703609	120.8600148	138.9258215	43.30395134	110.386937	94.70666345
69117	291.2751491	182.3360971	210.5928807	9843.081163	11073.3238	16.89778082	13.2577733	14.74030317	824.3132274	1621.567485	23.26286981
56236	1156.049319	740.433714	31.92464372	38.54797776	77.81259148	1285.814844	4410.854375	108.0617904	10750.44602	8048.990856	149.9836602
66299	5.711849807	11.36856753	4.350302573	3.924521753	10.26876043	9.032356925	11.14848515	9.392321918	19.37735669	13.74224531	5.18327843
33556	9.919193589	111.609269	65.41814777	108.7442344	98.07746154	141.9086437	149.6113081	103.9110916	59.12482778	11.33402272	82.45100486
91098	14163.22316	33818.09783	27658.76084	18600.9749	16159.94191	43183.47677	31440.7747	35149.10043	1472.306803	241.4040108	4455.107861
61721	8.6844751	4.117517273	8.600548668	3.971356135	4.365244635	15.87077276	4.81656307	4.282962538	15.13189217	10.78624189	16.45824652
70730	8.215494932	4.089736023	8.323022381	6.132214104	4.484004517	4.788690283	3.849312341	4.271652014	6.85477116	10.57617717	15.96779499
17112	7.762299289	243.3073245	35.06178354	276.6477893	198.8414757	447.2046978	741.695696	116.2664076	6.647564481	10.31099628	15.58652003
3116	7.523361352	79.6320188	283.5173896	624.2684273	566.394267	53.14040913	67.13104988	70.27003653	18.45319256	10.10984461	15.23518766
45377	7.359204399	431.9053569	582.6243569	2492.472752	1516.085979	581.2947932	698.881592	365.3601691	9.469766459	9.869654902	29.7941926
19500	25.88342134	360.4978977	1151.007015	2515.155106	2110.421579	1283.7527	1728.212138	1585.520018	38.4413644	25.6423188	80.28140272
39834	7.088196794	39.24129855	184.595852	1145.639044	775.4835768	228.0515849	304.8861459	53.66677216	210.7737664	111.3213464	14.54609775
55670	11259.93242	9419.250251	1705.861756	586.2141516	551.6211897	5924.624283	6601.538369	8548.352571	2701.76481	1489.806359	2825.367403
50294	89.14481998	1844.115456	820.3872777	906.1659735	863.2321988	1245.359033	1224.971859	1905.646238	96.78793348	33.21656986	389.5991424
66843	25.19747165	196.1508312	607.5548213	124.7449444	93.82175024	194.5991849	79.1891552	46.28413068	27.75893191	14.24854094	13.9772983
91264	6.714618721	150.3053	5951.234299	1186.848246	857.0063858	3092.758485	3362.916526	639.4239656	116.1507943	194.9808127	309.9761108
50627	327.2186977	8055.517224	14163.22316	11048.3286	8898.626826	11980.169	8284.83446	8594.162476	276.1158337	54.5617159	467.9475957
59595	3481.14779	6083.838103	5924.758212	2298.042655	2171.54025	5285.128357	7359.470465	8207.855958	2439.582992	291.9011759	3155.205969
121	58.82265777	209.2551341	165.2499294	25.82944087	26.64835714	90.97746122	128.8634188	175.2856014	64.15202354	20.58576801	39.21078584
54078	1047.307967	12246.24379	5961.100257	9571.207088	12745.94041	15597.29397	15629.81646	11429.11823	10750.44602	2798.420379	2689.994146
81608	329.6956459	2552.230962	4963.363748	2917.80151	3401.045815	2102.413112	1059.23588	278.9893141	55.44619021	138.8610252	13.15455618
44039	30.63492961	105.4815533	144.3343832	46.16527755	46.22748847	11.83663753	9.676874935	5.39136301	5.582502596	8.220896496	13.08771775
66550	308.3986451	744.5512166	5572.973063	606.2613358	713.7735555	1727.881369	966.9615479	645.3823114	302.2183979	102.0325764	47.95630883
28241	76.33052559	885.1141332	1027.121597	1005.115461	1130.881331	370.3557606	1104.594725	1897.126734	64.57341468	16.48720327	265.9245155
57317	576.4661607	2856.426729	1726.25127	482.8949927	491.6550329	1693.695194	964.2006246	1897.993584	46.5067405	34.84816639	290.7481424
11112	111.0718846	1343.748756	3677.111922	13173.97205	14135.45546	2594.175947	3567.403116	2935.323819	522.6510555	218.6370608	120.9510614
40830	14.20007369	369.0344684	390.9745734	172.4725319	288.8469518	402.6630435	400.5077772	450.5709061	76.68532794	25.23118001	129.4520838
56053	127.0987314	670.7706149	2208.004328	327.7002669	341.4706736	1449.294042	1212.104584	1640.347913	109.1766364	34.49051183	172.0993119
91772	6.990058936	73.40871258	110.2024508	74.56465497	72.63065374	17.24974868	36.5935464	58.32752604	5.508303822	7.89837734	12.74725473
65138	7.045981556	120.7291735	231.5680496	433.7825072	466.4670127	346.842721	325.1393266	434.8511748	25.99418002	7.857906	75.70713772
31726	711.4590847	1936.218705	615.2668666	171.917738	127.3285175	1512.11573	440.4240296	600.99978	561.7866976	228.5374152	73.25156359
29573	7.111758486	33.77495973	174.1311014	51.06832048	65.02001537	53.78329028	28.71245725	76.60794979	8.52281811	7.769661199	70.19316987
73623	16195.75015	37571.96383	85745.07993	18493.52576	19174.82113	48128.81612	42211.81328	55518.72784	23859.39633	8594.162476	33860.1211
57378	7.15733589	93.55605424	198.1642984	6.345629608	42.90244423	119.1922523	171.0697727	369.0344684	6.450816546	7.695844256	12.68518792
50736	269.9218152	1245.287604	604.3852392	1453.407783	1583.054916	4132.083177	3235.544681	5204.323636	123.0196164	64.44375847	3884.985795
47982	83.5555482	588.1948648	1042.931804	124.9314412	115.4035851	1136.767707	792.8680315	1101.620152	25.36017831	15.96162388	153.0085599
68974	7.226080086	4.15036146	4.007170733	5.21528657	3.840627311	3.9075894	3.684416206	4.192316954	5.475543327	7.607826462	12.62404621
42145	7.226080086	9.976494495	149.3441798	300.1611506	276.9735556	178.6949326	252.7912875	503.2765286	23.36256393	26.70919132	117.525794
31265	7.245206622	4.163891132	28.40288737	8.867887227	15.48834398	112.4765019	138.0463421	30.2828997	7.069916072	7.528105095	12.57923461
64290	20.44895988	263.0098643	2021.797497	1436.464288	1304.258771	516.6534111	502.9771095	1311.514309	15.96815213	34.11454296	22.79201103
33614	1390.354573	4535.192723	1897.236109	1386.552934	1323.000312	11788.75601	8857.124169	12693.9446	411.4538817	209.7838619	1125.60177
37048	71.78222253	472.5309267	716.576358	886.0057705	820.3872777	638.0894835	827.4465071	1501.614043	83.27659337	33.07700997	40.56626417
44825	7.226080086	4.192763383	788.4335367	54.91225111	68.38093571	21.56240537	16.8767083	27.03828873	5.470920956	7.417007456	12.53687781
37636	1366.182444	3650.031289	8278.977888	2262.917316	2621.168075	6089.019102	5828.711577	6734.459923	3724.381506	1332.276367	4699.878733
53093	7.226080086	4.217704964	3.773238976	3.507230849	3.660321528	3.926762818	3.67515308	4.671897495	5.452763116	7.343048896	12.53687781
78733	209.3573	1586.11105	348.8499322	7774.245114	9083.740986	12249.42875	14670.62275	1622.450324	67.1221213	35.42164041	24.98080532
60872	7.226080086	4.255955525	14.76292641	5.671435271	23.3219809	3.926762818	3.67515308	4.065143215	5.452763116	7.319109224	12.49654631
15604	61.9248818	209.4493583	450.299593	639.9381563	582.657839	711.3651652	577.6957015	409.436017	72.31662332	18.95323083	77.68105679
1394	7.245206622	4.328397259	29.11382007	13.27795104	13.45729491	22.7333586	22.82931941	30.92857166	5.452763116	7.267671217	12.45201404
40911	30.02509754	161.6860411	1275.750397	740.632497	518.9952434	328.775685	1836.893476	2007.547157	52.65979444	19.64779983	325.095695
29126	7.27426664	4.328397259	3.735676708	20.71597021	12.57053874	3.9075894	3.707725373	4.00743859	5.452763116	7.236258517	12.45201404
65380	7.291096974	4.364731242	9.220686288	47.51341166	81.63984904	51.37515339	47.22698851	80.77269435	17.6839446	7.236258517	35.89275867
70406	82.42399593	308.7438599	1695.940171	5879.807953	5572.973063	4680.720516	7417.509091	7523.434094	235.7346248	92.44167651	875.3193095
43979	7.377255832	14.18400373	24.60920981	11.76945376	9.356065451	102.5096158	47.64352176	65.2768174	5.475543327	7.236258517	12.49654631
31438	254.7194151	653.3168879	18057.46884	6543.423583	7003.404792	13351.93471	7239.725961	5476.676619	85.51643912	55.48707426	435.3646923
34881	55.31579213	141.9086437	93.19883691	101.5830212	114.8275964	682.6618472	379.6942942	356.3855094	63.3151817	25.42094954	278.9893141
63867	185.4132138	915.4109979	1415.439471	8510.943876	7926.570172	5285.128357	6763.364211	2492.472752	2077.042608	440.3392081	2399.903964
47413	7.717026294	4.736166981	3.797996647	21.79084953	22.81605271	3.883474605	4.063714644	3.955358889	5.530368893	7.319109224	12.57923461
55033	12.27986233	89.76464772	1866.319845	285.7870464	227.3994691	269.1252084	252.7912875	300.6620202	48.2759445	19.92705027	203.1303943
10289	8.168607293	5.003800436	3.840622847	3.583731565	3.689726809	3.883474605	3.663283232	3.955358889	5.588395453	7.401887264	12.68518792
27569	570.7027995	976.4708013	14973.89321	6364.773996	7121.719831	9621.124469	9660.30405	9667.892743	1574.343592	209.7838619	2103.807087
18387	155.4002071	144.4990741	201.7267607	223.3126098	203.0678167	955.6975073	10468.49708	258.7673918	118.545632	135.5213991	300.9812534
24433	9.251062658	5.858491548	3.895846761	11.71478241	8.080995284	3.883474605	3.892261254	3.971579349	5.699398459	7.599697129	12.88112268
48541	9.741717472	46.25580957	4755.356125	2530.08589	2423.473189	1460.099435	1524.610805	1513.093997	60.21589327	24.87251915	111.904064
1210	10.39565003	6.772332071	223.5995331	73.22416567	48.83731719	64.12331612	51.52892692	88.80441084	5.858491548	7.758358043	13.20984025
56229	38.71919224	69.72070354	56.48438039	32.48530388	60.97047717	163.0617115	170.0147435	150.377465	107.8253458	30.54804954	122.9695892
75080	19765.11206	13804.476	10764.79742	13977.18823	17051.09199	40076.02905	29485.51218	37084.15531	17084.65222	10990.7632	30990.85295
54690	32.71252738	138.0736492	3711.47961	703.4163701	788.3843962	1785.25678	978.8733964	1602.51193	28.68938933	24.96412286	143.127333
81568	13.95180399	10.87912665	273.2606633	360.2674871	327.8341676	95.75360312	153.0477141	179.8731752	6.224143233	8.220896496	34.25730413
83155	61.15625066	26.30978344	770.7427798	1197.714302	775.4835768	290.2843911	340.3813551	439.8063012	95.1872906	62.59833469	157.5910448
66884	17.05787921	14.38989811	4.037061545	3.707014373	3.921430484	3.955001746	3.73717894	4.159595959	6.518195167	8.660015825	14.72789067
37556	48.43920032	17.19902041	977.9129951	1939.637119	2321.174372	2077.626274	2299.718534	4212.711927	42.81616404	11.91949324	634.3265571
60433	21.56031454	20.18967904	15.16414589	9.772010048	11.84448398	11.07803277	11.33429057	9.194578003	6.895685953	9.275395005	15.2668905
46724	24.26215346	24.5218408	279.7536721	694.8448227	704.3571346	864.5761453	1143.727824	993.2535734	37.73895592	17.6518622	42.59765681
71046	28.31202015	30.31328799	43.23214915	55.82577554	31.76272823	37.85987838	16.8767083	33.23389166	7.413846503	10.02934717	16.25181202
40281	32.99340302	37.14850276	33.79490165	32901.5095	32117.22641	153.2963394	163.0963426	237.088951	8770.112038	4728.443727	7824.370213
48817	42.24096672	46.5067405	997.1252663	368.942827	533.921889	1285.814844	1173.666556	1332.35226	222.0650585	83.52487824	928.9136033
10726	46.51335976	58.3500991	14.10478226	88.11289631	113.2001901	80.77269435	95.32935834	57.06022319	61.60679452	37.85987838	48.8391029
45163	486.3369648	180.0438529	25055.51264	15910.47513	15231.12629	15061.85589	11915.51884	8594.162476	353.6146355	418.9313013	3917.504537
56992	494.9865823	1656.417405	5051.323477	2863.871191	2330.701942	4377.406069	3567.403116	2431.681862	415.7622605	385.8723377	341.7545592
38889	607.7110713	968.6891883	451.4517614	667.8254686	912.4395889	1363.231287	1115.464323	799.9297808	1320.713836	163.009388	3720.090549
48046	8.168607293	4.089736023	10.96236918	227.6225249	214.4139395	67.02488042	79.95471656	27.42283373	6.925714334	10.19405988	15.88890106
28107	261.4544458	1404.678345	666.9190772	611.52688	593.6994227	1566.727223	856.6358963	1200.713092	591.5005194	177.5977572	1229.757329
11928	650.1709654	1462.923945	1353.453062	447.0751824	704.3571346	653.8965288	998.6645439	964.5915453	455.0599715	231.4208106	1285.513505
56542	7.186042609	4.570479522	15.27247002	19.14256136	12.7248183	11.40064096	5.735173817	14.27419988	30.09951801	9.347601124	14.86924265
65047	6.746900103	3.975741952	34.50585523	52.54379692	20.44895988	17.82995358	5.07365344	5.322408031	6.079616501	9.01436638	14.28256761
38083	83.65181743	222.313237	61.84327021	20.46815232	9.298944484	168.3900183	90.29824544	170.4391454	80.60940905	26.93179903	96.34943312
69789	33.28030211	173.6985921	258.5753111	100.610572	100.835439	155.7376193	148.199474	150.767312	22.81605271	8.600548668	38.24977958
49834	68175.82467	91343.94885	67985.08134	17467.60715	18551.09847	137370.9321	131207.5937	169756.3221	24551.01199	10347.42944	140742.071
45998	382.145778	1274.437465	5504.278023	1999.814825	1873.918901	2644.757674	2012.763919	1448.879647	198.0727021	206.489733	390.9340117
78422	6.293456969	28.74820822	97.7121711	24.9568684	10.57617717	35.06048774	23.65627025	20.86225947	5.627502155	8.190054214	23.9461808
41109	29.2314318	393.7845003	5767.920869	648.310655	537.332098	62.77539396	144.8272589	182.0333914	5.582502596	8.080995284	12.98122836
11872	69.86436354	256.5031813	245.3861765	825.464153	551.6211897	359.1751871	272.1037231	333.8933898	332.2095568	117.8097053	19.64779983
779	190.2026433	799.3840651	1230.496007	244.1890478	221.2200898	497.302996	689.3986762	1125.666502	205.5038226	70.76195907	243.4265356
47158	1696.056243	5738.116567	5480.759105	2373.727626	2209.64965	7121.54126	4535.665147	5990.79811	5305.188144	3089.730083	6607.643097
36281	108.8361617	1966.157565	2517.568658	5550.039693	6073.618664	2448.54887	2480.558494	2668.795553	45.33466759	82.84807422	178.193866
35692	623.262064	4305.709967	3062.64429	3120.407954	2885.618535	1196.176618	527.9879679	1077.905216	16.52765699	21.03167646	46.7684804
52156	82.62796853	458.4862978	2933.49076	297.9687683	305.2557155	85.82764115	418.7729866	649.9768877	23.36256393	8.964561059	121.115917
72847	52.81198142	366.121052	1459.156335	1062.912042	1016.913409	645.1659845	1059.23588	2182.812664	14.60742452	17.6518622	109.2121672
15684	119.1572806	316.846207	84.61682111	437.0796189	540.930172	6472.18573	7521.888279	12543.68156	1237.479242	341.457301	1167.408112
72610	611.2583948	12306.61855	21238.38645	16543.31435	15119.90527	18781.39604	16239.27164	15781.6321	865.5323335	367.2109529	860.5936399
82134	12784.03332	52575.70557	25705.97776	61639.63642	60459.35524	15187.96706	37797.52382	47180.5532	5472.817347	5234.092933	10424.83561
33492	76.33052559	381.2292376	13912.82982	6543.423583	6033.276561	275.8986426	1794.329636	2269.638419	22.57398	60.86648721	189.5640676
41716	164.0648038	937.3778121	405.3610525	144.8397589	175.8285355	699.1809355	510.2921803	497.2268457	5.269866153	7.289601439	30.50037135
89121	245.2488875	718.9866746	1304.394726	1484.653297	1320.713836	899.7168119	1546.083074	2435.122429	165.8567694	67.51980247	506.1662264
44046	6.697375404	4.089736023	7.147350201	3.730932959	25.94324134	3.860134314	4.381841332	4.174621424	5.253344203	7.168571814	12.09150995
6014	6.714618721	4.089736023	21.73830217	11.29745441	51.74038107	4.576008055	4.098616427	11.22604997	5.253344203	7.141152418	12.0539054
20338	310.5884206	336.6129986	185.509435	624.2684273	770.7427798	418.6844427	586.2632587	740.480589	170.3689052	825.886156	1235.099265
68836	6.746900103	9.83946102	44.57798838	19.70131225	12.47368393	7.441454756	23.9461808	37.22212359	5.235413961	7.088196794	12.01113345
59842	183.2814042	535.4934594	348.0335565	1296.718689	1352.360147	339.5015198	1666.31808	1596.009076	139.7454239	102.0325764	203.1303943
81739	2457.039403	7424.307303	45601.82573	53216.30668	48073.58691	29343.94478	32117.22641	29357.49767	2355.246484	919.3827765	2825.367403
55814	81.39294764	509.5963062	1613.934047	526.6556133	555.6124895	1184.013101	1014.502851	1734.762127	119.309845	42.24822758	162.6300229
53880	6.780952667	10.18078073	13.81581615	9.251062658	40.14991191	4.520626799	3.663283232	19.59191086	5.235413961	7.000441916	11.93864649
66318	28.04700358	160.4865032	22.11323672	5.034834456	8.217771718	124.7127605	93.05786019	19.96338154	5.213209116	6.965022928	11.93864649
70798	6.823716717	4.136534544	3.816310066	3.52804211	5.865148647	4.822257948	4.539101067	4.089736023	5.213209116	6.930187728	11.90011146
61275	6.823716717	4.15036146	3.797996647	3.52804211	11.19950089	3.883474605	3.652499607	4.065143215	5.213209116	6.88841992	11.90011146
45529	240.6486641	1051.992067	1491.488641	489.7755456	497.0391789	1212.570998	1048.833995	1311.514309	165.8567694	47.42805045	286.5960212
111339	193.2785519	563.0575728	2492.472752	1020.115845	847.0685697	2077.626274	2908.122659	3775.522272	74.58978419	20.6722007	486.8733377
349	6.823716717	4.186722297	3.735676708	3.507230849	3.62672953	3.883474605	3.652499607	4.256134097	5.213209116	6.85477116	11.84448398
80284	984.9831723	2137.649625	604.3852392	15682.6736	16265.77849	13024.20416	12393.25391	6230.520025	2156.935906	1184.013101	887.5997991
56320	348.6740465	1446.382737	1027.121597	373.2988244	443.7082875	390.2738877	1149.595414	1167.842002	135.8839301	80.81272146	259.1675742
31570	36.31219276	146.1519517	682.8004472	726.1151218	912.4395889	153.6235794	246.1364188	299.126907	56.91137154	16.67296272	70.37362361
84582	1329.916019	8055.517224	16242.68108	6401.355494	7696.273009	16468.90875	10437.46525	13024.20416	1295.117924	656.6894006	2892.9656
111853	3350.143072	13346.1749	46131.9841	170.3689052	199.2986282	49353.10829	2446.793875	2758.637366	83.27659337	50.49848275	188.8332305
84699	1386.552934	5883.558355	9316.732903	11842.00865	10536.29929	14064.60821	13667.93525	8207.855958	30.8353097	41.51334571	581.2947932
416	37.51128802	108.3526708	3499.62972	356.3247618	473.0107436	838.7873833	829.6571258	513.1500701	59.36493998	41.64702125	352.9548607
43109	42.88151659	140.257832	489.0680412	1769.867721	1524.338484	2278.281593	1405.431782	258.7673918	67.17381556	36.89740363	19.83882886
26904	7.427612311	48.2759445	3.797996647	5.312862152	5.728733279	133.8560847	45.2846852	30.03851272	5.326992932	6.85477116	11.98700356
89354	92.06363643	117.9412602	5263.015713	4437.38728	4256.877549	2074.433134	850.8511816	917.6985142	91.75596608	86.33248067	222.9990182
19768	7.739580319	9.025776581	23.57298158	27.03828873	25.62292592	23.00250844	25.98318796	35.61914455	7.281037622	6.905100741	12.17293569
356	64.46866945	121.0072865	1376.056111	546.6547278	671.966299	910.2023645	798.8543533	803.2946491	49.31769627	63.97189897	60.5891737
33910	29.84394483	52.24956282	151.9169537	765.8117328	704.3571346	415.0580238	560.0265276	255.2754241	21.07718717	45.48426395	114.411247
74747	2330.693013	7818.841911	11154.50962	7451.280346	5876.05755	15187.96706	13631.3569	15115.6576	1491.152476	2068.206771	4418.869583
64875	9.335406837	29.51281397	56.27019252	1886.711669	1715.392347	96.34943312	124.7109747	66.52002954	248.7862135	92.44167651	167.7968037
89797	11613.85875	9605.660494	8296.32851	3327.774847	3093.093125	18843.97448	9458.839493	8647.521487	3447.139564	2145.813901	5169.473595
46889	1957.871467	1650.345728	11817.53967	8898.626826	10997.84709	11452.80057	10507.46532	9468.186686	2980.553144	1449.570828	2956.953826
61355	1440.382007	2991.095635	319.8805774	632.5512287	431.9828073	3296.182027	1264.302986	1073.505876	210.7737664	75.9722036	111.2884742
54471	129.6064424	509.5963062	461.7314102	27999.24852	28778.61299	6941.670096	1957.724146	1239.278104	534.6686016	458.2775499	480.9168291
67296	15.33115421	12.81265539	4.037061545	5.437209345	3.895846761	12.74035738	6.576003598	19.72606216	6.190975662	7.957789807	13.93583098
65343	16.86955801	14.97035883	7048.880544	2312.874644	1916.866618	680.20506	353.8137595	1161.135843	15.65659796	8.127938102	49.89579034
111157	7390.841702	9057.887553	11712.80951	8253.105289	8716.287064	22363.05511	9153.506211	10674.75144	1959.714236	1353.855812	3241.020849
111153	259.0660696	50.96863959	988.0493447	1116.64104	1115.437537	1399.943924	2446.793875	3919.920622	211.8413405	120.3652305	2023.24444
46213	24.50733187	25.8487596	6.968246612	9.205570669	46.72440877	16.43726637	14.62395874	21.36047082	7.002936644	11.33402272	15.2668905
72649	5232.04704	3747.88931	7113.417394	1996.156969	2401.29168	4545.249717	4188.948012	5961.725257	2492.472752	1613.889404	5226.481938
40423	33.86524286	39.24129855	5961.100257	470.8474271	530.7846412	482.3541903	538.0116863	546.6547278	52.87599471	29.68365808	139.1900965
24243	40.04769075	49.13408989	269.1252084	36.89740363	39.23626685	184.747376	100.5654611	182.0333914	58.17846884	53.8208924	128.7124698
40527	7474.203987	3723.40494	17681.67337	15239.04464	14854.42767	15597.29397	15129.65257	13149.36596	5832.057596	4053.018802	6074.172824
32712	57.85616294	79.37713502	22.32479177	44.60603474	55.52144926	67.3634394	59.13434294	29.3113969	20.50397322	11.2092059	18.37493419
75844	9297.286704	8974.128027	2492.472752	937.4961157	516.6534111	10449.48853	4860.423441	5098.395446	6029.60756	3523.725393	2851.838005
46883	103.2429466	308.7438599	4.640070438	6.214721395	4.056073396	205.1907503	270.1700609	1025.861074	18.64278853	9.83946102	1036.023445
73260	13062.23525	16105.29992	28270.26387	19390.08101	17884.46152	23520.67374	9783.095421	5947.760411	2886.411263	1800.424358	951.318047
19634	512.9483329	631.5570774	839.0117215	1964.602376	2195.901832	1471.945196	1073.505876	722.8924688	1695.121807	1546.083074	548.6619626
88789	49080.27324	98620.65312	117271.4071	100808.4816	99964.69518	93989.57268	97697.39195	107470.853	88427.75137	47933.52696	53739.60787
75730	18381.939	23264.17675	4908.355652	26678.72195	28812.86066	30767.56963	32889.19331	28311.97752	17024.29045	8209.134088	21273.89698
30644	964.2006246	837.1811832	4811.378452	868.1582105	1050.179493	1674.512015	916.6933277	976.1144219	926.0254878	644.9496576	984.9074374
15034	5180.182247	4235.439006	1427.971125	6323.916149	6440.530379	9981.894204	4188.948012	2913.583452	3608.022953	2095.363035	1191.711512
67712	415.8069034	455.1850274	272.1656024	3049.524634	2854.47764	1890.059669	1771.044025	394.9904107	688.6903827	783.4860144	280.3216098
58422	182.2803996	1911.062153	3688.410582	1219.832973	878.2863101	2689.311882	1842.878595	1999.814825	76.2379519	52.24956282	222.9990182
55236	80.123811	362.9230047	202.8734214	1314.330795	1120.044454	1791.386186	3489.328619	4784.182428	500.4259028	273.7827366	4418.869583
57398	1101.944743	949.9868536	592.9711359	2262.917316	2045.637123	1546.464771	1304.731573	1386.472577	2886.411263	2421.898069	4259.348975
73902	3926.469268	9015.490695	16913.22186	8324.559876	6502.95705	5792.927339	6406.619046	8313.46628	1551.984811	1202.047886	2956.953826
73234	125.9673054	443.6343069	454.0272005	33.69216307	22.11323672	327.639714	87.4114384	153.7413425	37.97701017	21.80323063	12.49654631
31914	5084.929927	11533.52959	12019.97273	9607.781029	9532.124286	1951.736769	9619.994531	8594.162476	576.5243371	985.8987744	1110.742788
90574	46.28413068	189.5261346	2594.175947	2673.099004	1947.357535	219.4298087	1140.863795	829.4265316	234.1342361	477.4652696	937.3778121
35553	5685.782046	7723.508447	5085.92243	4794.506376	4869.244396	5085.92243	6793.453516	6773.34482	4102.171651	3005.599879	3586.721011
69352	5.938371061	8.177289657	7.688786494	572.1276703	470.4143926	11.33375486	15.13044821	25.82944087	5.172312369	8.550271759	12.01113345
30735	2124.226607	2192.104235	1595.33603	1110.700512	1110.785063	546.4181206	721.2646672	843.9424717	91.26952152	171.9478011	164.1573874
65648	109.3637664	483.1270784	1062.912042	681.5622972	643.1172015	189.756236	246.1364188	237.088951	96.95375121	51.88907431	37.11278202
5626	5.987517289	3.966707975	5.207982095	6.123534787	6.24437862	3.840357222	4.387042225	5.030744338	5.088125834	7.069916072	11.80638198
30701	87.61028945	153.6619723	1230.496007	105.7629112	116.4697446	115.4243344	175.6351717	404.2329252	32.72297377	21.55675559	148.0714734
61107	826.3900795	543.8929309	178.441911	543.0436549	491.6550329	1196.176618	2158.3185	1005.818585	1695.121807	1393.747067	497.8142325
65894	559.8724149	827.1211379	1749.642572	386.9767178	513.3919858	344.0549519	475.5300818	983.8404778	1516.085979	734.4169658	1561.281491
63605	171.8733839	688.7618112	2114.374841	2342.502637	2290.029229	1684.696004	832.0973773	1035.974338	180.6746386	199.7015012	141.6935148
92800	1425.984537	1303.718593	968.9467867	586.2141516	830.8184181	527.6217152	1245.167068	1610.776978	462.8106717	264.9125219	2934.241003
78413	22762.01645	27220.60558	14973.89321	47000.94683	42310.16185	52188.51671	50476.41552	56165.89736	24505.56588	23458.99474	28115.09782
61560	6.2627621	4.030778488	4.316909004	14.35921367	5.311612152	3.821781549	5.279610353	5.463259641	4.976999891	6.756775004	11.57884345
69194	6.313545597	18.43451849	80.6178912	200.5504791	201.0890829	182.9996099	124.7109747	26.607103	299.0722774	210.7737664	16.73371288
61945	76.54873439	447.9055747	829.1464064	1494.29181	1511.201232	1501.370082	2033.132985	1410.828309	148.2399016	59.02617078	299.0142417
35357	6.37843291	6.065845411	634.2549565	96.48946031	57.92056006	130.3672031	41.27451866	29.02574477	9.283555167	22.96062855	19.48230187
44439	6.414698939	12.25213093	374.3468508	211.8725136	186.3045674	67.18577992	50.43321286	33.88763106	11.13671507	15.13189217	24.45703657
47249	21.80323063	70.25485796	83.65181743	242.2638833	350.5895196	32.21502094	360.9661355	233.0406284	98.96661269	137.1083235	300.9812534
86297	7150.624095	31502.91612	30907.30021	35087.76224	34886.69751	25831.97738	33559.669	40634.33461	3447.139564	2981.811849	11668.09457
92694	23841.34479	17474.58536	26765.07603	35802.63059	37907.79112	40685.46515	42785.35922	43745.79892	10347.42944	5602.850332	14951.25036
74949	26412.28686	37242.50865	48128.81612	103985.3931	102897.5284	57737.04167	50989.31409	82082.51332	23108.35005	32889.19331	16567.21649
70415	640.8371727	1120.955822	820.3872777	1524.610805	1183.669232	552.9511152	858.2618621	1410.828309	586.2632587	323.8047867	1633.488009
52643	126.2813841	351.9525067	163.0617115	624.2684273	646.7927489	180.9403771	212.8746295	266.1062136	170.3689052	104.1837052	250.9848446
68496	15.43892002	19.60874915	106.7451398	3.52804211	20.56155459	30.05192789	25.38689123	54.52221444	7.778179282	6.55693334	20.8871695
86937	1062.805122	5253.809725	12634.52564	12148.95328	9532.124286	7489.468556	6646.070996	5875.066516	1771.044025	417.9578966	533.921889
30862	6.588046522	19.54701904	34.50585523	20.28224087	19.89746211	20.287274	14.5959741	21.87132699	12.27096514	6.509171694	11.33402272
33817	15958.23147	14237.55884	6542.265474	19487.20389	20789.13227	6766.274473	28081.61429	21803.93146	14359.11575	8553.140091	14323.89023
66757	97.29848451	92.22889699	106.4457774	55.51385997	88.80441084	55.44619021	54.25142415	94.403124	57.00561689	30.00181447	107.1300744
28817	1306.292731	1727.51761	5157.399708	555.218211	551.6211897	321.6074024	1120.518939	888.3227438	299.0722774	108.6253459	87.32937849
68489	37.20937737	33.07036361	97.7121711	54.66224652	57.92056006	26.59763954	34.06225734	44.03556844	39.23626685	24.96412286	31.7031244
15399	99.4362075	104.4854197	294.9259185	87.06596495	86.28231236	57.70883474	164.5538339	160.8234103	223.5606461	114.4754701	480.9168291
640	53.48921802	128.7770395	909.9887999	559.73176	561.1124788	70.7493276	384.0381257	242.6828238	75.75059442	51.22776167	60.90977432
92468	19707.75561	31616.13963	19449.47172	49353.10829	51122.25698	53340.8039	44602.93014	53216.30668	16661.85154	12783.67618	18497.38926
74503	6672.422498	11048.3286	26657.84246	22466.24128	22061.27988	23489.26763	16281.63989	20371.84538	4819.680787	8130.710014	6700.081653
34639	10712.71661	12012.13155	12134.31433	4372.002344	5540.702564	10188.78026	7239.725961	10070.45634	744.8854838	2478.077898	2023.96606
76674	5273.599836	6165.792896	12819.55834	11113.6092	9139.208518	14792.09229	14670.62275	9577.113993	276.1158337	263.4061777	5379.04531
63238	6.746900103	11.22604997	80.123811	376.6375148	341.4706736	159.0280123	86.77861408	40.42604275	67.33514186	43.69765598	67.78804016
77839	4906.387062	6047.12343	11256.32727	19425.46056	19145.33034	15805.56609	12502.00158	11281.40788	4263.275605	2224.163664	17686.07297
53919	7.022007109	4.713344732	8.132246843	7.695844256	10.3841675	5.499859231	4.667721624	3.862310653	5.051443946	6.503377374	11.41836374
91213	662.6959209	5208.577687	32224.1795	25237.15184	23963.91664	14246.11598	10327.64089	10442.37198	2156.935906	723.6242483	8258.25927
32329	23.78851778	16.23571018	3.816310066	3.583731565	3.660321528	27.4307851	15.25013715	15.48087598	5.135677767	6.57066442	11.52833871
91506	480.9168291	688.7618112	2612.469374	2286.546673	2633.799147	1376.056111	1646.869296	1002.918913	3174.260162	1780.659895	1630.049248
31409	7.677124861	19.02787371	45.2846852	111.1157422	143.0471143	39.67381185	54.56729626	58.32752604	12.7248183	6.654074348	105.3594014
489	27.4307851	34.67908202	40.42269453	15.41591205	11.91949324	93.23955391	60.97047717	119.6489409	5.299758806	17.74230332	55.77270518
349	8.489149733	5.887196866	3.895846761	5.253344203	42.51518659	3.821781549	3.628370155	3.893305897	5.395888967	6.735674325	11.84448398
8329	9.05156421	8.132246843	4.780118854	14.40601681	23.91462107	3.821781549	4.085795283	3.906687615	5.437209345	6.774558185	12.01113345
48710	7758.423002	12819.55834	19586.04865	17480.00107	19058.46073	15904.26386	10536.29929	14079.17163	10551.18179	6747.111589	14792.09229
45439	3600.470304	1853.839094	861.9449749	27103.23692	29371.05057	17586.77784	21841.51239	24294.44942	26304.49722	12783.67618	22727.76949
19977	143.984914	336.6129986	241.923823	616.6303522	966.9615479	422.8683192	781.3915068	681.6494553	401.7810776	493.9446449	624.2684273
76381	16898.3875	21784.10193	20463.97972	12401.94422	13383.91523	16105.61242	16239.27164	13084.07104	27513.4762	31713.27749	22727.76949
63735	21.25442632	18.05283019	27.04168159	14.12826479	30.03851272	16.22682691	14.10478226	20.60352008	10.15932736	7.364098045	13.04248231
61936	14.99044801	13.14588416	17.05787921	5.689051464	39.48114877	3.866571647	3.707725373	4.089736023	6.043972597	7.56850846	13.36491267
79681	1843.483903	1881.195393	829.1464064	6103.348093	5540.702564	29661.14844	29890.29133	18081.27594	62677.58539	56034.95579	3917.504537
3453	105.1255596	235.7691404	1998.228371	2212.777932	2309.971217	1629.716824	1239.278104	1615.099728	237.782973	110.386937	118.5832892
13564	137.410245	109.4168297	225.0948375	32.48530388	123.2052128	450.3420304	164.5538339	209.4466797	360.5112802	279.951123	246.0314101
28509	29.2314318	94.70666345	417.9578966	116.7585923	142.2113171	128.5352246	138.0463421	114.5162869	22.14997459	29.87788945	43.9810678
70910	34.56525234	42.07921795	3.981176136	3.663294392	17.88042046	4.045314623	3.816296674	4.412888392	7.42743374	9.300784471	15.92206218
77402	4238.246484	832.0973773	8097.187148	10295.35443	10119.3675	6728.312629	5426.060525	4738.620017	3875.162775	8690.027167	3136.971592
58822	49.76311036	67.09957548	4.694839204	204.4641165	213.5310893	15.47902406	20.62127216	10.97153847	67.33514186	56.63379848	29.34391453
69266	60.21723256	85.82183758	27.14134074	77.68105679	113.2001901	66.46130837	68.41965789	10.79174183	34.49885318	50.8337953	18.04597205
28808	8.6844751	7.760580539	4.450916661	3.625426921	3.921430484	5.33196594	3.926762818	4.256134097	9.158741788	9.570060126	16.05640638
154	411.4538817	409.9154549	668.6194887	319.6880738	267.4443344	597.9591828	342.4007187	657.7140513	152.9654178	72.83851946	184.747376
66419	336.9063727	509.5963062	1342.710633	402.8935425	524.537456	1561.192205	460.1564649	258.7673918	488.0233862	248.7029325	220.906351
5605	285.6130007	426.5802786	379.5849444	534.2951883	524.537456	939.4083429	730.6587113	540.2814489	527.1101706	261.690372	902.6224943
48757	627.242648	2615.139124	5098.395446	2533.986462	2447.236017	3144.42743	2654.010951	3323.682528	800.453175	267.4443344	706.1712381
79779	2285.114301	13062.23525	466.2253577	7526.993371	7771.174174	3720.090549	6255.511929	1867.456343	26.17741125	17.14551429	43.50353208
71185	6323.916149	9564.522299	14079.17163	6631.153197	5068.209914	6728.312629	7191.892685	7393.130639	574.1315821	266.0513007	1703.735872
81746	18923.40075	20202.99319	14973.89321	8553.140091	7628.904943	21990.32669	12650.52819	11344.29782	11542.28967	13358.39775	14481.6968
81430	7815.092306	10214.2538	13983.8158	31876.57353	25289.40551	22093.50652	17049.70806	16975.33038	6959.403354	4177.835052	7250.918984
33633	449.9407903	553.2796977	970.7264408	2920.959457	3080.145202	131.7179774	350.5895196	602.9148962	160.3638097	72.72555732	1048.887352
614	65.34685687	56.96939427	32.81041583	6.185932051	4.870461771	81.75798146	41.63924917	61.59242232	37.89406254	26.8365502	24.8005376
64039	5.815622778	3.86039101	6.461523965	6.082314846	4.870461771	4.963303338	16.80131983	13.4366956	5.420245337	7.3253425	12.45201404
49174	263.464955	617.7026328	1738.820914	1668.548986	1524.338484	1212.570998	522.177835	229.4340938	138.3637708	398.4793396	12.29540268
31780	320.0433584	729.779631	105.0169163	707.7268984	630.4119699	2165.217355	689.3986762	170.4391454	333.0143799	190.2211548	140.5936809
83663	7657.092563	12596.639	5286.276098	12819.55834	13117.46327	3102.338075	6114.513523	4164.990926	920.7930759	445.1395071	246.0314101
45054	150.7480754	285.8038345	2322.1939	195.911072	152.2934238	212.107577	187.9625719	453.9111291	68.46168295	51.06832048	85.75416116
16639	4501.826127	2776.635492	581.6122629	177.5977572	155.4516642	2522.106589	875.2389944	1101.620152	1586.11105	2193.398123	3120.407954
66642	417.798626	820.9337229	455.1850274	51.06832048	38.23648802	508.2644242	240.7728431	428.9290198	90.57759416	93.84100454	77.68105679
30456	261.4544458	258.5753111	67.1221213	98.84037279	52.0307185	69.55391276	38.24977958	86.36837296	75.43540509	93.84100454	46.1353222
61562	1156.049319	1650.345728	615.2668666	2917.80151	2421.860123	1413.417095	937.9746109	1105.104797	278.8777816	381.4256676	750.1042285
49	102.2642001	164.4091723	48.22152297	594.4466277	387.8337008	415.0580238	1099.657286	116.9001613	132.2687755	236.7914877	11.379949
32340	3708.18253	5055.196873	10433.45478	24751.72219	26477.58839	20202.99319	11611.95983	9951.174716	39024.02902	26183.01306	10457.57493
60632	7926.570172	7851.748496	3753.701253	9467.14682	9402.158672	3252.970531	8229.177079	11429.11823	349.6984704	1432.706115	1267.308558
62479	105.9546316	94.09456384	227.9129478	50.68432369	38.46771177	122.809592	149.6113081	277.6070279	16.52765699	31.13105169	383.6575537
68412	406.8460515	1291.77161	491.9279627	421.2585114	488.2671728	302.3513079	363.443287	213.1393448	133.5989125	85.49439371	41.63147709
72779	4571.253945	7723.508447	11574.51231	15682.6736	13516.97432	8110.043687	8034.87472	7701.550652	5472.817347	5029.632328	2711.611777
24003	28.04700358	61.51632079	187.5489763	112.1319911	121.0587	52.24956282	62.05614276	66.52002954	40.86910409	47.18516759	148.7479517
82624	68.48596797	207.8758549	182.1451647	1656.238343	1323.000312	49.78953543	170.0147435	338.4217614	9.372752874	14.71037635	96.82619419
12354	44.48661482	141.7663282	265.9604517	352.9548607	384.4656089	86.59193447	105.1052615	175.4772593	25.24338821	18.46558961	11.04392429
43615	86.59327376	354.6605968	827.39739	848.0988483	934.4275475	929.8791221	1479.830459	2492.472752	219.5402099	157.5303305	1178.918954
1292	997.1252663	2590.320007	4477.78655	1379.910214	1280.230396	2550.307041	3884.985795	2861.926653	2383.314389	1511.319535	6036.2147
36122	36.04849086	14.26195538	92.80580397	16.53086932	17.88042046	32.41335546	13.72395681	19.67770873	18.71434419	19.87550743	10.95892383
86417	9151.711756	6524.182732	15106.20677	2112.79385	2447.236017	5792.927339	6763.364211	8359.19177	2383.314389	4803.592065	5299.696177
87859	1457.529493	2192.104235	1481.589433	5957.966898	4534.720298	1801.001632	5723.453561	5947.760411	2545.442682	2095.363035	8994.706213
27940	201.0890829	406.8728372	90.59885003	16077.27152	14554.59294	206.8001816	3294.752029	615.2311523	8968.373131	14656.62301	6313.976104
62208	6.094784951	4.006456447	3.91914477	246.5268203	223.5217591	3.812568995	18.45319256	16.31039056	4.858174643	11.30408314	10.85981504
76496	181.962766	251.4450169	193.4647719	250.7276229	244.0522531	356.3551356	464.3928676	314.6654984	546.6547278	291.9011759	231.9152702
86143	6802.470592	12819.55834	33123.25851	23029.62555	22302.16353	18086.09262	16451.2733	20292.87043	5795.981228	6294.308193	8594.162476
54318	1304.731573	3967.73227	346.8699476	140.3803343	132.9860938	1863.414652	1329.916019	3003.8102	356.9891313	184.747376	2399.903964
48182	6.121994608	4.649669914	3.797996647	6.806404327	5.406178213	3.821781549	9.247340896	4.561833691	6.57066442	6.188312844	10.78163481
87615	2126.230201	3184.289108	3152.081923	1843.214731	1379.756196	3077.665596	2382.764279	4504.019847	67.33514186	124.8955167	2352.071916
61020	8.215494932	36.07931278	125.3329942	1574.845534	1587.347353	108.8370546	327.2186977	93.36148232	121.2570016	73.22416567	252.2069701
1257	429.5380915	569.573523	482.3541903	363.052469	308.757213	819.6502778	998.6645439	667.4658097	756.2775595	964.2006246	647.3574615
501	348.6740465	306.0539346	166.5132192	193.2781054	252.2069701	160.3638097	350.5895196	302.6046655	399.60525	193.9422777	425.9327159
69045	6.094784951	4.89273351	37.51128802	44.60603474	37.73895592	4.176867336	4.055269824	3.955358889	8.029534791	6.128663185	10.72769153
36801	8.747921981	18.46558961	69.89387672	148.2463749	213.0631136	47.57297005	256.693918	141.730092	101.6928903	49.68072524	510.2921803
1292	1739.385647	1791.386186	4411.662276	1354.344383	1294.556112	2938.976772	4585.976318	3278.328634	2492.472752	1522.031815	6117.984467
69959	15.96815213	23.16222951	98.16667732	59.67300998	73.80366884	11.87541173	40.42604275	21.36047082	22.04150871	21.73830217	10.6612055
59385	470.8474271	497.2268457	96.25636399	62.08007894	59.13434294	80.40613413	144.8272589	297.0408017	79.25298154	64.57341468	401.6516133
87809	245.2488875	1256.314701	1415.439471	29549.08601	24217.88256	8162.852536	7021.442219	11023.07135	201.0537671	226.0335313	3834.597258
110607	4267.344067	12819.55834	20034.65278	23116.02091	21978.62926	24114.09718	16552.19059	19258.5842	6212.074101	7975.659218	3720.090549
93076	18334.27711	19594.65766	14079.17163	16685.16397	17188.19607	31440.7747	25116.16657	28413.28736	660.9202482	5800.760472	10240.91583
5725	6.341995102	4.356163751	3.735676708	12.26574674	3.603261981	3.80496309	3.594701009	3.840622847	4.830166898	6.117797054	10.78163481
67467	6.450816546	6.612375315	3.758479627	6.721720055	7.591987277	5.671435271	6.626986399	3.823828424	5.815064743	6.128663185	10.78163481
68500	93.19883691	174.1987347	170.7459616	202.6579816	334.7483127	316.7132514	332.5445616	284.268464	493.6649378	371.2667887	459.2493104
60745	6.640345861	21.55675559	120.8774255	1245.817924	956.1577853	45.18557452	41.09475416	37.22212359	4.868653735	6.155138212	44.55468983
37560	280.5828291	213.0631136	1622.517288	2550.307041	3408.831146	3102.338075	1469.358566	972.586111	1418.662994	468.60759	308.7305069
53811	7.022007109	4.788199211	3.816310066	3.603765511	3.689726809	3.795612291	3.603629351	3.815468549	4.911633424	6.22487984	11.04392429
53877	1484.081732	1841.845011	1491.488641	2360.400063	3029.184929	3623.255159	2600.844118	1662.729434	10252.5163	3600.470304	1494.612158
86940	1042.026778	3167.642514	8649.471048	11533.52959	12024.20548	6042.258741	5130.954074	6339.952148	7219.733765	4381.665852	4797.633257
29668	130.0586663	73.11863711	2574.6148	797.6370833	724.9270631	532.1047656	302.2407193	379.9796026	20.05942872	50.49848275	74.1247946
12847	18.46558961	35.47320418	46.60937601	42.97334592	105.7379111	29.79582207	19.57458107	13.26741903	114.8804832	99.97959286	24.84360503
88216	4535.192723	8356.197531	20779.64305	16573.36614	15757.38898	15239.04464	11745.59922	12783.31904	2756.839743	1190.303458	2825.367403
62824	173.132157	110.5473073	651.9957567	1304.394726	1713.373944	5853.564683	906.5929908	182.0333914	1574.343592	1480.780025	165.4449325
64498	10.10243854	7.798412355	3.981176136	10.01032099	54.17953761	27.03469818	38.35564416	32.60080418	23.46858347	24.82216442	11.93864649
1028	1120.281696	1642.143597	5911.39577	848.0988483	743.5289655	1305.722925	1312.513114	1323.43558	658.4296314	580.5831059	510.2921803
1292	1214.019174	1767.99173	4463.808493	1304.394726	1472.217518	1934.480247	2506.36396	2969.477244	2701.76481	1640.347913	6607.643097
43256	108.2325702	134.087461	33.79490165	381.3988804	561.1124788	133.2783242	187.9625719	100.1458308	396.6137675	290.764943	143.127333
16228	57.85616294	20.97196056	213.3907643	196.2002452	239.2419656	113.5454927	74.67223697	81.22472247	66.17724214	62.06074478	87.60069124
85859	114.207608	138.9562568	396.5624282	386.9767178	294.7158502	109.5377399	69.8029301	98.55277183	47.33264568	50.62506951	17.20880489
67950	19.10744401	19.17304767	7.660939905	6.050291968	19.72606216	3.895846761	4.841684755	4.859653455	6.224143233	15.23959627	13.66872652
18013	1623.040678	1676.880815	370.2048165	58.27506622	86.28231236	2397.5034	734.4169658	998.6645439	1808.908598	1285.814844	760.1703691
91681	26.9072828	28.74820822	44.29683409	52.70435983	44.36841584	18.25590365	9.834907941	25.25446639	14.90274653	15.84005857	22.34549604
72041	1364.716307	4106.568348	964.1604461	12206.63974	10298.42552	5285.128357	6464.804053	5627.012717	1230.379936	981.3728277	2088.242896
71005	35.43942981	44.89004692	71.75949902	3.663294392	30.9805261	5.99276581	5.380017753	4.439826229	7.244470014	11.69131505	19.42388968
80858	759.9650512	560.0534432	2412.084677	30345.77177	29921.11418	9182.663653	10887.02623	4504.019847	2463.928112	2289.841729	3027.028767
111152	26297.48695	15177.09684	4510.119454	19328.16622	22762.01645	21672.88959	13485.48355	7393.130639	7921.085861	3203.64804	11740.81603
46820	100808.4816	58903.67142	109008.8867	117271.4071	113069.3409	72176.86983	16943.50857	28553.68384	939.4083429	17399.83642	7219.733765
1398	190.2026433	860.3555604	1304.394726	1031.986401	949.8082822	150.6837444	194.8742788	549.352131	83.94538169	21.0942974	121.5762072
64126	7.615003622	19.2929119	24.1593831	44.32302675	18.56409542	11.69131505	10.96236918	12.43669245	7.138650109	8.766909602	15.06533849
28011	1459.299192	3175.934459	609.3644358	740.632497	784.9060278	1193.110657	407.9649669	710.2330088	207.9736816	107.4226066	619.1808704
74792	3406.496238	3337.43657	604.3852392	6674.457876	6362.53716	9761.262424	8474.238917	3467.235366	10121.68939	7632.322718	3136.971592
80699	1480.907257	10007.37572	13731.00974	5616.61069	5350.290611	11580.91546	9020.031403	15330.09404	533.4170723	492.2586639	3671.525562
779	765.1774376	944.1291691	1115.437537	230.7412339	223.5217591	316.7132514	760.3825255	583.9907483	602.9148962	378.0892075	644.9496576
33862	107.2337892	136.7075628	111.4526146	161.7301729	157.8202983	76.19898286	70.22851868	69.12686053	112.3946713	100.7755076	43.9810678
33744	371.2667887	458.4862978	239.3073604	333.4804273	294.7158502	221.4405296	144.8272589	160.2900654	258.2952301	207.8153822	231.9152702
54010	3427.984917	1632.005136	1255.376978	1966.623835	2129.10858	4425.434153	4585.976318	4862.70382	8135.347706	9024.425201	6767.854005
80975	5.634144772	6.258932159	6.461523965	4.8668457	4.870461771	22.83727364	17.49766702	4.139838116	76.04774945	76.57834209	12.09150995
91630	17041.5304	39811.29809	14331.74553	16262.42212	18264.22634	18803.66874	29485.51218	31584.21233	19566.94733	12696.15958	32087.00319
61923	6.654074348	13.87434181	16.13344655	6.2627621	5.900209322	116.3294066	482.3541903	351.4644415	22.57398	11.31842624	62.05614276
15760	50.10836797	54.88179184	443.7822681	171.917738	128.9868042	45.18557452	32.17019486	46.51335976	27.11091017	36.19096889	11.57884345
70838	5.452763116	6.554173706	6.331472209	15.17057633	5.286424575	3.9075894	3.64351703	4.089736023	4.949531878	6.720179876	11.45323957
56933	269.9218152	572.7954761	797.6370833	783.3056846	593.6994227	134.3105284	515.1799085	1364.798897	258.2952301	205.6852433	1170.629421
70449	1769.836471	4235.439006	1769.867721	2253.6169	1896.865573	1402.697184	3006.8821	3616.377735	581.6122629	211.8863529	2641.994521
69718	7.322940148	13.69677175	5.741243261	10.99143792	5.359287482	5.443055728	19.37735669	4.089736023	621.9810816	686.976096	11.13232655
57874	5.471947742	4.328397259	5.443055728	7.760580539	4.707240559	4.399730099	4.859653455	15.26040113	15.13189217	7.275181818	10.95892383
9149	796.7442783	1386.499363	1415.439471	1713.686862	1050.179493	1636.307548	1897.126734	586.2632587	807.2782152	1153.080278	166.2999423
29686	409.436017	740.433714	3217.07209	707.7268984	618.9873916	184.747376	352.5648928	378.3365189	132.2687755	70.34698672	275.8986426
66820	5.530547465	3.864389811	4.887719313	18.46440658	6.22487984	4.233337361	3.595009045	4.089736023	4.764234449	6.338895015	10.72769153
70579	86.96170265	69.15033263	163.0617115	232.6322712	208.4040905	110.4877395	124.7109747	225.5853405	116.1507943	179.9585141	581.2947932
63579	5.600048423	3.890961128	45.2846852	20.92837447	19.62820093	7.664746819	10.18476808	13.20352519	14.60742452	11.6346005	18.71434419
39504	473.4319593	1494.505015	1332.276367	1404.845755	1540.678412	1054.650636	648.310655	1202.159493	370.3111273	173.8699682	698.881592
59774	1633.488009	2092.483971	6108.158849	4091.50592	4736.142031	2425.691063	2419.610667	3323.682528	2606.509905	3062.113914	5149.056378
49485	312.5884712	1055.903196	1342.710633	1183.006077	1072.055568	610.0298489	919.4362499	1604.729371	201.0537671	170.4391454	669.5907928
76685	2796.379545	7680.855914	12303.31257	24020.47082	18765.89599	5121.434501	5767.365676	5823.565016	711.4053438	751.9694865	778.0168003
11858	78.18741978	30.93467097	62.4378624	86.57630947	92.54763525	67.51980247	115.9840384	148.9397787	50.67494869	45.62382056	128.9251115
47993	252.1138868	276.0431615	478.3218228	112.1319911	70.41302384	479.7041172	308.2714937	229.4340938	516.2357618	1332.624582	121.5762072
59308	5.796121725	3.926762818	15.88890106	3.730932959	3.955358889	5.671435271	3.59294392	4.065143215	4.71535366	6.065845411	10.45055917
65786	105.1255596	110.2002187	14.1577143	5.205344494	3.895846761	88.11133381	67.13104988	94.55862685	75.89525105	56.24615086	170.6799007
32526	5.845738281	3.948745472	14.13666225	16.65107352	13.5273749	308.6724712	172.082494	431.2540982	37.73895592	29.49884076	86.22321547
15987	194.5622752	182.3360971	83.24118538	54.17953761	58.29931424	285.8038345	152.0054394	143.8146471	226.3503449	176.2605736	166.2999423
12140	171.8733839	163.3296432	1275.750397	586.2141516	593.6994227	60.50267785	160.4865032	145.6628213	183.59721	173.8699682	220.906351
82033	2050.484184	3187.393094	998.6645439	1062.912042	901.6696996	1416.205089	2623.160485	2864.223099	1901.944736	1034.502778	1785.25678
34967	2560.483767	660.9471529	14690.27922	3653.965959	3917.504537	2920.176014	4063.555418	2267.279349	1677.081708	1276.916768	891.6874292
60527	174.4839537	197.8045381	388.3196247	976.0429933	993.2535734	49.78953543	359.4947625	355.2614378	111.4526146	82.04073706	218.8105196
1276	460.2145304	1303.718593	1415.439471	1461.098314	1438.981616	1031.46914	1045.362156	1523.555965	1322.832901	957.5758982	3898.413957
14786	6408.328124	10056.48525	531.0460794	1802.366563	1494.505015	610.0298489	430.5920574	1425.070989	406.4494878	916.657661	1516.085979
14128	5.889143138	4.006456447	9.055932527	3.507230849	3.62672953	5.265134412	4.564188222	3.955358889	4.705499487	6.454032685	10.32803322
51082	55.31579213	39.02272562	11.19950089	305.6194953	332.792142	93.76443747	94.95376977	40.42604275	7254.67731	11723.35067	88.87995801
80901	5.889143138	13.28817482	447.9055747	23.13667664	33.86524286	4.450916661	40.259806	23.70875734	14.36370753	6.065845411	10.26222975
62	1544.27685	1996.156969	9586.535467	250.0972847	347.1324054	1373.54187	975.0778594	1582.107546	412.7347164	214.4790026	2805.463986
89951	637.6431246	308.7438599	833.6826249	575.7428985	478.5990178	192.4114692	1073.505876	596.1192303	89.222085	47.57297005	159.7364664
39161	2300.101691	2863.871191	1342.710633	624.2684273	546.5163349	2852.233263	4166.875285	3507.73929	3415.892823	2911.381393	4338.803918
34665	5.912911392	9.976494495	12.92954112	11.82741842	7.247932514	10.23963742	24.45353711	8.000556946	18.05283019	13.47759636	10.22233369
50456	7213.381975	8776.9	3854.652587	4899.152082	6165.792896	3570.450217	13631.3569	10406.78824	8812.978297	6483.700134	7963.611532
7366	8048.990856	11902.96853	4169.173386	14012.0052	15287.9785	21822.72192	12403.72993	8009.888394	16905.80468	15784.53877	3500.455561
52839	75.72886607	169.6850513	86.59059519	54.91225111	90.60108217	246.1364188	113.869111	119.1949309	39.67381185	24.3370329	45.5542905
28818	92.73292815	150.4461328	44.88298253	82.93061905	84.56955492	118.8850366	105.3850666	157.683936	96.11559455	68.38093571	123.1896194
88244	1187.064434	1741.998063	9571.207088	5370.044759	3960.760479	2559.660191	2382.764279	1802.169814	133.5989125	417.9578966	2166.422602
60608	6.074854939	4.842287434	32.81041583	32.27687163	30.9805261	4.538967139	7.81462789	3.789236541	19.58046098	24.45465318	10.32803322
68687	25.88342134	64.57341468	65.2658799	49.04886047	43.74827929	38.03313948	36.14182348	48.17894608	23.00250844	27.14435844	54.61816859
75506	1020.595065	2446.407536	36812.49337	10012.39705	9981.894204	6042.258741	5070.683667	4819.680787	502.6859797	321.2647953	907.0667279
26639	1265.883316	6017.688897	2283.377713	5833.855949	4702.921612	6301.719593	5669.808953	5579.113754	642.1955905	551.5002363	1246.419672
36006	6.536590759	4.667721624	7.182208953	3.583731565	3.660321528	14.8329622	9.475700217	9.267588385	15.65659796	14.01866801	21.8800209
22482	214.7113272	381.2292376	563.0575728	208.4040905	161.7319586	316.7132514	441.6501397	722.8924688	37.51258502	76.49159153	290.7481424
37526	585.1693909	581.7108371	479.4158558	85.64335742	86.96170265	316.7132514	372.6404136	434.8511748	113.4948012	314.8777898	846.13433
46192	9899.15277	19698.6352	69.25305642	96.48946031	88.80441084	19727.4113	9287.897764	7701.550652	725.8275766	431.938839	189.9916238
89136	80.28452772	134.001449	163.0617115	24.24710111	183.7422169	152.9745696	61.69583462	82.38348688	86.77861408	66.51400275	69.52879149
35144	274.0487369	166.1997315	453.1029087	119.6489409	116.4697446	405.1075394	798.8543533	874.9684575	365.191991	259.2178539	546.6547278
53657	38.22096433	36.90387685	4.007170733	45.63918338	92.06363643	19.7090359	31.31287353	23.08241701	6.224143233	6.379770893	14.18702502
32891	89.38785866	190.6524452	312.3251526	207.874962	417.2234476	90.02115538	160.4865032	251.5812224	19.58046098	16.83501657	144.3343832
14008	138.7159321	170.2761368	85.28705852	254.9995111	264.9653879	155.3386834	235.7691404	199.7015012	117.3727665	57.28787255	161.6860411
32886	13.31274429	12.21562677	10.52124726	3.758577841	34.72824692	4.347534716	3.67515308	5.702746679	5.612866033	11.13671507	12.34258047
416	177.6540072	340.459859	3480.693035	373.2988244	457.0598815	741.9011134	609.6971423	1055.765024	306.0539346	193.9422777	271.8158268
39233	22.13802095	124.1450838	6465.585303	2071.128126	2236.521803	421.1699643	282.337288	450.5709061	63.97189897	51.68589024	114.069064
41642	6062.20342	6901.212418	5472.230327	2756.646643	4298.892697	7967.360276	8901.423022	9431.550012	9564.522299	7106.880823	5039.577105
81561	1132.1978	1047.935375	652.9492659	8081.495378	7655.858897	10934.73454	4906.387062	10887.02623	2305.918518	1385.36333	9187.247627
33598	1303.169247	783.3056846	305.8595601	1767.99173	1739.086539	250.0972847	258.5753111	117.3891894	865.5323335	2289.841729	149.1280321
13094	30.44114824	38.25245815	4.037061545	3.730932959	4.00681359	3.975741952	3.793227936	4.37929669	6.821584042	8.050829162	14.86924265
60524	43.90496551	61.05295248	9.665652774	22.95911683	18.0320951	9.891747742	10.41955643	17.87435606	10.48698423	11.60887307	15.96779499
89725	8647.521487	9806.03065	21088.47491	17163.68905	17188.19607	15774.25353	22477.94238	13606.78831	5896.22778	10253.67701	20193.46068
67700	142.891076	231.2121809	11.10087958	3.545478512	8.575102379	14.30671295	23.65627025	4.774563384	8.888798746	10.12652209	17.48168183
49873	8.031467017	6.400864284	26.50237638	113.6525731	106.1116206	98.843721	226.6880628	108.7357523	12.87246948	18.43016405	36.24280045
52721	739.2881587	401.622586	218.7204812	586.2141516	480.6866441	931.4607783	645.4898952	336.0616176	143.127333	263.4061777	181.6813727
78895	31952.91993	30577.22373	72252.35695	15597.29397	16707.70785	30256.95413	13012.42505	20193.46068	13313.09768	10298.42552	14307.46321
111491	8757.478811	12999.90226	14690.27922	6707.915077	6645.764567	17384.55122	8781.126714	11189.38115	12816.90125	6698.00721	19586.04865
69987	47.49067515	42.61573717	27.39865272	26.76483357	49.53299313	141.0997227	70.28994287	75.43540509	104.8525211	126.4056339	54.03480612
939	5.987517289	4.192763383	11.06025095	443.2759318	363.4773094	19.7090359	4.703445916	8.037257776	13.14166222	15.66936423	13.04248231
86632	18996.80014	14876.27102	6148.503392	5918.174679	7696.273009	13223.84533	13828.43001	14757.5013	21267.64152	18581.98937	12859.35072
60888	11902.96853	11687.49984	6020.660096	3264.648504	2789.588156	6437.034357	6346.534652	5791.507041	3666.513215	5130.954074	4181.742016
68328	352.1837671	656.774346	20.43977927	906.1659735	693.8866365	508.2644242	180.1473414	63.4037714	282.1552803	204.3426045	101.7324984
52434	5.514312537	3.805904984	6.331472209	18.94916833	8.242271709	4.139012223	3.692041679	4.089736023	6.679215984	18.71434419	11.90011146
56033	12.86546806	22.34549604	18.83396044	220.4191183	259.0983117	58.85106388	89.77670129	170.2761368	201.0537671	116.5634331	2166.422602
53357	178.4385627	136.8652484	60.33831126	168.4644181	214.784001	158.5154303	260.7741277	275.9980159	156.6828745	134.036418	381.6525091
77544	14963.74243	37242.50865	13057.19345	23671.72328	25073.88065	22286.8392	36257.74231	35947.65997	50598.00003	41713.9974	44102.73744
57543	3062.113914	2776.635492	2533.312681	2761.251329	2550.336059	1438.582643	2419.610667	3003.8102	2209.199285	2944.012636	996.1067672
19422	137370.9321	117271.4071	25705.97776	51122.25698	51367.42215	131207.5937	110226.8747	103985.3931	95862.05895	113069.3409	24766.23077
73617	1438.582643	1170.358355	1613.934047	989.5071841	824.4292989	534.5748516	526.1015047	993.2535734	5832.057596	11582.05531	1951.16878
54843	116.2664076	177.5180702	151.9169537	41.42416213	35.03693523	89.77670129	71.80494603	113.869111	37.73895592	28.21987034	17.60478238
45138	11.64858767	11.82741842	10.90242389	6.167172045	6.673471476	8.75119224	7.485419297	9.82565639	22.31047484	21.23335453	10.59307944
52152	5847.429134	6717.17973	84.80832261	80.77269435	81.18617604	17384.55122	6991.842342	9621.124469	220.8557357	161.7216908	512.9483329
34930	32.99340302	18.71412097	74.72211527	2090.754751	1867.263218	1130.751867	2267.221313	724.8331638	3355.255101	6959.403354	1631.786386
69527	5.273151135	3.816296674	5.299758806	7.977835269	4.670189024	3.787178505	5.498362423	4.05473411	4.695732062	6.065845411	10.42552056
86638	33261.20847	42211.81328	16913.22186	15200.25613	14491.19767	22707.89547	27296.93602	24394.81659	15991.70455	10990.7632	14079.17163
34440	242.4238077	270.125418	245.3861765	1728.542908	2074.182511	195.790234	472.0835143	525.1346599	433.7825072	124.8955167	890.291101
424	327.2186977	387.8337008	540.0541118	872.6986412	630.4119699	272.3798241	415.8069034	387.8939687	656.6044552	1066.650004	127.3285175
111275	4079.616394	1920.465195	467.4133226	9141.606026	8428.167685	17900.26833	10233.8897	2885.204643	42795.00887	35606.46777	5073.157421
36628	11030.52039	11744.61484	2886.7901	3120.407954	1978.843439	7564.147492	5723.453561	8468.19494	7521.888279	5924.624283	14710.33303
76879	1230.466989	5010.36149	1841.164972	6103.348093	4495.253914	13383.11166	14580.18066	19924.51617	332.2095568	275.6424936	5684.141734
75944	421.1871099	2384.313298	7274.828369	2593.548718	1674.174229	1418.558083	1613.889404	2734.648002	125.8615009	126.4056339	671.5877895
43392	10481.30787	8660.140752	6744.325609	586.2141516	708.5015719	3480.960893	2734.73952	4435.314463	2383.314389	2640.991317	3622.703611
30210	6222.025432	7818.841911	3029.184929	1585.908451	1414.912007	4680.720516	5034.888855	7772.709644	2260.112403	1925.6047	3136.971592
61676	259.0660696	268.0171511	265.9604517	211.8725136	187.9008295	171.9478011	207.8451721	369.0344684	120.3307817	66.31665246	176.8922042
51638	36.04849086	69.32035293	161.6503914	102.4095672	61.37756427	99.52111361	78.51285069	80.16473321	6.007672598	46.05836031	10.07418933
18043	30.24288787	36.07931278	26.30978344	39.51267939	54.44969374	23.24844228	27.08768506	41.54427133	17.45767904	16.56487751	45.02917884
56131	377.7188976	314.4016689	512.8320688	402.8935425	261.2696108	694.4266196	484.8177974	490.189579	949.8975679	512.9348917	1294.220682
67832	5.634144772	3.906687615	4.007170733	3.663294392	3.840627311	3.759167127	3.576396503	4.00743859	4.602542155	5.788486711	9.990399546
53596	2208.004328	2092.483971	104.2006695	316.8630912	327.8341676	59.13434294	97.13217514	89.07001678	493.6649378	465.0290831	970.3219439
29820	466.1583934	500.77492	304.8861459	62.49789247	72.87561742	313.651527	649.9768877	648.9065258	139.7454239	193.9422777	133.5514813
59656	53.17979095	53.48921802	115.1910587	178.7468901	164.3552029	28.05471137	64.17715954	52.24956282	35.06307933	56.78357167	33.02117116
68887	19.22322758	7.285319531	34.70611993	96.25636399	83.52487824	9.350801887	19.37735669	31.60656921	39.35565474	36.19096889	111.2884742
36333	131.0721626	165.1473908	1145.928628	258.2952301	218.36248	38.81465756	181.6463766	321.8300818	109.1766364	91.31868789	37.34415152
88590	7474.203987	12819.55834	22654.96766	12148.95328	9825.81556	23100.67919	12302.79918	11816.7361	7492.475046	8005.918409	6921.332464
53789	15.13044821	14.69204684	3.758479627	122.1782552	146.6934334	426.5802786	788.1363331	16543.31435	94.56465364	61.2047418	235.2076793
91623	18173.96595	11484.87444	24459.64024	13242.62233	13858.21788	16898.3875	20988.14672	20616.38746	26215.45188	72327.84408	37140.19276
20126	236.1911549	270.125418	106.25646	24.24710111	23.91462107	215.9745735	174.0183251	162.6300229	52.65979444	189.4882016	611.1825019
753	2838.321618	3666.513215	2101.953341	1676.306393	1792.889796	1187.109077	1484.653297	833.4025569	1239.278104	1230.437971	175.1959712
64124	36.31219276	24.44986113	22.46416112	14.99942023	15.25202446	17.09393699	39.8512221	31.60656921	28.53331886	26.52505302	42.59765681
285	9843.081163	18568.70896	1017.396031	980.7350968	857.0063858	15001.58628	7628.904943	7199.97184	11189.38115	9428.359075	23644.38715
51547	5.702746679	4.054823396	3.665895033	3.481799368	3.550967165	3.77293094	6.167395259	3.821477978	4.596158226	5.621978681	9.80148975
69570	131.6840005	251.4450169	591.5005194	94.07907202	124.8955167	424.2285861	490.6024954	606.2478641	65.34685687	48.02092953	92.00908303
89979	16824.63617	14568.95988	17358.83553	8002.307635	8671.093039	14184.32767	20334.26459	19307.40087	26455.4346	34979.75131	27954.23814
70865	6.313545597	24.16790988	13.19618564	32.27687163	33.1152638	18.23020855	33.2979817	40.14991191	17.45767904	19.78066872	21.94120551
70852	5.762261	27.23712402	145.5737189	360.2674871	330.4111383	24.18397167	21.31372492	13.82341127	8.575013093	8.861708632	9.828005626
38629	152.5941918	93.55605424	29.44305756	11.09672573	9.247340896	47.36437067	47.8148814	71.84955134	95.49472945	74.32999716	66.1155874
72259	93.72783033	96.85597276	28.40288737	94.53786792	109.5585307	118.8850366	153.8133467	160.2900654	146.0434862	148.2399016	280.3216098
67257	234.4157099	446.4206587	45.03201183	19.38253922	59.92892195	682.6618472	265.9963878	333.8933898	109.1766364	59.92892195	141.9086437
47181	6.161233253	4.53213805	7.104699507	55.51385997	46.22748847	17.64722407	19.00241693	10.91899801	32.96080209	20.76978703	9.990399546
53341	781.3378585	220.906351	193.4647719	180.7032002	218.8096268	398.0035645	330.7478011	394.9904107	450.299593	423.257268	944.048812
89389	29212.6582	36912.62389	25705.97776	32901.5095	36812.49337	34126.44258	17409.66679	25513.95661	10952.74627	15809.99919	18638.35018
51662	40399.11428	21584.07653	151.9169537	26947.37637	26518.5349	4757.396003	5633.887449	8359.19177	14304.64914	48744.69454	75604.75334
61593	468.6793077	617.7026328	385.0378849	23.56567429	30.28574729	316.7132514	315.1694799	299.126907	138.3637708	131.7519544	484.6215877
35903	977.2482291	2694.173531	4865.246873	5220.581849	4869.244396	1868.306738	2654.010951	3156.462376	1769.805221	644.9496576	4762.446817
28878	308.3986451	36.47683115	1048.860674	319.6880738	288.8469518	241.8774454	297.2564486	402.6228649	391.2487233	291.9011759	689.5727834
58034	1907.417509	3415.892823	800.453175	2041.520292	1867.263218	2457.962638	4837.926862	6123.506281	4983.857022	2145.813901	16148.12195
55654	2325.268892	4750.357695	3551.492883	3282.749001	3155.205969	969.2043851	1957.724146	2478.800491	2023.49731	1089.865327	2560.830771
79591	10.67074178	15.01021141	31.92464372	213.6090007	316.9344508	67.78804016	101.5351436	62.81915877	70.56914507	49.23065474	112.3565907
82276	36661.56419	41211.88288	8832.82098	34394.98463	34544.01452	28945.61317	36257.74231	45045.95773	67985.08134	50812.83579	92233.48783
52812	13.28817482	12.58890161	4.062286072	3.758577841	10.77502509	3.80496309	3.67515308	4.036592795	5.512883966	6.484190292	11.84448398
59084	765.1774376	1429.108794	1878.842334	172.2730178	193.2785519	907.0667279	370.3289844	214.6116028	3447.139564	6073.043035	299.0142417
46830	16.94171619	17.64165154	4.101378862	3.758577841	9.723969802	4.103789576	4.142516687	4.131534544	8.25413421	15.01021141	12.62404621
42564	1024.630817	617.7026328	1170.922809	5550.039693	5271.933901	10097.26969	14670.62275	13714.84487	17309.09786	13878.37304	9812.32255
36801	22.57456036	26.53276094	71.31601324	136.5577345	312.2279241	99.10275132	190.6301758	223.3410811	187.8823814	115.52433	640.8371727
60578	3926.469268	3873.145098	421.2042556	2656.445081	3115.247565	4290.633587	10154.25658	15362.74831	8102.052245	9024.425201	38186.67353
64962	77.5954272	55.71417466	121.1130152	386.9767178	410.3012128	195.790234	104.2113838	35.12593142	1455.777676	2336.551574	71.78222253
79851	8953.673509	5098.395446	25055.51264	14855.52142	14955.96122	16068.26237	14070.60318	14532.82554	15691.19254	16676.01117	13557.88148
65247	45.94722443	65.90538016	39.60524853	11.48462295	14.33176573	8.002454268	8.425780672	4.561833691	7.538271833	8.575057736	15.69075936
1006	56.78535739	85.39381919	8.353861876	5.050841267	21.3205678	16.03933887	15.02685123	12.43669245	7.960991348	14.16677802	16.48849791
8572	52538.25734	34534.26205	1255.376978	10169.88009	12824.48967	13299.0667	25705.97776	13136.12356	4748.656086	9523.351577	34534.26205
60172	7.829825033	44.34921941	38.24977958	2668.077026	3080.145202	37.11278202	101.7971002	30.48023318	7.039029061	8.137475834	15.03812424
60871	1098.115831	1069.692619	612.4176591	1087.949745	1246.419672	3252.970531	1573.738972	717.6159012	372.092718	668.9465938	1672.233751
69649	52.5977882	44.89004692	12.640889	87.37080027	79.69263907	157.1137024	463.2526977	456.3706225	206.6691548	87.83537536	1684.090637
36107	44.89004692	95.68337132	8.766909602	3.864389811	4.187972297	49.52815686	18.04253804	46.3940413	24.01368795	11.25617886	13.55390555
40841	2344.330245	3162.202519	651.9957567	2133.818761	1939.637119	2503.092386	1666.31808	1237.57076	6029.60756	7106.880823	4238.704448
51423	1036.972817	478.5990178	463.127636	1285.513505	1352.360147	975.0778594	2056.444346	1276.7283	1366.182444	1726.25127	1367.863579
30254	413.0899492	1009.403915	1070.731852	926.1303985	888.3227438	250.0972847	1021.051964	609.6971423	404.3735227	346.9306341	2711.611777
69943	5.311612152	6.965022928	7.202100689	16.26658744	6.22487984	8.113947565	4.871332307	11.01602737	5.135677767	6.55693334	11.48462295
65865	1789.422952	601.6882707	3551.492883	3598.117921	3713.710113	3186.796491	1202.195208	565.5965865	1128.89137	2492.77694	247.7821328
78670	297.9977862	158.7759529	267.0437473	95.3122906	66.85662446	277.5902697	70.04992088	27.62482566	112.3946713	98.00611841	53.24187612
77531	20214.10572	20280.551	34119.17088	18770.3068	18124.70015	16346.7187	17480.00107	18867.61769	26765.07603	28626.43813	30282.01097
58255	3299.899335	2322.1939	260.6981206	1524.610805	1692.837153	1285.814844	1740.196484	2387.519107	5926.520912	4497.44316	1837.9748
62379	21.56031454	34.48141313	55.66634332	9.158741788	6.385610934	21.33239366	21.8800209	27.62482566	9.828005626	6.10105841	24.63988304
52438	276.2731747	656.774346	1342.710633	228.9940529	272.2804912	189.756236	244.1301859	426.5974311	135.8839301	93.84100454	399.7964371
73894	4818.037648	12784.03332	8716.742711	5682.501423	4702.921612	7716.237913	9383.42301	6230.520025	107.8253458	201.071425	1161.220509
78967	2029.648351	2117.248247	110.0451874	710.5567551	288.8469518	1910.999653	2400.135202	1840.704024	2852.233263	5304.53759	1785.25678
13061	5.000902054	4.136534544	28.72638391	89.31792444	73.80366884	3.77293094	4.374341332	4.036592795	4.602542155	5.889143138	10.07418933
11067	1354.835052	1277.561288	214.5110061	1129.703148	1039.794338	455.1850274	775.9316484	863.9822978	376.6375148	627.7613733	1148.252021
81772	42391.45603	42211.81328	49558.05113	21640.57704	29685.55908	41823.38146	39391.02123	34534.26205	59237.1016	57235.33095	35826.13534
194	441.1528499	521.7912701	217.2588013	6.91037461	6.878549163	236.040092	131.3674445	154.6034341	118.545632	70.52687397	124.3677691
34782	204.1801182	349.2525084	751.9694865	1025.916878	1091.240717	201.5769958	388.3196247	199.7015012	239.2419656	102.0325764	129.9405276
3566	126.4056339	98.23392319	30.323857	139.2821217	146.8339112	83.39120535	104.0804497	28.24991796	140.8890694	392.5089023	9.80148975
67355	10229.70153	5253.809725	6607.643097	10368.62602	9328.755434	7602.556683	4435.452734	5990.79811	5565.849556	7172.123149	6278.574434
981	67.93288367	282.7292477	313.651527	119.297345	95.22925489	241.8774454	178.046276	323.8047867	53.65137038	38.46771177	316.0911198
8507	16344.35263	15177.09684	20165.42576	18770.3068	18356.21015	12390.66446	10283.13806	16087.47715	12859.35072	16676.01117	18568.70896
30770	2644.015747	3827.121708	1034.749443	257.3567809	189.5640676	1987.899788	1534.250952	3102.338075	1060.248198	839.0117215	2668.764303
65142	99.71156638	201.5953276	179.6199731	113.3528421	95.86655103	168.3900183	135.5620913	262.6251443	69.46251589	59.20913352	85.34295138
40784	218.8979293	133.2783242	311.1296902	3232.137713	2506.36396	250.0972847	311.1430448	192.5328357	608.8968016	715.7205515	269.7684819
32925	18.25168028	23.72309267	5.443055728	5.351920767	3.955358889	32.41335546	22.47949899	33.43415346	4.520046442	20.58576801	41.63147709
661	516.2357618	1197.714302	1622.517288	667.8254686	574.1427428	1181.797886	1048.833995	604.4121867	363.5113318	257.0675663	752.602972
73345	7758.423002	5924.758212	11712.80951	3995.295664	3926.469268	7310.15473	6201.096506	5234.092933	6865.288756	8048.990856	4418.869583
58370	409.436017	422.8683192	151.9169537	29.10236361	16.55750528	370.3557606	130.100288	201.7330107	123.8350791	67.1221213	273.5233086
69553	2075.203795	1231.423495	4092.674209	1392.901709	1172.800523	1599.942186	2322.729417	2191.945753	1387.251002	1055.83411	1842.701823
69405	5.433747899	3.860707975	8.643138641	3.625426921	3.758479627	7.364098045	39.8512221	3.971579349	4.494862755	5.542318732	9.566643192
64972	98.29203181	73.79384741	21.85993921	39.51267939	47.15748597	70.93563825	105.0169163	64.55359707	310.7570287	329.3455028	428.1236966
406	5.845738281	3.866687718	4.694839204	3.563814723	6.546398061	3.74151419	4.02514232	3.955358889	4.494862755	5.515741109	9.533189907
10807	398.778466	161.6860411	103.5415971	130.621909	112.9887561	87.4114384	144.8272589	147.7394088	124.8152105	251.2420664	38.81465756
45522	1183.915214	3048.525369	7824.370213	4091.50592	3772.921708	500.0500735	1212.104584	3616.377735	1675.680158	923.5176631	2689.994146
83865	8837.984081	18568.70896	22863.52687	23368.96656	22666.76966	22093.50652	16087.47715	23024.5215	9028.819	7416.565077	7443.51918
351	216.9070803	276.0431615	263.6098387	352.9548607	369.803873	195.790234	225.6294413	355.2614378	447.0350038	202.010023	497.0391789
22958	33.86524286	32.58026847	38.59017803	31.47562073	52.28908038	68.57050109	81.16608676	24.27334529	33.29668679	85.49439371	36.46171357
80514	23008.91673	18521.28864	19880.08883	11414.0779	10213.17039	16815.14718	17323.28327	17766.04855	8812.978297	24534.42907	24766.23077
69000	5.471947742	10.74609376	3.690845251	3.481799368	6.660078109	3.756405926	3.546385313	3.842845935	4.490219898	5.438682559	9.458430915
62404	7589.688702	9951.174716	1163.996523	399.4266616	330.4111383	4244.126838	4216.718327	5098.395446	6393.586869	4177.835052	5005.44271
53915	1223.697835	1456.404155	8678.652701	1375.367937	1313.777439	234.5308987	2349.532329	1716.702324	1293.033686	1021.234808	900.4717656
40028	5.471947742	3.988844736	3.652425947	3.481799368	3.550967165	3.754021997	7.057039938	3.795612291	4.490219898	5.430142896	9.422076459
68229	171.5834633	233.6426853	117.0419312	1404.845755	1604.381156	682.6618472	1041.901778	370.3289844	838.7873833	523.7103195	288.8301567
70216	56.4264857	33.07036361	173.1839656	80.20588046	118.5832892	52.68471697	45.02917884	44.03556844	15.24486671	17.27164347	65.32246338
74969	5.52154468	4.077609412	69.89387672	5.938371061	9.848897498	3.741112404	6.072791722	4.326120473	4.490219898	5.420736408	9.422076459
57245	24.50733187	19.97512261	18.02178557	522.7292323	431.9828073	143.5791286	120.8600148	99.91239618	113.4948012	127.6431975	211.6470094
54100	524.537456	670.7706149	267.0437473	569.573523	693.8866365	645.1659845	1128.253454	657.7140513	724.3618238	399.8306218	951.318047
58356	7.401016729	8.75119224	3.714593333	3.545478512	3.578938445	3.733165465	3.545244137	3.715899247	4.528588943	5.438682559	9.498135718
81710	4198.129643	8389.231232	4888.90798	14792.09229	12784.03332	14876.27102	14973.89321	14315.00814	3959.534525	2448.669406	10188.78026
52168	576.4661607	500.77492	109.0720944	165.5144234	260.067064	214.1199311	269.1252084	316.9478096	815.0275658	521.7912701	1436.464288
39193	1861.130185	2050.484184	1364.633718	199.7015012	157.3070153	1274.437465	820.9337229	934.356119	1390.242966	1513.772901	368.8937313
78760	12506.68908	5208.577687	7186.360746	27617.53697	25831.97738	31839.88843	23147.25521	22456.87684	3119.612614	1267.085344	5808.978776
111157	29794.61915	10097.00183	11098.33738	8553.140091	8428.167685	21138.97307	8086.237726	9654.500374	3036.967409	7172.123149	6244.131257
1171	348.6740465	604.3582918	1878.842334	279.6722315	234.6751384	534.5748516	347.1324054	416.5636081	121.2570016	427.8446297	125.8185875
43455	1014.976441	165.3256031	782.1517781	409.9154549	480.6866441	518.7531861	237.1555588	249.4699957	444.5246806	2336.551574	655.7741306
1445	6.780952667	5.239434252	9.967709362	3.663294392	3.736245904	14.43883934	12.2323254	18.23020855	20.92192482	12.57053874	20.16332164
261	7.168571814	5.615628024	3.91914477	3.683217393	5.038031717	3.719519017	3.578430422	3.766302599	4.708155737	5.662200774	10.07418933
60152	7.483668817	6.094784951	26.50237638	21.79084953	29.84394483	30.61770937	37.32629438	20.28475743	19.37735669	15.84005857	14.59827321
916	209.3573	27.94075035	2356.410698	349.239132	285.7702584	248.4343373	311.1430448	323.8047867	121.2570016	98.00611841	69.52879149
86122	539.8490962	1190.343469	10694.51216	7088.729299	6761.050043	1231.468137	4131.494315	5601.758896	362.3796864	568.3850472	1440.382007
614	65.07074974	104.4854197	39.17333442	3.758577841	3.840627311	56.04193578	40.76145993	64.76034274	82.00309371	61.78094071	22.06257646
11584	10.60916239	10.48205436	19.39924074	36.15115556	48.14757345	26.17741125	22.59761969	36.10408213	358.8422302	367.4868647	246.0314101
31898	497.5831684	563.0575728	1427.971125	563.0575728	615.2311523	502.9771095	612.1761166	1386.472577	263.3474005	177.5977572	996.1067672
36682	13.23023287	18.46005666	4.101378862	3.787178505	3.921430484	27.75893191	4.938482467	4.036592795	5.406178213	10.42779507	11.57884345
61976	14.99044801	30.70377966	94.31129782	19.70131225	82.74588654	11.48462295	13.51678193	15.99207168	9.962484156	16.15114495	19.94476173
68479	2256.732998	2433.000931	204.2427136	710.5567551	646.7927489	2267.279349	1523.7441	2400.135202	3447.139564	2358.420694	3834.597258
52825	27.4307851	22.57427018	71.31601324	52.9743778	48.4268468	24.30755261	14.91492352	43.19226034	15.36906526	19.24463513	24.27807232
1445	23.15313435	27.94075035	10.32307453	3.758577841	109.5585307	17.78944423	14.24854094	34.34420665	20.63552117	20.25284394	19.13748637
80642	1662.729434	3697.878878	6993.367121	10252.5163	8898.626826	7376.208245	6077.503089	4683.636284	409.675736	423.257268	2529.935335
13806	32.71252738	61.51632079	86.4413204	261.2696108	245.6278234	92.06988643	153.0477141	147.3460538	100.2465479	202.010023	142.5574055
62043	82.75526154	91.12803235	234.3289747	373.2988244	325.1829582	282.800726	563.2117234	43.50353208	18.26641561	19.13061813	57.85616294
28621	16246.09052	16866.13855	185.509435	163.8388087	192.3274667	1201.527767	885.143151	820.6993346	2886.411263	3523.725393	3067.979953
60809	361.8017886	823.3805431	26.30978344	21.79084953	25.94324134	69.55391276	67.45371918	75.43540509	145.2800853	319.8805774	107.593205
90482	5892.383344	9419.250251	3638.134829	47442.39552	47695.83815	22360.55511	32117.22641	22144.71888	22011.11833	20069.06629	27282.14088
72381	31643.88976	32484.84905	16105.29992	13913.34321	13913.34321	33123.25851	15629.81646	19258.5842	581.6122629	7216.458927	4906.387062
1306	4966.605385	3747.88931	4424.963972	868.1582105	924.6382572	3212.010213	3608.022953	2830.613436	1748.776057	4053.018802	2352.071916
28159	249.896626	155.3747335	38.87788028	694.8448227	873.3861984	534.5748516	1343.095766	1615.099728	4189.224342	2145.813901	44699.20381
9135	111.609269	97.92319739	146.8339112	128.4997184	102.1159734	86.96170265	37.32629438	32.94366451	110.386937	86.33248067	96.34943312
56842	777.3697782	795.2122666	460.2145304	83.94538169	105.0213806	1245.359033	1104.594725	1116.64104	797.4986905	350.5895196	949.1345532
83533	5524.616448	9015.490695	4510.119454	2632.742754	2723.791734	8756.353325	7239.725961	7523.434094	4902.467823	2575.00967	6411.636503
111710	6802.470592	5802.733524	693.6307379	3864.843146	5199.711025	5596.967622	7772.709644	5947.760411	8244.783262	8930.285895	4762.446817
67391	5.253344203	3.777260532	6.096447079	6.300115347	6.582377362	4.214609437	3.692041679	4.05473411	5.172312369	6.379770893	11.41836374
44609	556.144478	723.6242483	2283.377713	1602.51193	1561.254705	1314.362045	1267.893862	2021.797497	2101.953341	2013.389281	1305.926713
62894	47.82607893	16.80131983	6.461523965	8.190054214	4.822257948	22.56274077	5.07365344	6.23339029	4.888076456	6.155138212	10.89278711
61457	529.3008923	366.121052	470.4685346	202.6579816	247.2012631	49.31501769	215.9745735	237.088951	196.7826585	137.1083235	148.2448124
39322	6.945148182	8.050829162	6.592242468	20.1459006	11.0029139	5.894229879	8.090951253	7.523361352	36.71985352	26.37531464	10.36935158
57365	119.303595	149.5889866	1769.867721	1392.901709	1587.347353	252.2069701	398.747216	217.3316121	2156.935906	812.3932849	385.6296171
78818	753.135741	878.6580925	581.6122629	1449.294042	1392.575816	713.8271269	858.2618621	332.7742848	272.1037231	368.9598477	214.7113272
1490	681.7897966	842.5134704	1427.971125	530.4727961	384.4656089	2153.789354	1294.875912	1068.918876	1808.908598	2550.336059	1334.96456
51093	218.8979293	183.2989185	397.7123637	964.1604461	1115.437537	344.0549519	196.2502019	127.2895997	144.3015523	499.1741201	125.1819891
60677	570.7027995	321.8930697	315.0276168	6323.916149	5967.254589	2669.442624	3524.17617	1511.082928	20371.84538	23419.28381	2982.22326
62612	327.2186977	429.4769521	157.3537196	295.8258308	417.2234476	52.68471697	96.39361275	157.9872745	385.0802956	185.8726006	2191.889949
41813	200.0709041	214.6473171	255.4336283	56.27019252	47.50280771	141.4169861	74.03994874	77.81259148	118.545632	102.0325764	38.4413644
44206	71.25290869	127.9807185	1002.876591	856.9796001	857.0063858	69.86436354	295.0800395	314.6654984	127.8467	49.35168458	130.8468016
28993	33.28030211	27.64306522	22.57456036	517.7946383	546.5163349	41.85779591	184.4681645	40.42604275	477.8665861	501.641619	321.8573554
19192	777.3697782	265.3976312	2021.797497	1869.308794	2033.957568	645.1659845	1438.582643	865.5323335	1893.068551	1524.610805	3120.407954
33684	566.1844456	563.0575728	192.2512523	141.2413054	159.4296822	618.7708738	547.3949137	868.2563936	248.7862135	344.1201232	98.87503967
48893	1916.866618	2590.320007	293.7659933	1340.605166	1220.061914	2825.367403	3196.184571	2496.174436	6308.298316	6630.327304	7824.370213
66237	29.84394483	25.38689123	4.49401454	2727.429028	2534.106998	122.2677167	1079.980952	105.1052615	4263.275605	4381.665852	959.3531422
736	11.01144345	6.849882545	9.793676502	25.60786339	21.3205678	16.75248381	21.04616429	5.777215487	16.07017503	40.46846156	9.356065451
79787	22061.27988	19517.4879	2633.349447	1153.295565	944.048812	6728.312629	9532.124286	12061.33858	8102.052245	18493.52576	8843.191824
15005	5.154867733	3.814979709	4.185941047	3.758577841	3.921430484	4.291434016	19.70131225	3.971579349	4.418148003	5.406178213	9.279608632
65402	1896.273958	2388.150958	3364.681377	3514.765908	4045.951874	2039.050023	2480.558494	1167.842002	3098.606965	2145.813901	1752.525627
50803	13.0045859	4.477843803	4.062286072	112.4765019	114.4992267	49.31501769	163.0963426	3.955358889	4.868653735	5.379169538	9.221646109
47152	2126.230201	2072.230385	1653.927072	1854.170554	1440.507007	1245.359033	1201.335803	1640.347913	452.6456507	171.9478011	489.6974206
50961	640.8371727	1264.557584	1716.394289	2505.453245	2296.038539	1366.182444	1792.798279	2133.266741	465.7969792	436.3384418	401.6516133
90070	28822.55681	26246.14908	21800.32173	12206.63974	11253.54774	20034.65278	25466.35935	27999.24852	22144.71888	26339.24015	21935.51813
28712	162.6300229	201.0537671	606.1942138	125.6638508	89.5535848	163.40035	192.3089808	118.62675	196.7826585	166.6853608	92.59832419
30336	37.89406254	17.73551745	193.4647719	98.29203181	89.5535848	6.420631618	30.64041121	39.10866092	63.3151817	66.28220044	77.45570673
51692	120.6223557	95.68337132	61.07659381	45.42844959	23.58378516	51.37515339	50.16937872	47.95630883	46.28413068	129.7151278	9.137237425
48509	365.8987721	560.0534432	496.6724239	427.724094	378.9127464	89.07001678	180.1473414	437.0527878	315.8805654	196.3215735	199.7478101
63196	36937.53645	23108.35005	1791.408508	816.8598912	571.2818647	26433.28081	25684.72056	12814.24417	30455.49735	47644.74083	50136.826
34442	11.29082567	5.556196275	3.714593333	25.32393546	19.4746233	3.726006861	3.527188829	6.312496489	4.403636349	5.246010469	9.092715809
1243	941.6397538	1482.075219	1342.710633	3099.397724	2479.209908	1491.488641	1135.719901	796.4053318	107.8253458	1004.095552	972.3587314
65553	99.71156638	68.16343405	40.13773806	61.69583462	41.32362956	50.98806712	33.80172545	51.24144847	28.68938933	47.91635228	35.89275867
66756	618.6927488	576.4930871	73.90561561	210.5928807	130.0325055	112.8924654	353.8137595	418.6003239	1084.31897	694.7910612	597.6772177
25783	68.92116993	94.55260006	90.83089592	453.5111194	524.537456	25.86938126	67.88089719	40.92532045	64.41884749	56.8794658	15.40935589
85882	466.1583934	1018.927141	10647.62846	1776.91093	1904.700523	1302.577711	1303.79895	1513.093997	426.8348654	333.0143799	765.8117328
82927	2387.20521	3260.195291	3613.032613	2636.586751	2265.65973	2280.642576	3006.8821	2216.896188	735.8351129	673.1347986	2868.497619
28977	116.8320424	87.13048291	100.610572	297.9687683	246.0910233	229.4616219	94.95376977	55.18156741	7.493969972	5.777505666	9.053850274
65527	23.36265321	5.701072569	7.644770231	24.9568684	24.16790988	6.91037461	7.762299289	5.860544002	5.499859231	11.91949324	9.053850274
53740	31.27745841	27.23712402	12.68518792	39.18530483	41.32362956	12.4153622	13.13279279	16.18017716	65.96306211	77.54338636	9.053850274
42065	9.887163326	4.125376416	3.665895033	13.82341127	13.66577846	4.326924044	5.594155722	3.685079152	4.705499487	6.247296525	9.053850274
53225	10.79777057	4.176867336	3.690845251	138.392511	112.3096087	35.62288396	46.74142035	22.96214027	98.96661269	108.6253459	93.87141956
710	20.9620052	11.22604997	52.68025268	39.51267939	41.59952054	7.199158889	14.78031774	15.86328964	15.96815213	20.05942872	9.137237425
89283	1394.037245	4106.568348	1136.767707	4018.367662	4424.330304	5121.434501	8781.126714	7243.443309	7013.218663	5234.092933	8651.420608
44087	379.6942942	521.7912701	53.93552595	7.119379199	8.204154628	231.4208106	142.7113472	225.5853405	346.9306341	196.3215735	698.881592
12306	137.7014325	41.5471092	540.0541118	2811.805417	1844.068581	390.2738877	623.7095855	506.0811101	368.8937313	379.3219615	482.6629069
26510	32.46329927	11.40482257	17.05787921	17.1250547	20.26470141	52.54662131	29.37891218	14.47895045	5.213209116	67.6228501	9.389153405
495	184.0783972	285.8038345	294.9259185	27.43087438	21.59674306	266.7145955	170.0147435	297.0408017	25.42041382	132.8004863	227.0209218
70071	89.5705057	30.31328799	2074.455455	208.7434548	179.4627879	215.9745735	167.2735507	147.7394088	9.483582079	36.19096889	205.1907503
65722	1787.49165	4106.568348	351.3983533	2195.332635	2514.088002	2200.918305	2195.991117	1399.943924	4862.70382	3829.810396	5914.483885
47190	7.417007456	6.16694883	99.10275132	15.87077276	22.43085598	17.61415363	5.411089437	3.77293094	4.679093294	5.556196275	9.86199704
76869	7.829825033	9.765979779	3.981176136	35.06048774	37.73895592	90.97746122	128.8634188	75.43540509	5281.824894	6029.60756	1611.644137
60816	429.5380915	1116.64104	84.46008974	4.446764875	3.840627311	339.5015198	135.5620913	227.5949966	273.7827366	177.5977572	392.5423892
67100	1110.138715	1314.487045	413.0728223	79.77806456	109.2644802	2653.685059	1534.250952	4961.523589	635.4556987	461.7492674	2435.051
70629	118.1858313	196.7292418	18.83396044	64.12331612	87.60069124	49.78953543	61.39511326	81.22472247	62.46330883	38.9333174	214.7113272
65897	11.93864649	13.28817482	12.27541373	3.787178505	3.895846761	20.10553564	12.96695752	26.23030874	12.47368393	17.21467232	10.95892383
62595	13.32430388	45.19925742	16.69569872	43.51408757	54.94033437	32.21502094	35.62288396	25.59293428	47.95630883	76.75876595	21.32288169
78675	138.0463421	171.7051869	176.3114404	1759.491876	1511.201232	4936.661742	5070.683667	8880.665321	24676.94399	24649.5545	18903.65263
38220	165.4449325	191.2137152	240.6486641	15.52920842	16.29717047	184.747376	166.1550627	365.3601691	134.8514469	142.2723254	213.4968062
32160	3600.470304	4159.851335	717.6471512	368.942827	597.9591828	647.2768855	484.8177974	722.8924688	2156.935906	1522.031815	2296.825019
13221	312.5884712	369.0344684	1230.496007	117.5622139	128.9868042	570.7027995	330.7478011	476.8791664	234.1342361	279.4612322	840.0693164
1306	7926.570172	4721.414018	4585.976318	984.9564659	1061.52666	2973.160027	3567.403116	4435.314463	5065.849749	5602.850332	2641.994521
54567	3443.975232	1165.467671	382.3048847	1050.809042	1087.042475	3570.450217	6346.534652	6541.685117	5718.106035	5381.514583	13175.11045
47334	51.92247013	79.0297331	4.258143025	10.05784636	53.41665023	63.82298422	75.53644614	82.38348688	7.370766224	7.998704268	74.42054001
71112	2984.844886	11852.57273	5767.920869	6323.916149	5431.393373	4631.742079	10599.86203	7655.858897	381.6253339	505.6144273	3284.338286
46444	249.896626	146.8403844	184.595852	722.8343557	1240.392417	1438.582643	3196.184571	4091.50592	554.6278488	1222.477138	2352.071916
79804	919.3827765	5687.697556	17469.16965	8034.87472	6258.490517	2550.307041	5369.037025	7980.209417	123.0196164	87.83537536	1453.407783
27816	141.7663282	258.5753111	367.2823815	1672.535568	1531.477697	231.4208106	492.088677	190.6301758	24.44618515	85.49439371	158.7069797
57876	2900.232956	2388.150958	730.6944256	8776.9	9609.067158	1925.6047	2238.217611	606.2478641	13074.39094	11980.169	2103.807087
60181	6.450816546	8.794536132	25.08990399	1605.707437	1587.347353	24.06596892	24.82216442	20.93482413	16.98066162	8.766909602	12.57923461
74562	1062.805122	1296.718689	457.3681309	126.704278	109.0225236	925.0671317	641.92265	934.356119	760.1703691	385.0802956	1463.659612
28743	1042.026778	1263.381228	285.6536831	92.10202929	103.5575782	1006.985398	778.8563763	1045.161402	537.8888608	465.0290831	657.7140513
44209	45.94722443	76.65277084	95.27077275	102.5105087	130.8468016	80.28140272	140.1625388	253.4332216	82.35810037	57.36406224	395.054741
1110	125.7364619	122.0503527	70.23409903	49.31501769	42.51518659	75.13200733	87.76219904	76.9750877	193.9246715	186.7618943	31.13953384
54986	1221.809866	3263.312413	1759.447233	2985.680241	3434.252254	2503.092386	1861.219471	2190.398496	579.3535503	546.6547278	435.3646923
68987	28.31202015	4.667721624	8.643138641	28.48099002	23.09874135	72.83851946	76.28361737	46.51335976	24.10649001	65.59507002	55.77270518
49324	4.827711541	3.695255965	6.695380794	7.712965733	6.55693334	3.95975559	5.099781503	4.232623075	4.708155737	5.829529883	10.1649354
39780	82.42399593	98.87503967	96.25636399	1794.982071	1767.911373	90.25747937	320.3312647	48.43302356	470.6650303	512.9348917	21.4491442
28901	18.25168028	17.58707265	20.64303141	24.71501898	14.24599063	17.95618333	16.0969137	11.32733152	105.7642505	132.8004863	12.8054336
36618	11902.96853	11416.86883	2283.377713	1164.57686	1178.696384	5318.520944	4166.875285	3660.331017	7300.342337	2673.036504	6579.943702
67353	16.94171619	14.88716341	18.16572541	740.632497	597.9591828	10.99143792	5.154867733	9.638299349	4.842890112	5.617525346	9.684798595
30097	245.2488875	401.622586	517.591116	145.506045	142.2113171	282.800726	299.0995922	412.004707	438.0095839	402.3349643	273.5233086
842	48.98920728	49.38567289	40.42269453	6.536233617	12.65279805	91.43760624	22.32581855	15.80293212	82.08388552	111.3213464	9.498135718
630	1191.027491	699.5338505	1153.080278	137.1065378	127.8799693	669.2999989	282.337288	537.332098	811.2594045	969.2043851	506.1662264
68012	5.762261	3.708515551	5.533606512	5.924882013	4.707240559	3.719519017	3.529274855	4.884670399	4.439290515	5.471233456	9.356065451
67478	4.788600997	4.431195813	18.02178557	4.387042225	4.637592759	4.045314623	6.905100741	4.232623075	4.403636349	5.406178213	9.221646109
12314	843.1433938	863.3170202	145.5737189	333.4804273	387.8337008	413.107076	648.310655	907.5204619	966.4840124	743.4999477	1390.354573
34160	1323.234687	744.5512166	331.5062574	373.2988244	522.608593	450.3420304	812.4200896	777.5791341	380.285811	335.2792935	5426.060525
60000	87.92934105	48.98920728	54.35664856	6646.070996	6362.53716	40.17423858	70.48341286	43.90143368	90.41053409	103.2207188	78.02796141
7265	1183.915214	588.1948648	19.74386325	190.0623075	91.6689829	797.8067553	440.4240296	229.4340938	96.95375121	98.00611841	149.1280321
11779	278.8264423	429.4769521	223.5995331	64.76034274	75.1440609	330.5393936	295.0800395	381.8678936	325.095695	357.4838462	702.6129203
67306	4392.450627	5304.53759	5255.873404	3200.289987	3750.373985	2856.480301	2147.009202	2387.519107	3804.338504	3875.162775	4238.704448
12255	4642.90711	5616.61069	9468.186686	8172.121865	9609.067158	6553.292807	5130.954074	5961.725257	7826.16236	5639.33974	2780.755275
92402	964.2006246	1727.51761	7113.417394	2936.569276	2387.519107	302.3513079	1766.939863	3003.8102	632.3839802	425.2774224	3003.8102
70387	1312.901119	1943.699569	399.60525	2218.821504	2613.915897	392.8903583	2012.763919	1809.446861	319.5871692	1115.722978	2919.051007
51636	4906.387062	3103.191975	353.6146355	1005.115461	1324.347831	3845.719163	3884.985795	5579.113754	1230.379936	3922.636781	15084.18687
12520	27.12608248	31.48892322	15.5326017	14.99942023	11.29082567	24.30755261	27.33529766	21.72534502	98.96661269	148.2399016	8.950742726
85153	6222.025432	6566.508556	13141.10124	5040.11829	4045.951874	7223.857003	5924.758212	3102.338075	5926.520912	7106.880823	4227.907483
42912	73.74626661	58.60166038	44.11750045	82.02377277	90.40830195	65.90538016	53.86600168	33.23389166	274.6413676	396.6992749	64.78648184
64194	276.2731747	124.7771284	104.4689162	433.7825072	350.5895196	45.57688722	81.34222574	91.89078751	260.8050403	264.9125219	467.9475957
55587	630.4119699	1044.496363	6236.530965	652.1164194	718.341223	321.6074024	437.0527878	620.8658718	254.7194151	171.9478011	441.1037427
89866	1384.565609	2711.53142	13731.00974	5146.568605	3571.409651	2158.3185	2974.92196	1553.756201	699.5070648	346.9306341	1084.875686
44038	443.7822681	500.77492	813.8368736	2183.398638	2288.272757	525.8377907	706.1243631	387.8939687	458.7531692	173.8699682	263.5373968
11716	128.3743412	171.917738	155.540488	28.6999979	29.31440796	42.44446312	91.94993527	201.7330107	40.68280872	28.21987034	125.8185875
88178	829.6571258	1341.755251	12134.31433	1036.379341	904.9645894	241.8774454	443.4551193	1388.751839	207.9736816	86.33248067	1440.382007
70922	52.1649075	35.17717637	36.1676305	227.6225249	258.5753111	90.40606981	75.09795098	50.99320104	319.5871692	197.2451408	182.2803996
779	868.1582105	576.4930871	1190.263447	245.6278234	231.2121809	356.3551356	620.5610182	651.9957567	909.7634427	574.2299851	959.3531422
72985	120.1334579	141.3077145	13.10357964	40.24320954	37.4140859	20.64657271	16.68983281	29.18076757	11.49970321	25.23118001	135.3591159
110565	6602.697527	6123.037531	4564.189166	23289.37902	18429.3725	13223.84533	10572.62074	2055.149969	6734.459923	29549.08601	7609.598976
46141	30.02509754	39.53391176	19.39924074	66.31665246	67.93288367	7.804455858	4.206455472	4.192316954	29.61035481	21.6849409	8.821462915
46015	1469.623419	1561.281491	3551.492883	4410.072951	3730.318281	395.5714865	2382.764279	2383.052727	1457.29735	1716.782681	1720.771823
20285	91.68802054	110.5473073	192.2512523	23.75608379	13.7155344	47.1933499	74.03994874	69.92338989	54.25142415	34.72824692	21.17952658
29126	10.59307944	3.906687615	3.626912566	13.07185586	28.04999818	3.697327394	11.91723878	3.720844364	4.326924044	4.962767624	8.766909602
10308	15.81874643	4.398971171	13.3021567	7.742871649	7.492429794	5.822792183	22.32581855	6.70790197	18.18438923	15.73123033	26.2511665
92656	65.34685687	33.64175469	1948.993283	2398.174681	1490.489531	584.9148958	378.0892075	88.62340204	175.1673977	222.2485474	72.37293381
44253	17.5317153	4.754740785	16.52086862	7.267671217	22.43085598	4.931428895	5.393536575	3.67963686	9.141516931	11.39645935	8.766909602
48163	5965.92134	7680.855914	5559.61949	1513.611539	1081.711784	3408.5432	3426.853073	2385.550699	2383.314389	1673.836442	1510.583126
62769	5805.409722	6566.508556	581.6122629	30345.77177	32334.47839	22762.01645	29485.51218	14315.00814	107470.853	92233.48783	80547.34488
8249	8428.167685	4925.562904	1376.056111	1540.481984	988.8660846	6346.534652	5669.808953	6921.332464	7390.841702	6135.666128	9972.242235
13340	45.94722443	38.09354754	46.3940413	57.96627153	67.57463582	24.94961394	29.26197062	39.31713309	41.78047146	48.59884855	28.06696422
64880	21.52354903	7.10648102	3.735676708	3.563814723	9.723969802	3.667136104	5.632096286	3.753919319	9.141516931	7.493969972	20.05060519
51447	203.932867	760.2865434	5286.276098	2435.088947	1671.065607	373.9233595	1120.518939	1379.393837	240.5578369	107.4226066	1274.437465
46073	460.2145304	823.3805431	45.2846852	19517.4879	16823.72099	27149.68258	43307.36807	28270.26387	2101.953341	2167.956171	4477.78655
40782	2115.76164	1175.564282	687.8175787	212.3053559	254.4953299	1309.073136	1334.20169	2037.578482	670.7706149	2750.274129	5754.710075
52496	1596.640741	2179.208003	2503.199529	5764.15139	4256.877549	4377.406069	3608.022953	6495.781345	45.18906776	818.4641088	2982.22326
62670	38.71919224	38.09354754	19.24045804	7.589442634	5.804554955	32.58026847	29.6539289	31.13105169	6.007672598	19.92705027	18.76688449
41696	30.44114824	42.27717532	103.5415971	15.96850927	15.07099708	53.93820452	68.60883126	55.18156741	23.23115848	82.69778049	49.31635698
66104	8.514686027	21.09606935	49.1730795	581.4736173	363.4773094	8.575013093	6.653851133	8.81980724	12.14179895	10.78624189	9.316506134
62461	22.57456036	13.28817482	77.74764409	282.800726	299.8076747	93.8658392	82.00309371	40.78960111	109.1766364	574.2299851	24.08545256
64790	170.8273523	6.236735241	193.4647719	402.8935425	347.1324054	330.5393936	325.1393266	231.4208106	219.5402099	480.6866441	330.4111383
49506	42.24096672	57.69542713	30.49907781	103.5575782	141.0328899	24.45465318	27.75893191	25.25446639	24.01368795	25.74203198	30.91622234
51849	300.3208676	223.712751	325.2856368	1039.794338	1072.055568	259.8898057	572.3598131	506.0811101	3639.382314	3329.116564	629.5671969
40368	2126.230201	3433.512219	229.2176	291.1406737	196.1971202	1563.472552	584.0985337	1130.816599	615.2668666	322.3796886	1187.83669
37053	12447.05657	14805.57495	1716.394289	4410.072951	5108.43199	8385.397386	8901.423022	9577.113993	7254.67731	6777.256103	27954.23814
70331	108.0555404	92.5547781	420.4314795	1404.845755	1390.09118	368.8937313	27.43237499	44.46813836	4.963839053	5.788486711	10.54339043
36775	2426.223475	3482.468524	2839.68546	4689.938969	5311.163829	3769.042401	4265.720622	2843.318287	2188.127054	4425.904333	1354.835052
42640	2886.032427	3675.981703	185.509435	90.92750446	79.69263907	534.5748516	396.8978192	485.7161976	1426.346144	2832.993028	308.3986451
43422	94.31129782	112.8448442	153.1998302	19.70131225	19.93325118	56.04193578	24.87198343	53.93552595	151.5615134	116.5634331	107.7072316
44620	254.7194151	343.2787163	34.02152077	13.13744029	14.69204684	512.8945688	283.4502571	549.352131	241.9702006	176.2605736	843.9424717
29619	1405.567943	1295.220603	2517.568658	1000.614757	770.7427798	1642.143597	1791.386186	2396.143629	2055.203541	2289.841729	702.6129203
60098	966.9972622	472.5309267	218.7204812	160.1357791	182.4725323	328.775685	279.9244531	497.2268457	678.858795	580.5831059	1154.642384
71016	43.43673979	66.62050216	5.846229352	79.77806456	145.0820632	11.31594428	17.22053975	4.53213805	8.646433783	9.338362338	14.4865083
52310	1401.134673	2233.184709	898.0759472	508.681116	527.3123313	206.8001816	192.3089808	162.2388579	7.308780903	11.15121308	1866.489488
535	373.5088231	354.6605968	76.72458147	44.32302675	25.40841545	192.4114692	133.9100377	185.3255416	48.80461113	98.00611841	139.2745324
27962	900.4717656	2105.877995	367.2823815	4263.275605	3086.578587	1350.467623	2908.122659	1861.219471	123.8350791	244.4735313	900.4717656
61713	4169.173386	2713.809088	1819.927543	2023.731685	2100.128055	3262.538299	2063.942806	2191.945753	1975.619896	1123.33641	3564.885389
42424	115.5696191	193.9070653	196.1508312	282.800726	360.5112802	250.0972847	290.4510855	546.6547278	144.3015523	51.88907431	1175.564282
57649	206.013418	173.3763158	113.9721053	75.64074581	78.94454432	123.6364983	109.705942	147.3460538	164.5086062	176.2605736	168.5714072
48630	20017.11041	13909.39967	5305.188144	4296.196758	4869.244396	19586.04865	9584.633335	7523.434094	19872.43259	25595.48272	8034.423758
40596	5232.04704	2724.204681	824.4292989	4494.778719	4869.244396	9464.203437	5994.207212	1724.167738	8208.207338	7216.458927	3136.971592
10052	494.9865823	245.579922	395.054741	169.1974763	118.5832892	252.2069701	468.2876108	379.9796026	316.9344508	378.0892075	441.1037427
80186	10854.4685	12343.32834	22472.09183	20165.42576	20175.12071	23029.62555	18581.98937	17884.46152	24443.65132	28832.25297	35577.47786
58660	576.4661607	193.3516661	269.1252084	48.40854323	38.46771177	439.8063012	311.1430448	358.4026559	156.6828745	416.4400568	172.7233612
652	283.0729341	107.4444994	86.4413204	45.14950334	38.69959121	344.0549519	330.7478011	363.5519163	564.9096215	359.4947625	479.1295184
67565	96.98748893	54.88179184	786.4209937	273.2606633	297.8460934	90.40606981	109.705942	142.2113171	161.7301729	135.5213991	369.8753015
40019	3447.988013	6327.124209	2101.953341	7416.565077	7866.52619	1566.727223	5350.290611	4127.237026	4412.470177	2358.420694	3539.653116
32692	4.706370023	3.652499607	6.592242468	443.2759318	473.0107436	3.821781549	12.42427707	3.955358889	3842.08212	2798.420379	11.57884345
4063	2114.614284	1697.336714	1604.729371	984.9564659	891.3276063	1676.979029	1277.105236	1214.207732	12035.51068	3722.628481	2982.22326
60079	4.695732062	4.364731242	6.218866795	9.085582888	8.063710347	3.77293094	3.545395922	3.955358889	4.439290515	5.395888967	9.221646109
9900	117271.4071	107470.853	131207.5937	120037.2541	144113.2099	124006.6906	113069.3409	134289.2629	169756.3221	169756.3221	169756.3221
63920	41.65795875	40.42604275	130.7681223	5.227441675	16.00883139	106.9509472	27.21476389	31.13105169	87.12177755	86.33248067	55.17062991
45259	2352.071916	3156.462376	1908.74233	6176.268729	6645.764567	4680.720516	5173.932823	8468.19494	8490.202498	5869.272763	17806.87562
32198	4937.447307	6466.470658	1918.693114	2934.099109	3073.158476	2769.587247	5315.719721	8395.774974	1514.121701	1046.375277	3622.703611
60519	27.12608248	25.38689123	19.06051894	14.08127914	5.887196866	15.38371759	17.22053975	36.62777098	26.36700394	22.4537422	57.85616294
82790	12074.17394	22061.27988	35264.26252	17100.86429	15947.68572	15001.58628	18691.93048	22902.25297	11263.4611	6659.742848	12920.22222
50535	5180.182247	2012.100512	470.4685346	863.3170202	1655.032492	3769.042401	1401.134673	1116.64104	268.0171511	396.6992749	50.36421347
60025	13.23023287	11.82741842	4.780118854	2822.504033	2723.791734	21.24065484	88.38299076	21.79084953	30.09951801	22.83598521	40.10668345
995	71.58277769	29.51281397	80.28765272	4.107673505	5.636930254	32.41335546	30.39769846	31.29900668	34.91916901	31.55375179	56.59199593
489	200.261657	220.906351	35.47320418	9.358128253	11.9577311	106.9915722	76.71788504	122.1782552	76.98044484	65.0971384	108.6933062
88532	14406.71794	21080.87019	7654.625231	19746.98449	17938.95275	13072.20344	13362.26444	13864.19685	18150.24246	12859.35072	19240.6155
50031	354.6605968	572.7954761	1167.842002	376.6375148	337.262548	398.0035645	601.1563576	861.1838992	389.3332666	204.3426045	593.9969254
33866	419.3650029	572.7954761	532.9215182	396.6651068	378.9127464	146.0434862	689.3986762	951.318047	340.3813551	248.7029325	915.3172947
69433	17.29497485	16.00883139	29.51281397	54.46304196	71.43952909	13.29839861	37.52236416	30.03851272	47.8148814	46.28413068	68.67821361
6830	4463.94678	4266.747407	205.2539456	5370.044759	6879.034043	3769.042401	6601.538369	4212.711927	4412.470177	9344.374097	7824.370213
62462	4.859653455	3.75864927	21.04616429	3.707014373	3.865044861	3.659954229	3.486970705	3.876017699	4.299291159	4.934777109	8.56734318
79918	8389.231232	8055.517224	3945.226194	4230.016386	5271.933901	8834.115623	10990.04892	10252.5163	9248.193975	6437.034357	7632.948745
52943	38.22096433	48.71018741	62.94381952	3245.027843	2330.701942	520.8255628	1375.367937	132.7245886	2209.199285	774.2977421	235.2076793
65077	765.1774376	900.4717656	318.1223692	3378.722043	2688.162157	5826.258414	1723.664719	273.9096256	1829.007409	2550.336059	150.333012
50833	429.5380915	478.5990178	301.0169228	90.92750446	88.80441084	321.6074024	336.0749863	470.3875402	481.7834764	201.071425	1220.717675
48016	1227.24629	1868.306738	159.0623486	1713.686862	1723.445563	1676.979029	1939.422834	854.6935887	1052.28446	325.3194504	1170.629421
464	210.8031564	219.5402099	144.3343832	14.8382863	24.16790988	83.01266277	46.15471124	156.0642781	127.8467	80.71085494	186.7476086
53297	14.85442214	4.667721624	4.450916661	44.87851825	42.10592083	3.675338348	5.411089437	11.28558469	9.318870776	18.31136178	8.444609076
64907	3415.892823	1386.499363	686.4434327	1201.527767	1457.413422	279.7536721	423.790416	288.3572537	209.4493583	299.0722774	111.3513793
91923	23.36265321	13.49261861	4.842890112	15.03812424	19.95164047	24.56684041	23.1449055	26.37531464	25.64428309	18.63940078	49.89579034
79987	5627.012717	13235.12141	10536.52251	19425.46056	16990.74196	7809.062476	14715.48928	17013.84424	1436.482146	856.6358963	5180.768915
51884	66.58050142	60.01909408	92.06676143	22.36070953	22.81605271	92.76936606	45.18557452	34.09750788	32.72297377	128.6566202	108.3783715
1082	1285.032201	1222.477138	515.6278086	504.240219	604.3047203	964.2006246	1277.105236	3127.775285	192.497312	661.0142363	3446.291115
1276	1223.697835	1249.289664	1376.056111	1426.109537	1425.957751	1239.193282	1597.156145	2179.878268	2886.411263	1990.095706	4536.374708
57904	143.984914	164.6231464	55.14987098	1365.840666	1362.616814	610.0298489	1332.276367	456.3706225	1047.357074	760.3222577	416.2562926
36586	868.1582105	1416.256428	668.6194887	412.9098119	497.0391789	910.2023645	1247.09134	734.3522337	452.6456507	470.6650303	1115.437537
76898	167.7013815	252.2069701	198.1642984	27.73176033	39.48114877	160.1911775	293.701361	225.5853405	91.35713998	69.11614624	479.1295184
51194	2897.097593	1726.40752	325.2856368	83.27659337	94.12864633	2749.463338	3489.328619	2743.781708	28.7914972	27.14435844	1036.023445
630	1223.697835	735.4520706	1062.912042	138.392511	166.1997315	833.6826249	396.8978192	372.5519638	841.25408	1085.481056	489.6974206
495	359.4947625	346.9306341	295.9743484	23.75608379	37.73895592	297.8460934	175.6351717	244.2449198	169.1283125	129.7151278	253.7988202
1028	1792.9456	1978.664868	5559.61949	851.7700148	693.8866365	2412.084677	1523.7441	1172.853935	1911.683238	1990.095706	617.3158923
57953	79.1891552	119.9367355	7.688786494	1183.006077	1220.061914	74.01133057	67.13104988	49.13408989	41.09475416	28.61959113	74.42054001
60636	18.8975325	12.72822965	3.665895033	6.082314846	6.51542731	14.0042772	18.24962671	25.125952	22.35937025	33.294097	31.13953384
52399	618.6927488	572.7954761	939.5861369	396.6651068	391.2487233	784.5073698	654.0906906	1352.360147	369.2287928	338.5448881	1322.96683
1211	744.1812351	919.4362499	308.3986451	29.79256314	38.9488145	575.8455771	320.3312647	553.6757201	237.782973	174.9250593	128.5689451
54237	1165.076996	1376.868737	1470.931949	399.4266616	332.792142	1021.092143	1246.419672	1393.782781	2355.246484	1491.320558	2247.401414
48572	249.896626	216.1422372	268.094526	114.207608	82.12703397	148.0533828	231.2121809	266.1062136	122.2183189	86.33248067	81.09748995
69459	5.452763116	4.407646692	3.797996647	8.101713993	3.62672953	3.926762818	3.502481132	3.623892169	4.326120473	4.884581113	8.600682597
52793	5.600048423	7.980045091	6.882906981	23.13667664	24.45409514	5.861146681	10.80290645	11.62538817	4.347534716	18.82130093	8.713116704
41594	130.1553192	102.9777413	696.8684688	744.8631623	738.0565325	212.107577	153.0477141	242.6828238	27.11091017	184.747376	787.1500362
31809	441.1528499	509.5963062	1415.439471	251.5812224	186.7618943	929.8791221	454.0629148	491.854302	722.8343557	410.4158346	420.4962117
43559	287.0160339	863.3170202	163.0617115	1031.986401	930.8062264	1886.626847	1224.971859	338.4217614	1650.544888	1584.92076	1529.903824
71782	2514.580831	4106.568348	19276.04125	9571.207088	8209.134088	8217.040253	7305.221742	7364.256147	9744.09974	8739.076756	11260.75806
56637	6.746900103	5.808613555	3.956859853	3.730932959	8.346898601	22.56274077	8.48521021	3.71217369	11.61264999	13.74224531	9.137237425
31312	960.9787681	2170.463462	536.6689013	416.2562926	253.1646217	390.2738877	685.5217426	1354.623133	228.7142222	116.5634331	902.6224943
31322	2032.369877	4002.621765	1156.049319	139.8567743	153.7883467	525.8377907	496.0889886	694.7910612	1379.910214	1340.744435	1866.489488
78708	28413.28736	35606.46777	11574.51231	29623.15168	28089.38528	45341.5846	27617.53697	29709.96972	3724.381506	2798.420379	21935.51813
48875	9.389153405	22.7333586	4.062286072	48.11329904	74.84108316	3.9075894	3.964398447	3.866687718	4.71535366	5.458625668	9.828005626
18598	1484.081732	2135.941398	532.9215182	431.2540982	484.6215877	2265.65973	1352.360147	321.8300818	2701.76481	3329.116564	309.9761108
38481	41.4607761	51.27960745	199.7478101	453.5111194	391.2487233	117.6392574	123.3610405	57.36406224	92.72511565	135.5213991	56.59199593
59960	15.81874643	18.19727888	19.39924074	5.370087788	17.27164347	8.929039219	6.88614959	18.15810385	5.279610353	7.128887002	12.74725473
29024	31.27745841	22.19040843	4.134034544	9.220686288	14.72789067	23.5828923	21.22893488	38.24977958	25.76233629	29.2314318	19.13748637
47382	379.6942942	446.4206587	2574.6148	2035.95533	1812.135041	405.1075394	970.5241923	2234.606863	337.262548	321.2647953	1649.301588
60579	47.010816	44.53139129	18.43717689	260.067064	308.757213	138.6274615	112.8924654	131.0437569	6308.298316	6175.708904	149.4179228
45779	254.7194151	186.7476086	45.81544409	94.53786792	139.6732309	178.6949326	223.3410811	158.5154303	436.8378036	416.4400568	156.6828745
11858	53.17979095	72.83290193	23.57298158	41.42416213	81.18617604	48.83731719	76.04774945	39.67381185	6.85477116	47.7965411	29.11069507
37858	79.1891552	464.0463144	440.173335	70.25485796	62.4378624	205.1907503	227.7743106	168.5870322	34.91916901	62.42151643	27.48026453
67916	443.7822681	221.0313273	122.9588749	3514.765908	4092.674209	1352.288719	13864.19685	9229.391905	91.68802054	61.1313679	6861.722066
42401	197.2451408	493.9041633	3198.128328	1245.817924	1135.719901	304.8303852	323.7217457	553.6757201	66.99208199	24.56684041	253.7988202
43194	1842.525051	1511.082928	1153.080278	555.218211	597.9591828	844.3426235	488.2671728	528.9127408	310.7570287	781.7560174	928.9136033
55309	6148.503392	5988.488448	1304.394726	1071.502857	984.9453052	7489.468556	4755.063073	3278.328634	1604.961155	832.3735928	2668.764303
54998	269.9218152	241.1771447	91.26952152	421.2585114	505.8052106	398.0035645	472.0835143	348.1500655	1927.114692	678.9615791	1202.047886
73741	19186.44492	18069.19717	5791.507041	11791.75175	10424.83561	16611.01547	19765.11206	25162.88224	18022.9347	22275.54061	62626.45858
60564	210.8031564	125.8615009	150.5289986	2309.971217	2153.811676	776.3797199	1064.190703	255.2754241	4748.656086	6630.327304	443.0794049
8111	1916.866618	1329.916019	4824.801154	4437.38728	4534.720298	694.4266196	824.197156	1448.879647	269.1252084	297.8594398	145.8422987
70218	4.749852392	3.665895033	6.331472209	4.579921247	4.774697312	4.074319493	3.64351703	3.971579349	4.721654794	5.627502155	10.04648052
50592	25.19747165	15.59086433	63.4037714	4.638106152	4.870461771	21.79084953	11.86947423	13.53514323	8.489149733	5.765787126	34.52505166
57138	906.6197334	260.8050403	1015.52146	760.3222577	607.2557142	370.3557606	944.0889905	1045.161402	1141.865483	985.8987744	1223.626407
878	597.0320337	1018.927141	886.0057705	356.3247618	369.803873	618.7708738	771.6855041	823.2711556	608.8968016	369.803873	501.4273333
62230	4.614034231	3.624537258	6.592242468	5.567634758	6.611727994	3.821781549	4.120648625	3.925642285	4.448260411	6.689722461	9.175032378
68300	3129.982144	2449.197254	584.9148958	956.1577853	1257.705817	1211.279758	1472.217518	1583.108487	9665.468312	4212.711927	7119.193988
36444	4.5900597	4.509053481	18.67287311	4.729135731	4.870461771	5.21528657	6.602017429	5.630672801	8.52281811	8.451396395	53.51682696
4061	717.6784012	2838.076082	23509.39855	8613.114144	7594.381638	2457.962638	1603.738529	1315.103532	292.109782	245.9838864	557.160982
60235	19449.47172	19746.98449	6993.367121	6042.258741	5674.48067	10969.78935	8857.124169	14602.31782	6140.615636	9858.201564	8177.845938
66680	4.600176083	9.006413651	5.654458827	4.579921247	6.326812863	4.600176083	5.239434252	7.141799739	4.32310708	5.07365344	8.766909602
30643	2009.57021	2530.949558	947.1524988	1999.814825	1320.713836	1774.561197	1491.152476	1615.099728	2951.105049	3153.731948	319.2881511
83536	10815.50891	12291.35855	9881.63242	1964.602376	1662.047223	17770.688	22002.02412	6073.043035	14684.62703	13533.31224	1563.163732
71882	21822.72192	23658.05522	32224.1795	28466.25356	26873.16921	29848.38839	35947.65997	38748.91613	45250.40163	37655.7668	41151.77756
69403	2064.223665	2285.114301	1759.447233	5918.174679	6033.276561	2868.497619	1794.329636	336.0616176	3875.162775	4539.369854	698.881592
36693	1830.13331	629.4306659	571.0805901	714.5637374	824.4292989	969.2043851	1334.20169	1200.713092	2606.509905	2550.336059	3343.209515
24272	2050.484184	787.5158049	886.0057705	4729.510848	4996.89064	1760.412241	5470.171385	3197.74745	2101.953341	2492.77694	7219.733765
46	20.19259981	9.517888039	8.999097107	13.11989991	15.36431709	28.46844912	22.59761969	3.882403176	19.70131225	32.97366502	8.366926355
8924	42.88151659	50.60608741	154.5130671	41.68975036	23.58378516	27.03469818	23.55675986	30.7950664	26.4606526	32.32016734	8.366926355
10308	17.86422873	18.1041485	24.83400682	10.13029005	18.62344224	6.104007613	18.04253804	22.47949899	23.46858347	14.45849036	42.59765681
80172	6148.503392	9153.506211	9406.361619	6042.258741	6396.091942	7069.486765	8001.59335	10526.98531	5281.824894	4093.12067	8258.25927
21489	7.918641986	6.094784951	4.350302573	9.587978146	12.21562677	3.610087129	7.601495938	15.59761851	182.1451647	194.9808127	8.304540766
495	329.6956459	354.6605968	308.3986451	21.79084953	23.09874135	229.4616219	163.0963426	348.1500655	180.6746386	147.5988728	271.8158268
49737	6542.845831	6524.182732	279.7536721	976.0429933	999.549768	3125.595458	2267.221313	1897.993584	705.0128343	545.2351117	578.8836657
82591	13452.97761	10857.63772	4189.086177	1275.920039	770.7427798	6256.258374	7191.892685	7199.97184	8532.073501	9587.83011	6529.966267
69101	4.801836669	3.733773765	10.08021532	5.955814846	5.256226968	3.629165091	4.520626799	6.283835974	6.33013584	4.801836669	8.20982478
48895	1237.512724	1129.703148	221.0625669	1361.444819	1342.44724	1449.294042	1145.901991	1071.039432	2055.203541	1153.080278	1936.218705
53476	13.83100638	11.82741842	20.20263303	25.32393546	34.36151145	26.30600904	39.25927667	80.9220372	46.97956397	29.4137304	392.5423892
31744	252.1138868	263.0098643	904.5557879	81.17278319	82.12703397	291.856533	144.8272589	282.6767524	251.5992097	112.079162	381.6525091
41694	1258.047335	1867.263218	981.1700337	5649.809802	6219.092106	603.2854208	868.207302	2609.31466	3480.089927	1644.24504	3299.899335
457	2300.101691	1365.258397	7567.247094	1304.394726	1172.800523	291.856533	1190.303458	1144.63085	2055.203541	1238.866366	410.1083339
25244	1490.489531	1224.698496	2192.104235	559.73176	643.1172015	826.3900795	587.5327117	751.1017695	2282.548633	1695.121807	1419.051387
79554	94.58474292	67.45371918	226.4691076	44.00201967	46.22748847	57.03597403	64.41616892	67.68587871	40.33508966	55.48707426	138.1311729
61108	55.73448716	74.79422823	22.32479177	102.5105087	95.68337132	76.19898286	82.00309371	29.60755543	7.595842203	40.68280872	14.91128898
68837	297.9977862	247.6097634	80.123811	123.153197	139.9191928	584.9148958	137.1101092	89.88713349	19.58046098	46.99584044	173.3763158
85177	22762.01645	20463.97972	6108.158849	19032.38122	19058.46073	17002.2931	18765.89599	23329.23592	28452.80538	24276.37218	37502.44562
60438	18.76350145	13.75736645	28.92872474	88.45090296	57.03597403	28.95804128	29.6539289	21.10182828	53.77845791	73.89499499	8.124044248
64162	24.87251915	17.22522689	11.85310344	12.306426	13.36491267	42.09044108	54.11144179	59.41940238	17.16221157	17.49766702	40.36364425
457	2268.277951	2237.547586	7463.964056	1306.631963	1144.109098	1949.037926	1392.901709	1284.971933	1445.711636	1546.083074	467.9475957
74211	24324.76059	18703.23964	17229.59908	25501.13299	24873.12024	22093.50652	22615.1245	19138.06947	40521.21758	51427.94774	24394.81659
28067	529.3008923	396.6821909	1674.512015	336.4445775	322.325145	473.4141022	336.0749863	310.5884206	466.614915	410.4158346	804.3469626
333	35.0688829	27.64306522	3.626912566	31.2167966	73.46865611	94.403124	38.71566263	95.84010331	5.627502155	4.884581113	14.81524037
78898	900.4717656	3129.467833	19880.08883	9735.319649	9020.031403	3676.262688	7117.025288	1393.782781	9119.143367	4381.665852	1178.918954
65069	176.0619601	225.8381339	1684.62904	305.6194953	330.4111383	291.856533	344.5201467	374.3468508	466.614915	546.6547278	944.048812
53672	19.72967216	10.65539312	6.825849392	8.381220288	12.47368393	11.379949	6.019269601	6.660078109	5.976684105	5.510593894	8.124044248
464	151.9623483	190.6524452	147.9933147	21.21408918	17.6839446	93.23955391	79.37713502	142.2883969	107.8253458	73.99407301	172.2730178
71983	3115.247565	6717.17973	30907.30021	11694.41052	11931.83509	2419.329664	6740.716838	7930.831737	2852.233263	1640.347913	3363.598101
58016	87590.50169	70887.32861	28270.26387	22275.54061	23343.89054	28240.74147	21309.17424	21784.10193	73117.98921	90726.75077	19040.1101
26776	417.798626	343.2787163	7567.247094	1020.115845	1285.814844	140.1112856	402.3751429	306.5160762	144.3015523	99.97959286	83.49590109
66449	3343.55773	2560.483767	1513.611539	399.4266616	398.747216	877.7003338	1337.682823	1392.901709	2101.953341	2832.993028	1655.032492
51555	192.450068	87.76219904	303.8895489	4585.976318	4809.336846	2011.263759	2506.36396	1610.776978	1211.507078	2981.811849	2033.886139
51503	329.6956459	360.4978977	193.4647719	250.3734143	178.6949326	482.3541903	223.3410811	199.7015012	50.67494869	232.4346808	114.9237617
10541	153.1792945	93.55605424	10.58342219	336.4445775	319.8155756	178.6949326	239.4517632	93.72783033	270.1700609	1377.515313	93.36148232
14091	14227.65921	13980.45737	966.8724053	17013.84424	19433.96194	14413.89224	17073.89758	6826.908127	105330.8285	121894.5144	23057.37348
88848	14876.27102	30441.98137	13264.13563	31336.48472	26947.37637	27073.4143	12203.01573	17566.36401	3909.268915	4425.904333	3898.413957
83122	1361.335444	1802.169814	2854.281211	5579.113754	4953.34492	4804.580015	4462.594419	3467.235366	6566.508556	6214.420766	1697.64562
46560	6.67772604	5.918985988	102.9217883	3.730932959	3.782731781	3.629165091	3.545395922	3.692072929	38.81465756	32.02458733	49.72745935
11577	285.6130007	585.499704	3742.229422	3489.355405	2478.077898	682.6618472	466.0914291	604.4121867	209.4493583	145.506045	168.3900183
79769	247.7821328	72.49627813	1145.928628	1978.919332	1951.620698	1105.27107	1115.464323	358.4026559	1588.001574	862.1222625	1571.966365
86541	5366.020951	4561.599425	518.2337576	5579.113754	5108.43199	4040.657012	3960.760479	2471.371376	6826.908127	6875.685545	4093.567131
30803	4851.773676	7216.458927	778.8563763	1500.976568	1685.500135	1457.2036	383.0244471	878.7518425	1656.783544	1839.295029	2457.43754
55520	447.2046978	596.0252371	340.4116779	399.4266616	443.7082875	525.8377907	558.1879364	447.8453069	847.0685697	648.310655	353.8137595
48107	12.27986233	13.33470797	12.98937971	60.21723256	80.9220372	4.831774041	6.352607791	4.282962538	4.842890112	6.435689445	10.1649354
86610	36333.66104	55042.60334	66933.00635	57008.65395	51571.37958	35479.56333	30599.64307	17309.09786	10296.88997	10464.92473	6278.574434
34843	5627.012717	5738.116567	4237.788519	1282.847922	1183.669232	2428.98615	1978.82335	2818.091651	4412.470177	4803.592065	1978.843439
38447	329.6956459	293.2186143	658.5995183	466.4670127	436.9631528	400.0654721	848.775389	1211.453507	561.7866976	479.3265335	1542.326467
66104	22.13802095	30.31328799	42.89067991	688.7618112	391.2487233	12.59193593	12.13698579	19.72606216	8.304540766	13.85028289	13.80984923
60577	207.7972338	268.0171511	129.3202783	67.20801215	58.85106388	38.9333174	50.58710531	45.18557452	127.0987314	157.5303305	88.87995801
15638	3747.88931	5522.230545	1142.188083	149.3441798	145.4537724	857.0063858	672.0265668	586.2632587	250.6070352	267.4443344	209.4440012
40958	293.8129597	237.782973	420.4314795	1176.048363	1416.307767	285.8038345	1656.417405	663.5627966	64.41884749	234.3289747	3990.362024
83396	5440.445485	12206.9076	3499.62972	8716.742711	7628.904943	7310.15473	12143.47793	4181.742016	1087.949745	5832.057596	1124.507729
18813	61.55437155	102.7669486	106.3908457	32.27687163	39.48114877	12.6824171	33.97219723	39.31713309	58.30213361	20.76978703	86.87200753
65104	13.40913368	16.96385988	4.450916661	20.92837447	13.05588986	5.060943148	7.31982351	4.788600997	5.946582035	6.217106595	12.3778226
75944	1303.169247	2133.266741	6644.877011	2124.534078	1503.045292	2736.223093	1969.397484	1830.818544	494.7544129	264.9125219	1377.711741
67475	7.579254404	6.772332071	133.7060624	6.893188101	7.695844256	4.463986467	11.09000557	11.99152395	5.253344203	5.843015066	10.99438435
33294	20543.98666	23108.35005	9143.917474	14711.15892	17681.67337	13996.35752	25441.17393	23117.29323	20371.84538	18189.87487	27617.53697
82415	20371.84538	15359.8242	2074.455455	4959.095099	6165.792896	25445.67583	17797.81614	14710.33303	30899.45887	35826.13534	40521.21758
92398	8528.080773	7038.814437	500.7344888	15991.70455	17515.80653	1987.899788	2936.569276	1412.848573	10833.89211	9891.311608	7159.391559
39716	114.6927269	46.5067405	43.75292713	643.3631793	574.1427428	82.84807422	234.3289747	246.0171925	204.2427136	110.386937	265.9245155
75166	15818.57733	18784.65185	621.0467736	11160.38294	9756.61331	27658.76084	11535.43022	515.8411115	59920.60765	60689.3224	247.7821328
56294	870.8789666	767.2405933	5879.807953	373.2988244	341.4706736	1031.46914	709.7357416	751.1017695	1386.280199	2036.17467	804.3469626
36327	1196.947378	1896.273958	2267.279349	3185.910067	2449.725101	426.5802786	1386.772504	1565.499711	4437.38728	2750.274129	4784.182428
34555	11822.80858	10562.83668	1632.005136	5764.15139	7165.761794	6346.534652	7063.608457	3426.853073	18022.9347	6920.70542	2247.401414
52534	105.5477974	141.1001691	643.2020229	84.80832261	85.39381919	1031.46914	2050.28127	1039.794338	26.6275259	40.78960111	113.428063
88725	8024.869027	11176.77725	6218.15136	7042.069088	7926.570172	9058.501513	10839.63806	9377.591636	3804.338504	2673.036504	5718.65951
18419	20967.21001	28832.25297	15682.6736	23008.91673	22568.67549	19082.73456	15809.99919	20808.70887	17836.24228	12942.80578	13002.50508
86653	2654.010951	4053.800052	1878.842334	2048.148649	2854.47764	2126.834004	1630.43342	1967.246354	139.7454239	72.47535179	1223.626407
56354	16121.79533	13365.59543	13057.19345	6008.69759	7287.482147	6974.010212	7463.01561	9608.182815	11796.09688	13533.31224	5914.483885
111115	35308.35963	45078.51857	39391.02123	34034.47163	35134.24843	38395.00964	42983.23088	37084.15531	19930.45284	20069.06629	20555.31837
34071	13313.09768	5304.53759	10583.67712	5682.501423	6704.085085	5046.7402	4435.452734	5204.323636	7636.673118	7866.867949	17633.74663
3274	4.600176083	3.648778374	4.661776985	71.64711183	54.17953761	4.056698396	8.397322653	3.849606983	11.71478241	8.402418312	8.124044248
20027	161.5098102	155.4683991	3246.085554	937.4961157	668.3549949	781.7560174	518.9952434	185.3255416	2209.199285	4630.462163	667.1924434
28258	984.9831723	1362.692707	3446.291115	667.8254686	730.7189791	428.5040386	1160.19944	1376.868737	681.6494553	323.8047867	1535.084149
45679	1789.422952	1815.248477	295.9743484	2135.952558	2305.694483	984.9831723	4265.720622	4254.826594	4474.587307	3387.448525	5684.141734
47368	4.670189024	3.683217393	4.37929669	3.864389811	7.949956962	3.586350276	4.5316693	3.834302929	135.8839301	146.6934334	8.037257776
1171	724.7706638	760.2865434	1866.319845	276.6477893	255.2300015	85.19556301	363.443287	630.9771884	519.8913471	620.8658718	173.9595776
383	1078.17284	832.0973773	5368.549511	930.8062264	1140.59191	323.0137801	635.4556987	863.9822978	1352.288719	1990.095706	825.886156
36951	5660.691372	5055.196873	5480.759105	2052.891748	2005.947232	4862.996957	4998.464785	6541.685117	6495.175633	8316.777263	4648.586304
54988	4.729135731	3.695255965	4.062286072	27.73176033	14.40601681	3.600539721	4.138097044	4.387042225	6.697375404	9.896332159	7.977835269
61117	516.2357618	316.846207	159.0623486	94.53786792	129.4151902	367.1168001	187.1703609	260.6221135	292.109782	204.3426045	564.9096215
34562	216.9070803	211.8582663	124.7109747	124.4398936	145.244847	171.9478011	140.1625388	152.9654178	256.5687315	151.3916365	257.0675663
29663	21.14835382	22.07559705	134.4896486	27.92447423	60.97047717	33.28923069	27.33529766	35.61914455	29.94046487	29.09403214	19.7090359
630	1191.027491	663.4224095	1099.675144	135.5417452	129.4151902	734.2875015	423.790416	570.9286663	1039.696227	1089.865327	500.0500735
47837	692.782151	351.9525067	31.49115536	57.00561689	65.32246338	344.0549519	98.55277183	47.38610164	2000.0118	2448.669406	80.28140272
59372	245.2488875	212.241384	265.9604517	412.9098119	473.0107436	56.47062181	118.5208442	205.127555	177.1099014	117.8097053	164.1573874
60752	1375.367937	2218.821504	1051.992067	402.8935425	337.262548	378.6126429	530.160951	854.6935887	1048.887352	443.2490966	456.5302041
7706	8300.925683	6241.6759	193.4647719	1164.57686	1223.626407	152.190571	527.9879679	2281.009732	33.86524286	29.87788945	350.5895196
60435	22.03346155	23.54485152	3.91914477	3.507230849	3.578938445	18.18438923	19.22322758	15.17057633	4.257227847	11.52540099	54.83469838
33489	5.634144772	3.740446076	24.1593831	3.481799368	3.550967165	3.627575512	3.462246174	3.692072929	4.188999083	4.637592759	7.89408718
28866	1027.873898	740.433714	313.651527	273.2606633	244.0522531	910.2023645	400.5077772	319.7505738	276.1158337	1889.625499	964.2006246
76453	392.2762104	343.2787163	143.2548523	30.26289378	80.60940905	258.2952301	99.71826281	247.7821328	597.6772177	501.641619	456.5302041
92357	151.5798489	115.4521272	186.6861432	154.5130671	203.0678167	112.2483409	96.73954646	92.23447734	140.8890694	94.7663187	165.6492448
41869	12008.52313	10857.63772	21618.12266	8613.114144	9209.698758	16068.26237	11719.34125	14670.62275	15420.63524	13057.19345	23057.37348
57368	570.7027995	694.8448227	424.2285861	809.2275063	784.9060278	546.4181206	741.695696	400.715232	466.614915	527.1101706	92.00908303
92648	1367.798847	1791.386186	885.0360354	5073.871706	3979.753324	4040.657012	5914.483885	2164.411587	6140.615636	5089.348328	5341.262134
67662	28.04700358	4.380100261	3.608461793	7.16340144	13.45729491	4.753914892	22.32581855	6.61805673	67.53096319	75.13022161	11.6605825
33650	2724.204681	1748.776057	1055.83411	1197.714302	1178.696384	4290.633587	1344.942032	734.3522337	770.6244763	450.299593	1802.366563
44909	14.79509603	3.890961128	3.608461793	12.60646815	21.3205678	5.759649138	18.45319256	12.83341656	9.220686288	7.401016729	41.84400762
62783	1697.730441	1740.03577	955.3086578	497.302996	475.6598249	1436.410717	1380.064231	1664.676142	1852.45625	1864.703553	1652.112099
992	206.013418	218.6370608	151.9169537	24.9568684	18.0320951	79.95471656	45.81804487	86.58345233	84.90726245	60.39093701	42.90244423
92008	375.8297515	512.9483329	225.0948375	4933.941054	3948.345272	686.6762822	1898.854669	1457.90766	2920.959457	3689.805596	1345.698958
35214	324.5552642	370.5938309	403.838837	945.6175158	993.2535734	153.2963394	443.4551193	447.8453069	356.2198511	507.8477324	497.8142325
10388	2227.52826	1748.776057	12.54482217	8.142704825	14.75774784	78.65226533	14.41177429	10.45694209	64.51394767	69.95910418	72.81219954
30569	3481.14779	2546.223932	562.21472	412.9098119	453.9914862	1343.826881	1523.7441	2045.84248	1522.213946	1230.437971	4906.387062
349	11.53127642	4.328397259	3.773238976	3.603765511	3.603261981	3.589615077	3.480153508	3.565346946	4.241254502	4.69152903	8.005077835
52891	77.5954272	34.29671081	138.7052178	594.4466277	582.657839	199.2622443	232.6045103	237.088951	321.8930697	313.2284464	692.4694723
41022	3004.705039	1314.487045	464.6233493	563.0575728	513.3919858	1249.101156	1184.013101	1035.974338	3066.466803	3523.725393	1312.901119
46226	425.8262787	778.0168003	47.95630883	212.241384	189.5640676	546.4181206	279.9244531	144.4630319	586.2632587	311.1563993	624.2684273
61565	87.72834554	143.6163513	107.4444994	58.53974372	55.52144926	69.12686053	43.78259657	32.60080418	33.29668679	41.64702125	106.7270595
70190	1191.027491	3650.734843	1025.80527	427.724094	533.921889	880.8436854	805.9399708	934.356119	1542.326467	1489.806359	1189.808061
1541	1239.92901	187.4577766	334.034959	54.91225111	72.35706289	547.6205431	516.9174752	632.7184771	1087.949745	1079.044289	938.4731953
42829	4079.616394	5345.078471	775.4835768	2759.412016	2267.279349	5001.18839	1783.02191	911.620275	15541.90204	12942.80578	1404.877005
45121	662.6959209	165.5992448	648.5538472	460.1564649	460.3060783	724.7081638	194.8742788	374.3468508	79.25298154	79.69263907	371.2667887
69158	113.5454927	52.24956282	14.54609775	1190.263447	1087.042475	407.9820807	620.5610182	117.0066596	7390.841702	6659.742848	45.02917884
49431	815.0275658	929.8791221	2447.291821	1472.271089	924.6382572	532.1047656	370.3289844	342.3837622	1937.773413	2224.163664	141.6935148
46089	18.61087144	29.06313715	11.16762206	10.15498142	32.34453415	16.18662811	27.64306522	15.94589294	17.87738826	24.85467392	13.4042666
61372	6859.06273	8852.080735	5051.323477	6323.916149	6502.95705	4961.523589	7869.032411	5847.429134	9440.291103	10406.78824	7417.509091
71293	54.25142415	68.16343405	1376.056111	1971.797521	1320.713836	97.56157823	427.9651654	1489.607698	45.18906776	36.95755395	18.48686492
53723	109.3637664	75.15432875	945.0683321	365.6742601	436.9631528	46.28413068	39.8512221	38.81465756	1484.463496	985.8987744	23.58972266
29072	18075.23656	20147.03702	2155.724933	20.92837447	24.45409514	12042.28149	2133.818761	772.3744326	3909.268915	4425.904333	2209.199285
58246	11749.1938	8701.503137	380.285811	376.6375148	384.4656089	10526.98531	8757.478811	3102.338075	7170.267617	6524.182732	10815.50891
36408	180.9872521	182.9378777	100.9598535	59.67300998	73.46865611	264.1750371	51.27960745	93.87141956	1445.711636	1511.319535	183.0738507
40120	633.4426715	543.8929309	58.87017757	67.02488042	66.2846558	7.247932514	29.13806508	44.46813836	65.34685687	126.4056339	170.2761368
37554	203.0678167	129.6656958	594.4913461	279.6722315	402.3751429	217.5457357	597.690687	266.1062136	84.21680705	326.3093606	2191.889949
66734	53.77845791	87.76219904	64.53377946	339.5015198	244.0522531	13.57043894	10.54339043	49.96863052	6.870504034	6.905100741	14.15034822
80503	3036.30181	20848.58284	19449.47172	11414.0779	13383.91523	27239.85955	35606.46777	39306.44171	121.2570016	725.5400315	17538.048
86489	598.6408436	1531.961719	10980.53857	5649.809802	4001.021993	3062.358576	4585.976318	4337.485836	178.4385627	47.81901207	231.9152702
995	82.12703397	60.34657019	61.84327021	5.198375171	4.036592795	67.51980247	18.75828266	50.44057893	42.92707521	11.49970321	48.8391029
194	807.1777223	452.5914639	194.8742788	6.313099168	5.819176111	475.5300818	143.7814226	190.6301758	192.497312	117.8097053	176.0794135
53730	8953.673509	9522.704256	1613.934047	19138.06947	21640.57704	30331.19478	46422.66058	5823.565016	10833.89211	7264.191193	1246.419672
26654	724.7706638	1146.317049	481.6109656	5879.807953	5718.65951	1004.068766	12479.36376	602.9148962	97.36946666	283.5173896	44.24721848
80585	4818.037648	4851.285515	3354.525735	6737.588381	5431.393373	3218.878997	3993.11389	5073.157421	3763.962961	5545.426927	6244.131257
60794	1876.656777	694.8448227	1695.940171	3193.490127	4298.892697	4244.126838	3127.775285	2562.031697	6212.074101	6294.308193	5888.003194
67953	5.253344203	5.556196275	6.218866795	4.963839053	4.774697312	5.562507034	4.055269824	13.01164075	4.636588295	5.326992932	9.566643192
38775	102.5105087	80.9220372	166.5132192	147.5774074	133.7060624	86.96170265	53.39573627	69.61518726	97.56916751	98.00611841	67.95252653
67586	160.1357791	83.71415089	46.17324279	4.689290285	4.870461771	35.62288396	25.07632696	49.68072524	14.36370753	13.5875924	14.54609775
70148	15.85523132	5.971373412	6.695380794	31.96088186	24.45409514	20.8871695	21.8800209	7.78304306	702.6129203	910.2023645	45.2846852
26735	839.2360596	579.3535503	150.5289986	601.0267295	693.8866365	1342.389204	593.6681727	623.7095855	2156.935906	2610.01085	1186.796906
65352	12.64616588	11.36856753	16.69569872	8.021921011	6.960560217	7.804455858	4.968286957	12.31112495	6.143890707	4.947445937	12.88112268
29045	888.3227438	760.2865434	552.9511152	57.69542713	77.40069584	330.5393936	386.8606464	450.5709061	694.7910612	828.8205135	296.9158962
69673	665.0711721	760.2865434	445.8879417	3415.473255	3987.718805	1428.279915	1153.080278	480.1399081	9003.744806	7663.016291	1685.707918
69581	43.43673979	69.95910418	111.3142035	2180.98492	1583.054916	152.5057311	192.3089808	34.51545345	46.2206394	128.6566202	51.83017464
70559	997.1252663	1402.432035	2332.421134	2071.128126	2298.118547	2136.197339	2322.729417	2100.128055	3210.045987	3299.707371	3698.433353
35577	646.9945292	1151.745022	2822.862263	508.681116	558.6229604	1237.546207	1079.980952	1456.803878	1403.567475	857.3010101	1561.281491
111071	12917.89982	12717.48589	12819.55834	17306.01011	17034.73666	10246.13571	7305.221742	10547.00128	12661.58513	11818.45729	10526.98531
34555	11176.77725	10056.48525	1641.501233	5616.61069	7310.15473	5431.839801	6437.034357	7032.926656	7300.342337	6843.671668	2734.648002
68483	159.0280123	396.6821909	868.2563936	130.3967346	185.5013992	223.712751	391.9505531	546.6547278	201.0537671	102.0325764	231.9152702
65565	9000.136175	5572.973063	378.0892075	476.7067441	601.6882707	2673.099004	2146.933309	4474.587307	663.7031837	791.0857663	2611.686863
67666	14.41177429	15.48087598	147.9933147	50.68432369	68.38093571	21.08557059	27.75893191	29.18076757	6.962791573	7.649587001	34.52505166
77621	6222.025432	13235.12141	9523.351577	21131.24098	20271.37221	10058.79011	9925.933461	7364.256147	2734.648002	2358.420694	1665.501093
34151	151.8706974	65.46928089	22.46416112	1515.149072	1595.33603	387.1760203	515.1799085	192.5328357	685.2907571	1171.065666	102.399969
60609	27.64306522	17.58707265	14.75326506	6.578453873	6.684037412	17.87738826	15.52581514	7.088196794	5.8972196	4.684647428	11.76044658
79025	4642.90711	5456.776646	3809.97846	2920.959457	3036.30181	2517.026979	3608.022953	5046.240865	4940.257813	3523.725393	2352.071916
31452	92.22889699	73.88437437	13.51253626	24.9568684	28.71245725	47.81901207	58.87017757	76.9750877	120.3307817	100.7755076	63.3151817
652	240.6486641	346.9306341	91.75596608	41.16785041	41.59952054	76.49159153	225.6294413	416.5636081	576.5243371	436.3384418	518.4800287
90608	12861.81018	9605.660494	3522.47596	4630.462163	5149.056378	4425.434153	7305.221742	10827.97052	15001.58628	19628.39536	11008.98161
34570	297.9977862	252.2069701	629.5022376	101.0153269	141.6935148	349.239132	327.2186977	271.6050277	321.8930697	223.4942732	1510.583126
31920	4.644266866	3.662646862	4.062286072	3.707014373	3.840627311	3.576628646	4.339275787	3.787533416	4.137271151	4.621806419	7.764018039
57553	4851.773676	6123.037531	3062.64429	1949.015605	2092.483971	3524.626948	5315.719721	6123.506281	2156.935906	1367.785454	2077.461095
83701	438.5399772	497.2268457	2145.813901	418.0673417	428.2822278	346.842721	390.521531	544.1251925	310.7570287	173.8699682	273.5233086
65563	1676.306393	2036.17467	316.8293229	453.5111194	635.4556987	1829.145802	2322.729417	3467.235366	1304.53068	587.5327117	6438.93283
90933	627.242648	1411.463457	6073.33085	2273.238192	1984.455383	1026.452468	1031.950687	1546.252717	379.5210235	288.4253333	619.1808704
9881	18447.42156	13235.12141	1684.62904	760.3222577	689.5727834	8974.128027	9326.443675	10442.37198	14079.17163	14687.45312	7261.056803
111739	29388.57154	36912.62389	48458.86778	13776.74983	13358.39775	44171.1671	14081.7451	24505.56588	1855.144515	330.9562086	5354.016525
34058	26.67455551	14.8436104	3.735676708	53.65137038	41.83849171	5.584824024	4.636900795	11.90011146	7.341226955	11.57682986	7.764018039
39180	6.516811238	3.695255965	16.52086862	5.17108469	3.578938445	3.603261981	4.404283671	4.884670399	6.33013584	5.282425946	7.664746819
60205	14.30671295	9.175032378	3.690845251	3.507230849	3.578938445	3.603640511	4.630092	6.37843291	5.845738281	4.567703468	7.821155267
31804	2356.457573	2279.356632	666.9190772	1840.206375	1987.899788	2190.176016	2159.858476	1148.367793	391.2487233	3089.730083	1471.945196
356	443.7822681	452.5914639	1332.276367	559.73176	676.6041033	891.6874292	478.5990178	526.7340187	1411.145883	1201.282232	303.707129
661	781.3378585	1115.326066	1695.940171	656.6044552	685.6022024	1399.943924	1683.310242	1666.136795	781.7560174	339.9050324	857.2206716
29725	64.03713647	42.61573717	23.57298158	12.71552059	11.24811911	91.70705818	824.197156	11.60352174	10.97153847	9.385984891	45.2846852
44298	70.40664217	61.05295248	398.7226542	175.1959712	189.756236	187.1703609	105.7789826	79.7335661	537.8888608	593.6681727	146.1519517
58834	650.1709654	560.0534432	258.5753111	131.1043869	148.8917738	368.8937313	555.6124895	483.5550463	613.8011504	535.9650515	1355.7434
30003	352.1837671	393.7845003	560.0534432	402.8935425	319.8155756	208.005639	279.9244531	182.0333914	257.1626787	213.215576	300.9812534
11818	960.9787681	518.9952434	430.0202986	566.421188	615.2311523	1096.42659	739.9085763	476.8791664	1792.9456	2224.163664	878.2863101
33561	43.43673979	31.78710276	19.95164047	825.464153	524.537456	10.69064469	9.398408079	4.579430175	13.27795104	17.27164347	7.603294746
60083	13.83100638	3.860426725	3.608461793	816.8598912	623.7095855	3.589842756	3.452105337	3.564244657	7.949956962	8.726222707	7.633777305
89721	16246.09052	15334.68917	7006.179096	10833.89211	10464.18812	15659.52981	17350.85699	15330.09404	22678.57167	22456.87684	14687.45312
37438	297.9977862	393.7845003	96.99552464	35.3846968	26.64835714	323.0137801	98.29203181	218.8979293	90.09839738	49.5653592	126.5867252
65782	160.3754168	162.4398217	108.0849463	1726.635199	1817.831075	231.4208106	702.6129203	316.9478096	2519.956401	2640.991317	437.5955337
34156	1923.034948	2798.420379	211.8725136	4263.275605	3436.185307	2345.287077	2322.729417	3127.775285	3144.42743	2673.036504	3720.090549
47403	9.624016146	14.29882415	112.4546269	15.10999828	25.40841545	6.654297562	14.75550645	22.56836039	11.76495017	6.143890707	8.86479793
86828	5582.71169	6466.470658	4952.406147	4755.649178	5038.088074	6974.010212	5914.483885	4337.485836	16482.29141	14780.61553	1862.157448
852	2227.52826	1856.39554	614.155498	215.4951607	240.4247405	508.2644242	791.0857663	1192.166032	815.0275658	1282.578076	886.0057705
55645	191.0713045	51.73814893	85.75416116	92.10202929	120.0802102	123.7375834	103.5415971	201.7330107	1002.876591	951.318047	576.1828411
383	1098.115831	398.7226542	5314.116732	942.325711	1099.675144	867.6906817	620.5610182	698.881592	1472.306803	2120.453866	760.1703691
285	20057.29444	19660.25289	783.4860144	508.681116	417.2234476	14135.45546	20138.34323	5917.572	15129.65257	18412.52151	21935.51813
81599	49.13408989	73.60333952	1088.933293	181.78687	192.8749931	54.37338684	37.38966361	17.82137059	151.5615134	148.2399016	32.63139223
61611	47.82607893	117.9412602	178.441911	17.33495013	23.09874135	62.13751927	48.87628255	135.4191142	16.85906506	10.99143792	59.67300998
85979	26678.72195	37242.50865	60839.70783	64337.3043	65214.90967	48770.8134	41881.03602	41088.26915	38716.11474	30619.14651	24217.88256
66601	533.921889	535.4934594	316.8293229	224.1972037	179.2204099	479.7041172	376.0689853	367.2109529	506.1662264	661.0142363	363.443287
83637	21604.06834	30345.77177	40717.25621	26276.84628	24528.6388	19174.82113	21914.65325	24046.68979	16131.72633	14450.13023	16308.40155
48895	1306.292731	434.9859542	237.9472752	1306.631963	1304.258771	1541.422681	802.6351155	815.0275658	2188.127054	1563.163732	2166.422602
60604	371.2667887	146.8403844	406.4026128	127.2895997	148.8917738	119.6489409	105.1052615	108.8361617	140.8890694	123.7863312	864.4690289
9273	257.1626787	383.6271043	1726.25127	624.2684273	369.803873	490.845879	319.0176225	273.9096256	273.7827366	183.7591812	126.5867252
48153	9.624016146	10.55700563	8.220896496	77.40069584	96.60216563	19.34583146	20.91792279	10.91899801	887.3051563	1364.295181	9.221646109
49534	40.92889188	42.07921795	88.56628854	2399.129403	1839.190118	508.2644242	590.4569409	66.65202061	3251.446115	2711.611777	35.62288396
46	22.03346155	21.17068629	11.32733152	7.760580539	12.86404153	26.59763954	25.64727396	4.53213805	25.24338821	54.47639018	9.776644532
37695	2090.486972	2044.229804	149.3441798	108.7442344	122.4106421	745.8155287	102.9217883	239.2419656	213.8916373	168.2903557	112.0360817
54377	31220.7659	30548.84428	9232.548096	9184.047581	12506.68908	18250.82624	16710.66688	19169.11073	41865.601	38679.02788	73439.68949
68619	20.26145973	27.64306522	4.163042918	24.24710111	4.00681359	4.371841332	3.745542344	4.232623075	24.97641265	33.81127188	10.89278711
85955	24.26215346	35.17717637	121.3776176	74.8979606	40.46846156	34.78749376	32.94366451	22.80954111	16.85906506	29.80701636	50.6500091
51281	739.2881587	553.2796977	956.1577853	1869.308794	1767.911373	647.2768855	1248.909486	1291.845271	497.3791463	758.5437595	1145.757199
53740	52.1649075	57.96627153	15.68919686	32.27687163	29.31440796	3.955001746	18.64278853	18.29096517	39.05358564	102.0325764	27.33529766
45249	44.84028762	74.31062033	4.007170733	5.605616264	4.036592795	6.502573802	8.666773383	4.600176083	6.463577536	11.35583935	16.33818816
14927	56.78535739	96.29152303	1275.750397	60.85800506	65.58792717	22.04150871	57.00561689	185.3255416	6.85477116	25.57923936	360.5827087
64127	55.56115122	27.23712402	7.554181198	3.683217393	5.567634758	111.3841398	56.50313039	49.13408989	264.2915252	126.4056339	166.7209847
75774	4731.461376	3457.334454	7360.926914	4689.938969	3466.132082	7173.198897	2681.264974	3241.020849	6437.335281	8005.918409	11606.75059
41625	956.1131425	829.6571258	31.30408889	5.860544002	7.591987277	1136.767707	210.5388628	321.8300818	119.309845	59.41940238	89.33938766
759	317.3435932	311.2322164	108.7357523	80.77269435	84.56955492	182.9996099	353.8137595	342.3837622	268.0171511	345.9948374	416.2562926
71116	6996.604448	7216.458927	8553.140091	5180.475581	4996.89064	3446.291115	6029.60756	6366.732794	6566.508556	9402.158672	5379.04531
62694	4.660593949	3.64836766	5.741243261	4.387042225	5.089772445	4.233337361	6.421970904	3.971579349	74.51175319	75.67394177	9.600048292
84563	4300.23627	8150.928254	13828.22912	16246.09052	14081.7451	13072.20344	4535.665147	6020.660096	235.7346248	142.2723254	2227.888394
30240	40.27721672	60.23403675	84.90726245	99.5957282	94.55862685	54.37338684	41.84400762	86.96170265	31.62429107	28.73969562	44.24721848
81843	5582.71169	7216.458927	12505.90783	10113.81122	7594.381638	6135.108186	5512.497398	7614.889607	4060.260435	4212.711927	4629.182248
14068	480.9168291	528.9127408	734.2875015	213.0631136	169.1119562	380.285811	407.9649669	464.1623858	765.8117328	518.7397429	754.3663301
62325	4.404283671	3.556668944	6.695380794	4.774697312	4.938482467	3.860134314	3.546514777	3.865223433	4.347534716	4.873542128	8.600682597
36472	3519.809084	5398.702877	4337.485836	9571.207088	13631.3569	14792.09229	16048.08181	9331.067194	14304.64914	16802.75855	11749.1938
63940	11189.38115	9806.03065	542.3467081	1100.166769	1124.570088	1402.697184	1029.63763	1936.218705	5565.849556	7512.850341	10070.45634
51635	627.242648	646.7927489	1988.462317	322.3796886	319.8155756	1013.167565	1104.594725	1343.550096	303.4743397	314.8777898	1697.64562
29117	138.0463421	158.9610575	275.8569187	139.8567743	128.2315532	378.6126429	182.9378777	166.8153514	266.7494037	293.701361	97.62742754
9816	62677.58539	69291.93721	31859.59491	43854.39987	47038.21043	61497.73421	62677.58539	52188.51671	85342.83535	62906.86033	57235.33095
39917	689.3986762	489.8536706	556.398792	273.2606633	1021.234808	384.5317715	130.100288	196.8564036	1789.253309	1005.818585	627.9515629
837	4.372198475	4.911633424	5.533606512	16.68523379	13.69196723	13.8662018	23.29776652	21.30919592	32.32016734	15.30109335	26.4606526
38632	4.383091332	3.562777638	71.92879333	4.484629517	4.670189024	4.884581113	9.292139942	8.015732767	4.194415168	4.672321602	8.821462915
14069	287.0160339	243.3073245	218.7204812	70.25485796	62.92138114	122.809592	77.99323589	61.39511326	83.27659337	105.3594014	76.54873439
34360	62.42968941	66.28711116	4.809329652	77.07853154	88.47277796	163.1584098	126.5266699	166.7209847	62.90519276	62.86340127	108.8366081
53332	6.121994608	5.819176111	4.726782436	4.177313765	4.565471325	9.668967687	5.099781503	18.0320951	18.01057088	21.71399502	9.934297595
33398	259.0660696	426.5802786	484.1192682	365.6742601	441.1282963	290.2843911	232.6045103	205.127555	180.6746386	146.6934334	330.4111383
71556	39484.71548	36912.62389	32901.5095	33261.20847	33526.3903	36709.29489	35606.46777	36422.48422	31713.27749	29549.08601	34534.26205
91634	53608.84721	62013.57941	79380.85211	89645.29861	92233.48783	38094.08086	46053.96738	54123.50999	34936.0937	30135.00378	18979.69052
86018	73037.56992	53340.8039	35777.11476	37670.05157	44966.67614	45341.5846	72252.35695	81267.09859	121894.5144	144113.2099	120037.2541
66143	4.526490728	3.618902476	9.458430915	418.0673417	395.2416788	3.545427172	4.138097044	3.780728151	4.089557451	4.565873111	7.549621108
111607	1544.27685	1879.283284	4579.736285	2171.54025	2031.247759	1716.961667	2623.160485	3963.467145	2519.956401	1531.477697	5098.648838
73544	463.2526977	295.2863734	2594.175947	285.7870464	253.7988202	324.5552642	245.5320206	273.9096256	232.5612402	353.2164666	309.9761108
60882	229.2921034	179.5067893	31.76272823	22.36070953	14.47014104	290.2843911	96.39361275	101.5830212	4376.66665	6135.666128	257.0675663
35666	589.306097	867.3481234	416.5018325	1248.909486	1572.519897	741.9011134	1045.362156	1224.971859	1500.436248	533.921889	2494.043989
84609	1127.454823	675.5298216	694.8448227	526.6556133	516.6534111	3137.236853	5828.711577	255.2754241	1708.310313	862.1222625	1867.456343
34540	3299.899335	3457.334454	8417.458285	3713.710113	3666.513215	3623.255159	2874.142222	3197.74745	6237.334537	6103.348093	5684.141734
779	888.3227438	718.9866746	1211.56065	253.7988202	246.8307512	543.0145782	506.7768359	1017.36934	961.3790626	862.1222625	1004.680012
38302	4300.23627	2886.032427	1749.642572	4899.152082	4210.542499	1967.246354	1751.434574	2277.074514	8812.978297	9209.698758	4238.704448
25017	386.9767178	842.5134704	132.4455821	648.310655	588.0966506	256.693918	89.68056482	387.8939687	156.6828745	62.06074478	106.5409628
66213	6.293456969	3.663294392	3.714593333	3.507230849	3.578938445	3.579727718	3.431750314	3.667136104	4.062286072	4.496693112	7.427054276
84527	4425.904333	4188.233727	8453.99282	4046.838789	4133.574365	3044.979806	5397.889685	5875.066516	6518.399197	5545.426927	14568.95988
40035	1428.617722	665.8415416	2492.472752	3552.131276	3564.885389	2091.022531	2322.729417	796.4053318	2188.127054	957.5758982	5444.415684
41810	16.64728294	13.69677175	3.626912566	155.7519314	193.5070664	67.51980247	92.06988643	225.5853405	74.85587493	311.1563993	2088.242896
85481	14814.54682	25340.4433	58942.51724	43703.8172	38903.08614	30021.3811	19163.40033	14908.06927	7390.841702	5493.672187	2611.686863
45560	7085.086938	6953.317079	937.4090621	1320.004379	1334.436011	2100.110198	2238.217611	925.6681918	4563.001897	4275.151314	213.4968062
1394	43.08153377	19.24045804	26.66433229	10.42779507	9.942418753	19.7090359	24.09983456	32.17153415	17.06009989	16.53408165	54.37338684
66224	16.66529068	5.154867733	3.572193421	3.460946238	3.48071751	9.456957701	28.48320761	19.64779983	69.52879149	57.28787255	45.02917884
46853	2013.389281	2288.272757	3.589728917	9.045424671	3.48071751	13.83816032	20688.77075	23911.68249	42.57171804	33.07700997	60764.51511
31123	1854.170554	972.5637896	60.19633435	325.2856368	347.1324054	4132.083177	5350.290611	2234.606863	2305.918518	3180.626398	6047.12343
64408	6602.697527	5345.078471	4888.90798	4689.938969	4467.736566	4757.396003	3823.248	5046.240865	8901.423022	9402.158672	11335.74572
16020	35.28542185	32.16885558	21.19924348	3.481799368	3.48071751	246.1364188	629.5671969	211.1039112	14.12826479	9.300784471	39.90136946
48416	10.74609376	3.890961128	9.239739963	3.507230849	5.372327483	5.279610353	4.138097044	3.508988228	4.062286072	5.435334345	7.364098045
82527	34241.6281	31876.57353	34394.98463	31336.48472	27499.10011	14961.37635	16657.78296	11981.46675	21267.64152	14833.94037	14532.82554
68169	252.1138868	818.4641088	4018.809399	6921.332464	7390.841702	344.0549519	1392.901709	1239.278104	1095.49229	712.2055367	510.2921803
89443	2126.230201	2760.324976	9034.332305	2703.305295	2575.170385	1239.193282	1884.4299	2366.545785	3004.705039	3036.30181	2166.422602
852	2099.79373	1752.474288	597.8921416	214.5758885	234.3289747	402.6630435	820.9337229	1221.010486	880.0887012	1246.419672	875.3193095
59488	521.3899133	539.8490962	116.3294066	27.43087438	32.03855672	500.0500735	291.5161179	374.3468508	510.4464415	313.2284464	410.1083339
39983	88.70333229	68.85325152	73.60333952	33.28923069	32.67396901	60.86648721	45.94722443	47.81901207	77.15551612	158.5154303	35.89275867
55250	127.0987314	33.07036361	234.3289747	64.12331612	63.71350858	252.2069701	117.7578691	190.6301758	196.7826585	171.9478011	131.1603144
62861	695.1670852	740.433714	251.8416438	2448.54887	2285.194658	1073.604091	4494.026933	4961.523589	1766.939863	1500.335802	17350.85699
68584	112.3565907	187.8496596	311.1296902	356.3247618	322.325145	219.4298087	155.3386834	145.492828	424.6812664	355.6069387	330.4111383
61862	23.36265321	22.96797506	24.42577617	150.979812	140.257832	27.4307851	20.05501696	6.927872936	19.87550743	16.26194094	7.821155267
5421	186.6861432	209.7838619	78.28002561	123.153197	108.0617904	100.7059264	88.87638658	80.02187377	329.3321374	426.5974311	48.8391029
56166	475.8253527	799.3840651	976.4708013	463.3735291	518.9952434	246.1364188	227.7743106	240.7444005	306.0539346	257.0675663	169.0956
66331	6542.845831	6953.317079	4729.217817	3882.85984	4374.1982	3845.719163	2974.92196	3127.775285	7552.167584	5800.760472	4982.666848
65865	2090.486972	2552.230962	3786.723023	3756.740347	3904.980741	2457.039403	1018.927141	553.6757201	4862.70382	6959.403354	319.2881511
76997	815.0275658	251.4450169	791.0857663	672.0868347	685.6022024	2888.363713	1483.109169	3507.73929	838.7873833	493.9446449	7369.975611
70237	7.677124861	8.177289657	76.9750877	9.235860792	9.517888039	3.853741264	4.418148003	3.787178505	4.391968752	5.587145453	8.600682597
86452	11113.87705	14139.70121	12634.52564	15124.71097	15359.8242	16710.66688	15240.07143	17954.59447	8135.347706	3922.636781	13286.45909
44598	108.2325702	127.9807185	2898.906721	157.9872745	187.7007264	262.3573611	106.0779895	52.24956282	484.1661811	489.6974206	54.9470308
47715	11.34071728	13.20352519	280.6476199	16.73996288	17.04149677	27.75893191	70.22851868	42.30612305	35.68704188	26.8365502	9.356065451
68159	65.59507002	55.94616836	26.92301105	107.9943294	73.80366884	17.1250547	37.167036	71.98719633	13.48386268	11.03481568	134.622429
29432	61.15625066	24.13373317	71.31601324	71.64711183	62.92138114	31.16783005	16.2416831	205.127555	75.35448916	120.3652305	10.32803322
65314	1264.075173	362.9230047	957.3318804	656.6044552	722.1110716	810.1198601	1135.719901	400.715232	1500.436248	1345.698958	1918.057544
50591	3478.389874	4411.662276	491.9279627	96.48946031	92.80580397	686.6762822	576.4661607	570.9286663	1889.901187	2289.841729	1448.297674
13868	669.2999989	646.7927489	568.9477905	107.0284971	121.4656862	5.603428764	595.1552646	874.9684575	143.127333	663.7031837	604.1259925
64720	2265.65973	1404.678345	3764.243822	1524.610805	938.3973024	556.144478	3394.945285	3775.522272	390.2300336	1789.422952	4936.661742
60656	48.78332996	81.89268995	3.981176136	16.40479119	17.16722656	8.629689667	20.38034069	5.829529883	6.484190292	17.49766702	13.27268503
92581	1670.92275	4494.303524	7922.928864	11365.73617	13776.74983	4040.657012	22144.71888	20147.03702	2650.774027	3236.024592	10128.69904
71904	6323.916149	7327.369092	17358.83553	10295.35443	11380.56072	15985.27355	13031.84347	13557.88148	2756.839743	493.9446449	3387.448525
37274	2723.037552	1572.542218	1998.228371	431.2540982	509.5762169	1446.047187	516.9174752	807.2134598	452.6456507	1374.384323	1697.64562
43091	2796.379545	1596.640741	951.0577362	293.7526502	347.1324054	4588.464379	2446.793875	2209.199285	5226.481938	6250.960489	10572.62074
69501	192.1073735	239.3885213	85.28705852	55.82577554	58.85106388	107.4007137	185.8726006	244.2449198	138.3637708	114.4754701	121.2720294
89233	16766.6966	13698.74294	18405.19674	14711.15892	14648.55287	14413.89224	12381.60241	11816.7361	20973.4842	22863.52687	10035.96795
75173	14687.45312	16786.03991	28701.88305	11237.38511	12046.26505	16611.01547	12816.90125	15223.20794	476.7067441	617.9037168	19786.02216
34422	272.0048321	137.1083235	177.4383832	139.8567743	152.0936423	241.8774454	234.3289747	398.0035645	379.5210235	405.1075394	643.1172015
58609	140.3200917	103.3553923	147.9933147	2448.54887	2074.182511	297.8460934	302.2407193	247.7821328	652.5484411	712.2055367	299.0142417
11387	218.8979293	252.2069701	764.5811829	122.1782552	138.6609825	376.4946601	174.0183251	178.3594306	260.8050403	333.0143799	108.6933062
60700	4.889862171	3.533759262	7.508685861	4.774697312	4.938482467	4.045314623	4.222221307	3.853964479	7.625439709	4.811839861	8.366926355
71706	4731.461376	3260.195291	1622.517288	856.9796001	833.6826249	2435.225108	2654.010951	3323.682528	6257.374446	8316.777263	10035.96795
31032	947.8524204	1044.496363	1622.517288	1582.71563	984.9453052	826.3900795	932.1593938	796.4053318	1457.90766	1925.6047	181.6813727
61066	221.0938066	213.0631136	610.0834203	158.7612208	157.8202983	111.1103851	44.24178477	161.2496805	45.81544409	40.46846156	154.5282457
82540	3600.470304	3588.515342	7586.40917	6921.332464	5601.758896	1840.206375	3426.853073	4212.711927	6584.229963	7264.191193	9383.42301
65753	4.28696973	4.255955525	6.331472209	4.774697312	4.870461771	3.69028603	3.478804509	3.800233254	9.158741788	9.772010048	7.849066148
14068	406.8460515	521.7912701	816.551824	221.3173153	172.389932	422.8683192	378.0892075	355.2614378	519.8913471	402.3349643	895.4907035
111268	3062.930005	3581.185776	7475.441744	20451.27602	16567.21649	626.7416966	258.5753111	487.4584441	105.7642505	91.31868789	110.2024508
60735	9.684798595	14.50008255	5.603428764	5.735173817	5.739279847	6.048595539	4.163042918	11.86947423	7.960991348	4.600176083	7.664746819
36675	90.52798239	187.135709	2517.568658	282.800726	256.3294271	62.13751927	72.55348617	126.704278	37.18820668	24.45465318	90.25747937
39271	1361.335444	1182.760866	1948.993283	1009.870745	1186.982009	1239.193282	1208.466414	1714.024334	1199.374531	1632.005136	2457.43754
62688	4.340972216	3.543195927	4.975392748	4.387042225	4.565471325	4.388002047	7.208929964	3.775651539	5.024431564	5.488586284	7.508685861
27804	41.30741825	108.8361617	12.03094701	3922.636781	2892.9656	935.6833035	868.207302	312.284974	977.6418813	774.2977421	1148.252021
535	386.9767178	303.8895489	84.80832261	47.20115607	33.1152638	197.2451408	193.4647719	128.5689451	308.127484	283.5173896	149.9836602
62926	161.9777305	155.4683991	30.323857	4.107673505	6.004016097	97.26980037	76.38715324	69.61518726	144.3015523	134.036418	157.0064279
10732	302.3513079	243.3073245	172.0022746	15.23959627	44.89004692	192.4114692	118.5208442	164.6231464	175.1673977	183.1489844	76.32593309
78965	1127.454823	1896.273958	531.0460794	3948.345272	3286.51377	1642.143597	2852.899583	3818.395265	2980.553144	1675.16406	12596.639
35074	6542.845831	8055.517224	3884.985795	1080.705263	1135.719901	2165.217355	3711.47961	7131.680715	1472.306803	1438.582643	4382.59462
121	234.4157099	188.4650999	140.2137921	13.32950592	25.25446639	98.58491468	119.407921	173.3763158	290.764943	305.9656963	174.3801506
79902	9000.136175	10904.32867	19449.47172	12054.03219	10119.3675	2280.642576	7392.516084	11362.242	6959.403354	7782.390357	4738.620017
74494	59669.2869	62013.57941	47840.23122	44699.20381	46029.68583	44699.20381	41271.9882	62906.86033	46963.68323	38090.73265	56034.95579
11774	466.1583934	381.2292376	350.1243654	232.5291308	291.3153276	546.4181206	598.6854864	626.7058991	676.0185476	689.4857298	1364.633718
70573	40.92889188	39.53391176	141.1001691	5.588395453	13.67701628	30.61770937	26.607103	22.47949899	14.36370753	18.95323083	10.07418933
84008	4501.826127	3433.512219	30907.30021	8510.943876	8953.673509	3062.358576	2560.830771	2635.359762	4510.257754	3523.725393	2956.953826
24038	171.8733839	231.2121809	159.0623486	118.9112981	111.0718846	285.8038345	223.3410811	213.1393448	865.5323335	572.1276703	164.3618994
11724	112.079162	104.2006695	151.9169537	325.2856368	347.1324054	171.9478011	96.24855149	80.34183099	416.4129217	530.8783912	72.02627645
52424	125.5657932	170.4391454	253.1813001	267.8357693	249.6959672	294.0497323	96.03368953	153.0298269	204.2427136	95.81365559	205.3224019
40690	6996.604448	4188.233727	199.7478101	534.2951883	463.7078375	3337.43657	771.6855041	964.5915453	2305.918518	2575.00967	319.2881511
45214	161.0975676	214.6473171	174.1311014	27.73176033	19.07096633	459.5857814	160.4865032	164.3618994	212.6468733	110.386937	45.85798044
14458	14.63608421	17.94503267	11.16762206	3.507230849	3.550967165	47.81901207	41.17781378	33.43415346	6.653717205	4.777931354	25.85832236
45632	32362.47727	19266.98253	5137.88083	7219.411608	8316.777263	19154.36533	17002.2931	13052.15166	44705.61124	34394.98463	32961.57268
70275	83.21797109	75.15432875	31.49115536	22.11323672	30.63492961	42.70518442	31.91536174	45.37253354	47.95630883	32.32016734	194.6360946
65721	261.4544458	282.7292477	3364.681377	820.8600489	912.4395889	137.8333574	172.082494	143.8146471	292.109782	229.5223229	77.68105679
59132	432.4053116	426.5802786	316.8293229	13.19618564	13.05588986	192.4114692	114.9472991	211.1039112	222.0650585	183.1489844	216.0825902
40574	13664.98228	10704.88751	5603.908353	5220.581849	5311.163829	8593.529053	9964.671254	12127.77462	21080.87019	25059.33614	20147.03702
64810	216.9070803	231.2121809	76.9750877	42.71380985	51.74038107	164.8289864	184.4681645	176.5787097	140.8890694	104.1837052	602.5383289
53024	155.3917249	100.4243118	19.06051894	35.06048774	42.51518659	359.1751871	373.6784584	355.2614378	265.6655396	179.9585141	187.5489763
6304	30.92857166	11.93175248	85.06108426	91.26952152	67.17381556	88.67187545	63.93646645	91.2802358	10.79777057	11.12001435	31.48892322
489	214.7113272	203.0401615	35.85373701	17.50564712	8.821462915	114.0928187	86.20629914	127.2895997	121.2570016	83.77022318	146.4550014
52863	4879.712539	4358.536709	2919.80597	2623.951767	2216.753331	2286.546673	2824.417957	2623.556126	3447.139564	4177.835052	2132.391913
46846	21.09606935	13.8038823	3.589728917	3.460946238	3.456626726	176.3623073	3.421840047	4.314721504	95.01045444	157.5303305	7.077069826
1006	45.94722443	32.84394916	4.185941047	5.312862152	3.48071751	18.65244792	10.67074178	21.6218542	19.58046098	16.67296272	11.29082567
51126	2192.001557	1674.174229	921.9645	1951.620698	2056.444346	1304.631127	1449.294042	1469.946307	1017.36934	1655.396331	647.3574615
67875	11.39187851	8.301516969	3.626912566	6.764810719	11.91949324	12.22397608	19.22322758	14.8382863	30.21888947	20.37315902	54.83469838
39307	8.429236774	4.10495029	3.626912566	3.52804211	3.506606617	4.600176083	9.676874935	3.461641965	15.13189217	18.82130093	7.110037645
28182	15.70435774	17.82137059	14.03411895	5.627502155	7.204358542	14.58430253	5.512883966	4.131534544	5.483221899	4.905054253	7.110037645
29967	4535.192723	5845.798842	3586.027638	3717.177069	3948.345272	2284.246007	4535.665147	5368.061998	4725.267052	3689.805596	2668.764303
72112	2593.548718	2322.1939	1908.74233	269.9218152	230.7744206	1846.112128	530.160951	362.0954059	608.8968016	447.9658426	2435.051
30536	58.46158947	95.3122906	376.6375148	418.0673417	350.5895196	145.0429662	115.2521865	105.0169163	51.95229453	47.18516759	18.00569251
74200	1208.77999	963.9153942	571.0805901	360.2674871	322.325145	562.0007088	325.1393266	367.2109529	613.8011504	895.4907035	155.5739969
73431	475.8253527	543.8929309	414.5381064	710.5567551	756.2998809	313.651527	217.0125978	325.684189	98.96661269	170.4391454	79.69263907
60982	18.43016405	15.54707107	3.840622847	3.663294392	3.62672953	4.785967068	3.46099088	3.508988228	4.118862911	4.621806419	7.427054276
75863	2312.874644	5304.53759	1513.611539	4180.558266	4298.892697	6346.534652	5828.711577	6339.952148	11681.21416	10835.29195	17092.75826
64023	6.023525644	4.774563384	7.921733934	6.679215984	10.17054344	14.09850607	19.22322758	19.22322758	13.27795104	6.355799755	93.52175018
91477	46.51335976	69.95910418	72.32322704	143.653574	180.3745327	83.60362888	103.1984909	67.17381556	24.5218408	15.58869218	97.01025679
44859	20.90743749	18.46005666	14.35456939	65.02001537	111.0718846	44.87539325	50.16937872	43.19226034	227.5674684	176.2605736	463.0829931
22220	6542.845831	6753.847972	3185.620245	2228.112247	2251.364629	4545.249717	4063.555418	3887.835967	10513.15601	11674.65436	13393.96513
64051	1735.128587	2377.984197	431.8718748	279.6722315	294.7158502	760.3044005	654.0906906	874.9684575	300.3208676	272.2804912	1084.875686
39246	111.609269	124.5991955	33.43236774	23.35164171	37.4140859	94.02523557	30.80950948	18.8975325	69.21975582	87.17871621	27.4307851
67389	32.46329927	34.48141313	4.134034544	5.955814846	5.804554955	11.14848515	10.82902825	11.39187851	4.364731242	6.613022637	8.40732117
63722	11460.42912	14429.71086	5180.475581	5918.174679	5540.702564	6391.081796	5633.887449	5299.89707	10551.18179	10961.6966	3203.64804
80941	15349.55425	19416.95917	5924.758212	2727.429028	2727.429028	7809.062476	8086.237726	9776.881284	1257.21012	907.5539441	1989.024846
40404	4879.712539	7549.665778	5190.539583	2811.805417	2657.83944	5538.73163	5967.254589	3197.74745	10064.80181	8647.521487	5098.648838
4744	4392.450627	4721.414018	1532.845856	184.6698174	248.2652111	3480.960893	4783.70091	5073.157421	4510.257754	3969.331729	9995.031168
64132	6719.065284	3472.290949	1175.806323	1354.344383	1587.347353	1993.381606	1457.212529	2306.44992	2519.956401	2478.077898	3103.191975
5073	283.0729341	74.48474426	66.40861399	1186.848246	1201.559017	21.56240537	21.15283083	17.18923593	2156.935906	3600.470304	69.95062204
9695	8580.559889	3225.959769	323.8047867	109.7427293	143.0471143	4040.657012	3608.022953	2115.504165	19628.39536	16692.25009	10368.62602
157	113.1771255	148.2848391	27.62482566	21.79084953	22.11323672	67.02488042	83.17833564	87.1130722	93.8658392	66.77962442	192.8749931
24467	33.5902741	54.39012512	4.101378862	7.026770624	5.016085477	3.9075894	12.8054336	5.417587284	14.12826479	29.09403214	27.03469818
68818	1105.066982	1035.46067	227.9129478	1802.366563	1896.865573	1361.335444	1863.167984	724.8331638	2650.774027	7264.191193	4851.773676
64937	123.2052128	233.6426853	234.3289747	7070.177769	9448.585766	1332.428153	8326.224693	6290.786668	2606.509905	8097.187148	8501.256214
22080	336.9063727	210.1180471	489.8536706	103.9485829	91.37193308	189.756236	108.7527166	147.7394088	146.0434862	190.2211548	319.9545446
43733	14955.96122	13346.1749	22654.96766	17051.09199	18657.8235	14458.50894	7376.208245	5559.61949	5565.849556	9174.523333	8843.191824
9008	5137.88083	3194.485203	2654.336844	989.5071841	775.4835768	2260.143653	1187.086755	939.763931	4139.63812	3480.960893	895.4907035
59464	1047.307967	795.2122666	933.2447879	235.4179337	192.3274667	981.3728277	901.6228246	934.356119	1091.745181	1276.916768	2267.279349
54265	504.7844516	404.3318645	11.76044658	35.3846968	35.2407892	819.6502778	194.8742788	196.8564036	1525.122459	1780.659895	818.4641088
36434	88.70333229	53.48921802	68.48596797	130.1372081	103.1984909	37.22212359	15.69075936	30.7950664	29.26197062	25.57923936	39.44332419
57290	4937.447307	2238.887636	319.0354796	3523.449195	3887.835967	1337.682823	443.4551193	688.2539807	12934.32498	12061.33858	11365.73617
40831	6454.298173	7592.774607	2517.568658	3102.338075	2838.19885	5001.18839	4358.536709	6159.076545	3322.434323	4425.904333	3087.573585
17851	4.340972216	3.529274855	6.592242468	4.729135731	4.870461771	4.008905796	3.572193421	3.860408868	4.330182973	4.777931354	8.366926355
11760	854.4377919	500.77492	841.5397965	132.4082215	142.5331266	593.6681727	522.177835	649.9768877	2055.203541	1889.625499	3203.64804
349	4.276176824	3.502349435	6.772064214	4.774697312	4.938482467	4.233337361	3.524433388	3.816666044	4.283118788	4.70179413	8.037257776
55025	13973.45879	14805.57495	12819.55834	6008.69759	5909.80467	10526.98531	6201.096506	8678.652701	3639.382314	4003.182748	4059.363053
37151	1469.623419	1305.322708	3264.086528	970.7264408	1285.814844	1561.192205	1008.280503	1772.644933	3804.338504	5273.599836	1187.83669
59740	1879.889442	1543.574781	489.8536706	126.4056339	114.8275964	349.239132	468.2876108	732.2311611	1152.806954	1606.288241	389.5991424
60101	48.19457108	36.07931278	15.47717214	111.0387412	124.8955167	75.38322153	33.68903807	35.39429502	206.6691548	267.4443344	63.3151817
48177	38.46771177	33.35721041	24.1593831	25.32393546	22.81605271	28.95804128	26.31355785	17.16221157	18.64278853	55.13469802	11.19950089
992	179.1924442	171.2089481	142.7545146	23.98528279	17.79842511	97.56157823	44.85627793	70.90266616	97.78746964	95.81365559	40.81181893
65937	181.962766	192.1490973	1438.443511	7042.069088	7866.52619	1572.927958	2506.36396	521.7643813	1245.817924	1839.295029	239.0612741
26660	67.69471772	64.0142418	36.46461536	112.1319911	156.0642781	69.12686053	73.45660254	55.66455761	345.2417859	244.4735313	240.4247405
63934	6363.939848	8543.56505	2533.312681	6958.179255	5398.702877	5853.564683	1935.079464	2818.091651	370.3111273	389.881705	576.1828411
5422	4.276176824	3.508326056	5.037518324	49.96863052	42.10592083	3.545304405	3.421340047	3.753919319	4.036592795	4.483513445	7.222137108
22284	673.8685867	621.0467736	293.7659933	60.50267785	61.69583462	479.7041172	384.0381257	675.6503574	593.6994227	565.212325	1760.570723
30992	447.2046978	387.8337008	1878.842334	132.4082215	154.5282457	250.0972847	219.0850136	205.127555	262.4088951	319.8805774	93.59768951
84129	12008.52313	10313.63284	63374.55014	13828.22912	11581.58511	13383.11166	10968.7417	9726.331724	18546.76839	23531.94892	11723.35067
59429	361.8017886	506.2287264	1403.264905	522.7292323	376.3076922	319.4862646	420.4314795	540.2814489	258.2952301	193.9422777	89.93806808
76800	864.4333146	809.3078634	886.0057705	2071.128126	2385.485967	969.2043851	1094.688853	1853.839094	2156.935906	2068.206771	2756.839743
3019	285.6130007	387.8337008	1841.164972	122.7089945	131.3748106	158.790685	240.7728431	418.6003239	273.7827366	161.7216908	818.4641088
29803	3881.882994	2983.267678	3919.920622	1572.497575	1697.922406	1521.393466	2104.519217	2560.483767	3144.42743	3180.626398	3864.843146
63980	40.04769075	49.96863052	121.0072865	269.9218152	288.8469518	33.28923069	30.80950948	44.85627793	68.24286606	51.52892692	141.1748964
84027	28778.61299	35087.76224	21494.59401	32362.47727	34735.91625	24419.23395	23029.62555	31800.23342	22344.84018	18045.74052	22531.24717
65402	2554.04262	2322.729417	3101.27888	3272.30261	4045.951874	1829.145802	2214.95972	2253.6169	4189.224342	2167.956171	2035.650584
76557	5582.71169	10943.26827	22863.52687	13452.97761	15397.74724	8292.158218	11980.169	13759.93983	5591.647996	3775.522272	12464.08201
81252	30256.95413	24324.76059	22654.96766	11694.41052	10587.0783	24522.84853	18765.89599	19347.86977	34936.0937	44692.79639	18356.21015
23186	27.4307851	16.07017503	9.887163326	7.332373758	7.033592714	10.00074467	10.62246718	23.15313435	20.287274	20.05942872	11.33402272
50947	57.85616294	49.38567289	46.17324279	105.7629112	112.8030266	68.16343405	77.5954272	29.60755543	43.57403385	35.89275867	59.12482778
47714	10.88315033	11.48032622	3.797996647	6.592733539	12.17938184	23.38093657	10.89278711	13.38999087	51.22776167	48.14757345	10.42552056
11654	100.9177761	79.37713502	419.089616	195.911072	239.3885213	302.3513079	74.85587493	34.34420665	637.9042505	864.4690289	8.037257776
36028	4.493657398	3.603765511	3.714593333	3.52804211	7.049706296	3.541147718	3.444207276	3.633788131	12.75349038	6.6997718	18.83396044
68395	46.28413068	27.23712402	23.21387468	81.17278319	90.40830195	28.21987034	46.98086488	50.21163928	60.55995743	56.63379848	127.8513875
47283	5404.982343	3873.145098	3101.27888	2006.792693	2481.538405	3325.205382	3524.17617	3507.73929	6607.643097	4728.443727	9036.988607
59919	9.458430915	4.630092	9.01915803	3.460946238	3.527412043	11.40064096	8.744651723	6.746900103	4.61307441	4.400489028	6.890690249
45482	356.3855094	249.4699957	215.9386204	133.109938	124.8955167	145.7909834	140.1625388	229.4340938	295.8258308	236.7914877	406.4494878
32883	26.67455551	14.61427673	3.589728917	6.23655667	6.849882545	17.21467232	12.63561212	3.582292142	20.39599416	35.21580436	6.890690249
28117	74.69717612	84.79939404	123.153197	456.0859837	334.7483127	107.6754987	79.6320188	175.8285355	176.1126122	152.9855071	155.3747335
996	1700.386647	1844.115456	5400.633352	2179.297288	2333.185	2373.17868	2446.793875	2969.477244	2209.199285	1740.196484	2088.242896
38123	977.2482291	1093.879381	213.3907643	639.9381563	607.2557142	402.6630435	614.5718643	707.1265089	2156.935906	2068.206771	1440.382007
76473	10333.1079	6466.470658	13731.00974	9383.42301	12075.09294	12146.10183	16239.27164	15567.24743	14458.50894	16105.61242	21273.89698
50129	40.27721672	34.02152077	185.509435	115.7883387	116.8365067	139.9191928	54.56729626	28.47877243	14.12826479	16.67296272	6.849882545
48285	86.40426525	83.71415089	23.00250844	2353.705762	2296.038539	206.8001816	657.6872656	275.9980159	1738.820914	1237.57076	3446.291115
70138	11.06915429	4.176867336	3.572193421	3.460946238	5.819176111	4.538967139	4.693767776	5.535995918	4.277917895	5.829529883	6.849882545
85432	85.37240314	121.0072865	391.9505531	197.6582309	164.6640973	316.7132514	128.8634188	292.596217	19.94476173	14.16677802	139.7525667
33709	6.780952667	3.840091597	3.608461793	3.481799368	3.48071751	3.683812335	3.610087129	3.450423541	4.481013445	8.019141244	6.849882545
33927	1201.142751	1190.343469	1604.729371	330.5126607	288.8469518	6630.327304	472.0835143	304.6038939	8.432692876	5.311612152	22.82260896
61977	11.69131505	4.636990081	3.652425947	40.53547852	17.84376513	3.853741264	3.417803907	3.436410485	6.296086676	6.313099168	6.890690249
285	17413.27035	16866.13855	701.0703318	830.8184181	378.9127464	12042.28149	17746.42754	6290.786668	15734.4608	20897.37909	23644.38715
67769	51.26052796	55.11952505	37.31104521	34.25730413	30.9805261	62.77539396	32.94366451	14.35921367	4.520046442	4.736367874	6.957349982
12193	238.394991	282.7292477	175.1959712	56.78357167	48.83731719	297.8460934	293.701361	398.0035645	283.5173896	146.6934334	1110.742788
80164	57121.99245	64934.70387	53340.8039	43385.19709	38135.40342	67391.51072	53981.22515	62300.84866	25441.17393	24649.5545	46445.32766
512	5.213209116	4.282962538	3.773238976	3.625426921	3.603261981	3.499751262	3.442757742	3.45293123	4.036592795	4.397364028	7.077069826
42894	249.896626	219.0397264	122.1782552	177.1801866	174.4839537	120.3652305	152.0054394	211.1039112	207.9736816	222.2485474	379.639301
59962	4.929111828	4.477843803	3.840622847	3.663294392	3.660321528	3.500875509	3.455957778	3.50132417	4.079439769	4.450247018	7.222137108
52764	5.707365207	4.636990081	3.877850335	3.683217393	3.689726809	4.520626799	8.774867088	8.444609076	4.102628862	4.914646236	7.320537795
33357	7857.145823	7680.855914	4952.406147	4133.574365	4298.892697	5673.403622	5173.932823	5398.702877	11580.91546	13117.46327	9061.696176
13017	1606.288241	2070.565941	2322.1939	1116.64104	934.4275475	1632.063172	638.656405	823.2711556	2330.693013	2336.551574	445.8879417
38064	261.4544458	272.1656024	278.577488	26.61656646	38.9488145	79.95471656	18.45319256	31.29900668	37.73895592	40.259806	99.20071197
72665	566.1844456	663.4224095	506.8684	82.71714601	62.10879911	297.8460934	251.5812224	297.0408017	744.8854838	909.0601258	551.656904
49356	240.6486641	345.4069459	73.90561561	288.8469518	308.757213	297.8460934	458.7531692	443.6343069	765.8117328	760.3222577	1959.714236
67827	344.0246182	323.8878278	169.3365103	1296.718689	1342.44724	672.5806827	264.2332811	264.5096199	152.9654178	154.1492551	41.33984086
31585	500.4259028	799.3840651	397.7123637	21.79084953	21.3205678	106.6816659	103.1498302	106.1116206	192.497312	237.782973	45.18557452
63848	9706.80023	14139.70121	1684.62904	1392.901709	1342.44724	3923.47412	2908.122659	1760.046169	3538.827465	2911.381393	3990.362024
29110	1151.376018	1379.575017	4838.328648	229.4340938	249.4699957	500.0500735	488.2671728	825.464153	939.4083429	642.3540726	780.1923142
25964	3668.939058	4535.192723	546.6257099	530.4727961	478.5990178	1465.950082	865.4341473	1402.697184	5565.849556	4879.712539	4762.446817
54567	6186.373839	2279.356632	401.7163455	1136.575016	1099.675144	3991.086652	5951.234299	6290.786668	10451.69835	11275.07892	14646.58858
52778	3566.557948	3446.291115	44.45136622	597.945713	711.3026652	955.6975073	1737.981799	1414.976739	3174.260162	3632.534459	5039.577105
64006	297.9977862	276.0431615	253.1813001	35.06048774	37.4140859	215.9745735	249.6959672	246.0171925	117.3727665	99.1782414	230.1153077
60224	28.9405551	46.06744181	34.70611993	16.07017503	22.43085598	7.427612311	9.972934568	9.417837217	56.52328132	67.88089719	23.9461808
50654	8428.167685	12395.84337	7091.411839	3245.027843	3564.885389	4377.406069	8594.162476	5120.104273	3287.292982	9464.203437	14307.46321
82741	35826.13534	20908.49595	17229.59908	16620.97576	18019.74714	8678.652701	24534.42907	25059.33614	28882.11983	52877.68318	58903.67142
58795	56.78535739	99.71826281	3.956859853	23.98528279	22.11323672	4.056698396	6.079616501	4.764234449	6.536947902	6.300115347	13.20984025
51385	947.8524204	1312.513114	2654.336844	2565.008295	2146.233682	623.5126845	1147.581574	1084.31897	1354.029919	191.1882688	314.4866892
26568	33.86524286	30.31328799	31.76272823	40.53547852	38.23648802	34.09750788	20.84330927	16.64917823	22.31047484	71.95799483	24.08545256
24347	906.6197334	885.1141332	82.46953164	27.03828873	32.34453415	969.2043851	2480.558494	850.8511816	51.63363155	52.93249368	337.9789571
51890	7.298452582	4.176867336	12.54482217	11.13671507	6.76655179	4.313962576	3.684416206	3.971579349	4.774697312	4.888969313	9.092715809
44914	23.5828923	21.51158544	6.096447079	7.949956962	14.36370753	20.46815232	9.279608632	16.9140528	21.07718717	14.80680256	30.1299276
63119	2387.20521	1656.417405	422.895105	1469.296066	1178.696384	3347.714335	1751.434574	1386.472577	11859.30217	11421.51396	2851.838005
80376	4783.70091	2087.488431	7.492429794	17.82137059	21.59674306	1324.593367	2349.532329	60.85800506	38.23648802	39.25280346	89.33938766
10216	1572.927958	1889.625499	5951.234299	2071.128126	2412.084677	2899.320934	2446.793875	3241.020849	1742.907853	1456.803878	4536.374708
39503	12861.81018	12447.05657	7733.794256	12476.9084	13714.84487	14710.33303	14564.41672	16392.65842	31713.27749	24022.03332	48313.07203
495	344.0246182	306.0539346	289.2922594	19.70131225	21.59674306	228.0515849	167.2735507	300.6620202	227.5674684	197.2451408	271.8158268
83145	12008.52313	16497.71167	67391.51072	21693.59663	22339.16312	16815.14718	18888.25186	16239.27164	15200.25613	16657.78296	15927.3595
33357	6148.503392	4784.182428	4937.447307	4091.50592	4534.720298	4509.981154	3608.022953	5234.092933	10551.18179	14081.7451	8571.772147
53182	941.6397538	653.3168879	225.0948375	930.8062264	1027.497748	57.03597403	51.52892692	55.81528447	53.70151534	74.32999716	39.04161545
78450	533.921889	565.8905161	3586.027638	363.052469	347.1324054	325.793564	135.5620913	185.3255416	180.6746386	229.5223229	1392.901709
35601	502.9034488	639.7770941	1523.555965	1438.78213	1595.33603	447.2046978	480.3850306	459.6712022	106.7270595	178.63973	377.1503177
28190	72.84413698	64.16287382	74.30647313	190.2026433	200.2483833	1110.785063	527.9879679	1632.295315	1345.040247	1925.6047	14450.13023
640	193.9070653	215.6686947	878.729521	546.6547278	582.657839	330.5393936	244.1301859	216.0452191	202.78988	391.0664743	124.5298095
38340	1335.009203	1332.276367	8110.043687	456.0859837	582.657839	1124.244757	791.0857663	1438.981616	1211.507078	1364.295181	2756.839743
70603	2268.277951	1704.744994	1158.579759	174.0980627	165.6492448	2562.88562	143.7814226	316.9478096	44.77203713	44.22869418	137.1827537
53542	4.250368407	3.502349435	4.726782436	11.40064096	9.848897498	3.485769812	3.3989038	3.71376744	7.511804498	7.769661199	6.923555732
67129	8.648487355	11.8624066	11.85310344	91.26952152	78.94454432	11.26112268	22.96797506	13.34264844	51.34702839	39.73855977	45.5542905
15592	30637.59736	29751.93	5572.973063	4729.510848	4996.89064	15334.68917	12917.89982	17444.69588	24919.56927	23658.05522	18424.60939
92044	105330.8285	80179.77346	45045.95773	39751.2532	37907.79112	86615.80825	38395.00964	63804.15715	68988.91809	82553.29833	48718.57567
86160	5774.687173	4925.562904	26433.28081	5649.809802	5232.652913	3991.086652	4783.70091	5791.507041	6865.288756	7632.322718	6117.984467
64836	728.0520532	1255.140371	1284.530287	2143.914699	2116.725926	351.3322651	657.6872656	1030.469701	240.5578369	135.5213991	379.639301
38293	4.340972216	3.545427172	4.350302573	3.811714169	3.955358889	3.46099088	3.384730004	3.684407277	3.921430484	4.347534716	6.780952667
72248	4783.70091	4629.182248	3387.448525	5649.809802	5674.48067	3369.530766	4585.976318	5426.060525	5795.981228	5493.672187	3241.020849
34818	75.38322153	147.8032481	509.629835	153.7948199	188.9753413	65.37075629	109.4857852	47.18516759	40.56626417	18.63940078	206.0344002
67748	4.383091332	3.563814723	4.007170733	3.683217393	3.807088019	3.479300045	3.384730004	3.661512097	3.921430484	4.330182973	6.74375493
40532	178.193866	159.9176985	205.9112994	453.5111194	413.3893291	288.4800734	322.293895	165.5318341	1334.436011	1153.080278	166.5564751
33669	3980.972413	3210.750525	6313.976104	6631.153197	6165.792896	3923.47412	3567.403116	4212.711927	5591.647996	5909.80467	3520.762754
15201	1392.575816	1031.914973	3152.081923	319.6880738	367.2109529	597.9591828	856.6358963	1264.530798	887.3051563	661.0142363	1980.379346
14197	8.832394282	10.39814827	3.797996647	10.99143792	15.63787867	4.036592795	3.386086013	3.633788131	3.916756377	4.306852092	6.6997718
55095	5305.838697	4106.568348	626.7282205	3398.854602	3756.093025	4335.74046	2073.931888	2778.694336	7390.841702	7264.191193	2689.994146
60321	26.20336892	24.37586367	13.69677175	14.35921367	112.3096087	16.12656034	6.503913088	36.99473743	18.45319256	11.19377334	18.83396044
84263	39.50267619	41.5471092	176.3114404	59.25472618	67.78804016	155.3386834	122.1975231	216.0452191	37.18820668	20.76978703	52.57948463
70313	4.763029092	3.583865493	41.6793233	13.1632282	14.27419988	3.52804211	3.389211712	3.596910554	4.450916661	4.283118788	6.657187835
64643	7.245206622	3.585903847	3.626912566	3.563814723	3.527412043	17.24974868	3.64351703	3.585903847	90.19125705	89.5535848	6.657187835
44687	724.7706638	493.9041633	1364.633718	126.704278	130.3967346	402.6630435	712.9519886	667.4658097	264.2915252	204.3426045	296.9158962
52821	2863.46571	1936.218705	3600.470304	24.71501898	21.0942974	11817.13789	5591.647996	1524.610805	21.17952658	24.10137	53.77362553
60298	174.0071644	214.446999	1238.62427	3005.599879	956.1577853	126.205008	124.7109747	237.088951	125.8615009	114.4754701	466.2253577
66544	14.73409692	3.948745472	3.546450045	39.18530483	31.27745841	4.842287434	5.788486711	3.53248804	9.505837961	12.47368393	6.634020702
69715	93.86025885	99.1782414	100.7518468	648.310655	601.6882707	125.0069843	172.082494	111.510643	430.3025646	239.4659852	125.1819891
72372	3377.391323	2020.895973	6073.33085	3016.56695	2456.497464	2888.363713	2446.793875	2584.527812	1081.711784	916.657661	2583.139344
52024	875.5955431	670.7706149	939.5861369	1889.923508	1800.782074	981.3728277	1170.900487	964.5915453	2383.314389	1990.095706	1202.047886
67153	34.07248114	16.61994891	21.57195188	65.2768174	88.11289631	26.59763954	25.98318796	17.10761469	127.0987314	106.4457774	51.27960745
15190	7657.092563	8121.229018	711.3852545	11924.20893	11719.34125	8325.392284	5723.453561	3357.429502	9406.361619	9060.098844	4167.618331
10091	185.4132138	187.9625719	177.4383832	7416.565077	7310.15473	831.1800371	2092.195385	1341.779804	6465.741553	4425.904333	3051.238089
5559	200.48433	115.4521272	7.244470014	107.593205	114.4992267	302.3513079	635.4556987	117.8097053	310.7570287	916.657661	62.05614276
92652	6672.422498	6327.124209	9428.359075	6588.016856	5839.189802	8834.115623	6646.070996	4164.990926	9807.823503	7975.659218	6014.919226
80731	5232.04704	5652.80189	3538.827465	4230.016386	3948.345272	1713.373944	2824.417957	2400.135202	2156.935906	2167.956171	815.0275658
56968	155.8050525	163.2068608	154.5130671	8.919533714	16.64020202	105.5491366	64.80090665	105.1052615	72.47535179	61.44028646	75.13200733
60833	23.78851778	20.26145973	69.89387672	134.1549056	92.80580397	122.0191395	145.658357	211.1039112	36.71985352	30.95899026	56.59199593
121	278.8264423	221.3173153	149.3441798	16.23126854	24.16790988	145.6498749	107.5582692	155.2041021	290.764943	299.0722774	180.6889194
36430	826.3900795	791.0857663	9663.17781	813.8725879	802.209757	1649.277035	889.1840223	580.1453465	313.6961698	238.394991	332.2095568
57178	4.763029092	4.289291159	3.797996647	6.613022637	7.27426664	3.463315371	4.319639739	3.443097027	9.06199287	6.17567186	6.890690249
33832	89.88713349	148.0714734	327.7002669	288.8469518	312.2279241	252.2069701	190.6301758	227.5949966	337.262548	213.215576	840.0693164
36705	154.980462	268.0171511	183.26389	792.6961565	623.7095855	223.712751	264.2332811	304.6038939	309.0990801	279.4612322	347.3176927
38060	941.6397538	919.4362499	410.5557233	100.0721925	69.55391276	380.285811	370.3289844	576.4930871	895.4907035	521.7912701	1436.464288
64123	33.28030211	27.00601154	25.98755056	5.253344203	9.038937269	20.46815232	21.72534502	29.3113969	21.51158544	15.96162388	100.4243118
157	133.7540971	147.8032481	28.31840171	18.94916833	23.3219809	62.59833469	65.34685687	110.9194623	88.80441084	65.7008074	179.1924442
92973	31643.88976	51214.57677	31224.45602	24522.84853	24788.12003	28832.25297	28952.90969	33493.1116	22286.8392	20237.67701	30282.01097
2353	95.954668	100.660006	4.037061545	3.811714169	3.807088019	159.2216127	39.70618581	45.37253354	31.40305102	31.2167966	19.00241693
27834	1586.692269	1748.776057	673.1347986	254.6101748	253.7988202	711.3651652	1246.419672	1531.477697	1823.557348	2167.956171	3184.725186
84001	17820.17577	26433.28081	22654.96766	10710.34654	10836.6918	16024.21314	16513.37622	21563.00383	5689.613067	3418.747578	13485.48355
45011	8.002498911	9.338362338	4.163042918	3.864389811	3.895846761	4.008905796	3.583731565	3.811031133	16.26194094	14.71037635	8.160778263
58316	212.9386125	249.4699957	249.50571	714.5637374	851.7700148	131.0153513	214.4790026	148.2848391	143.127333	106.4457774	316.9611683
4242	63.76298654	116.5634331	20.20263303	3.893314826	3.955358889	38.65710071	25.38689123	24.8005376	50.81396341	45.18557452	46.1353222
67734	12.58255095	15.95545278	4.20911061	3.893314826	5.475543327	3.685079152	3.663283232	4.036592795	6.895685953	8.726222707	8.950742726
24852	903.8088771	327.7002669	370.2048165	244.8400372	249.6959672	209.9508591	273.9988871	325.684189	474.546002	523.7103195	222.9990182
63698	268.0558385	191.0713045	54.43414759	170.6138398	152.9654178	89.29646121	75.42647652	44.85627793	299.7446476	489.6974206	47.50615593
111161	26477.58839	34534.26205	28068.4573	14012.0052	12046.26505	15091.02944	18843.97448	20543.98666	13433.25806	12464.08201	19930.45284
28105	212.9386125	205.2539456	2033.886139	424.2285861	478.5990178	313.651527	84.17467268	523.3789447	114.8804832	75.81810812	644.9496576
52608	5366.020951	6047.12343	4435.452734	3364.681377	3660.331017	155.395966	1738.820914	188.9250389	133.5989125	286.1369298	303.707129
4960	172.0656761	192.3274667	8.043048535	11.87541173	54.94033437	39.48776227	137.1101092	83.58621816	29.94046487	66.23889687	84.28879346
32216	48.78332996	85.39381919	124.8955167	3287.081654	3447.988013	27.9517586	566.9454448	402.6228649	114.8804832	330.9562086	385.6296171
35994	310.5884206	426.5802786	2074.455455	165.0573519	160.3796579	161.7216908	194.8742788	194.7969689	54.62590198	82.43247807	152.3664239
25179	135.0481342	137.1083235	450.7573445	67.69471772	62.10879911	74.47715497	102.0325764	99.71156638	56.73134886	50.2956605	277.7811867
70998	2749.196583	1604.662406	246.8999762	1399.943924	1418.767905	915.4734511	975.0778594	740.480589	9151.711756	7172.123149	4699.878733
48958	205.0671027	136.8652484	32.58026847	73.8238027	52.28908038	55.56115122	99.53425964	71.84955134	44.88298253	114.4754701	111.609269
62604	821.7156142	597.9726525	1958.134839	424.2285861	302.2407193	524.3320988	342.4007187	294.8075146	462.8106717	799.4063865	187.8496596
31506	4.358284754	3.56850195	5.963986751	4.446764875	4.707240559	4.16165426	3.628370155	3.900232713	4.439290515	4.724116642	8.477550416
28271	1196.947378	744.5512166	438.5712272	135.7259007	151.394315	1044.496363	612.1761166	1212.570998	1540.343591	1864.703553	4501.826127
59906	70.93563825	59.73545334	35.63116915	35.3846968	40.97939707	55.09192593	24.27807232	48.63671814	29.09403214	21.9600003	67.51980247
31499	611.2583948	729.779631	475.7002823	2408.718762	2398.677712	756.2998809	1386.772504	2457.43754	694.7910612	480.6866441	16383.15151
69953	18.88240762	13.69677175	72.83851946	27.73176033	31.55174286	19.34583146	31.19200439	76.60794979	26.6275259	24.87251915	170.8157452
67871	12.58255095	15.08968083	6.772064214	4.8668457	4.938482467	118.545632	33.2979817	47.95630883	19.87550743	20.4984375	18.03606831
43834	259.0660696	260.8050403	4337.485836	269.9218152	322.325145	117.6392574	114.5162869	146.2240397	244.1301859	336.7814197	100.7636772
17866	681.7897966	829.6571258	1294.375646	74.56465497	80.06949417	349.239132	105.7629112	127.6908483	218.3900111	183.1489844	124.7449444
4753	1491.152476	1418.558083	1448.297674	624.2684273	824.4292989	1221.303297	824.197156	1513.093997	3098.606965	2798.420379	3698.433353
68630	344.0246182	412.9269367	524.537456	117.3563436	96.37999668	327.639714	235.7691404	439.8063012	218.3900111	278.5173014	453.9513076
64271	4.117517273	3.398522103	6.096447079	4.729135731	4.822257948	4.399730099	4.222221307	3.726279183	100.2465479	366.0964984	7.077069826
62884	1136.575016	848.0988483	192.2512523	267.8357693	225.6427365	82.43247807	43.90496551	70.50514342	31.40305102	38.68875544	87.98458064
30149	231.9777702	225.8381339	180.8935021	381.3988804	428.2822278	187.1703609	218.3900111	251.5812224	820.8600489	639.7770941	405.3610525
58249	1534.015953	1723.445563	292.0964396	112.4765019	81.84658766	1684.696004	378.0892075	663.5627966	356.9891313	304.3091481	249.4007175
501	466.1583934	426.5802786	157.3537196	200.0709041	228.6876278	285.8038345	211.7428356	262.6251443	422.8377613	468.60759	557.160982
1289	728.0520532	885.1141332	4627.794175	356.3247618	395.2416788	346.842721	333.7518206	549.352131	283.5173896	296.4243022	475.4361925
64892	67.02488042	67.68587871	87.35008938	1208.862579	1124.570088	402.6630435	265.9963878	152.5941918	665.8035951	1257.960281	164.1573874
80943	229.2921034	282.7292477	433.7378644	2435.088947	1810.067145	137.0464367	247.9946541	196.8564036	312.4210976	221.0625669	445.8879417
16368	121.3836443	111.4999287	57.04758117	148.1362743	184.5525484	156.9199427	249.6959672	356.3855094	177.1099014	117.8097053	685.5821131
63935	6.236735241	6.298716384	17.82313078	60.50267785	502.1466271	4.176867336	3.372331247	6.37843291	5.845738281	4.8668457	6.657187835
54541	16096.23229	15000.73807	5924.758212	4046.838789	3277.235854	16195.75015	9153.506211	9229.391905	27201.35161	30619.14651	6921.332464
61829	646.9945292	447.9055747	891.3276063	3753.701253	4339.983767	1221.303297	1491.152476	2031.247759	7636.673118	9060.098844	4368.400098
92093	5440.445485	7963.232068	5583.965682	14802.41752	13980.45737	5169.473595	8179.127762	7614.889607	7735.60878	9692.487832	4093.567131
81786	2950.224333	2886.032427	5624.228669	4837.926862	3499.62972	2124.534078	4535.665147	6414.594922	3144.42743	4177.835052	6757.798375
12229	159.0280123	145.2184144	14.35456939	14.91128898	11.51253833	61.1313679	39.48516663	72.17650754	76.38715324	88.70333229	27.11091017
38893	646.9945292	611.8380257	480.4028878	402.8935425	582.657839	649.6798736	362.3796864	288.3572537	2492.472752	1626.909647	2330.693013
86995	12283.69025	12496.78543	1543.574781	6073.33085	6165.792896	8593.529053	8510.943876	4381.665852	10121.68939	8690.027167	32961.57268
24861	807.1777223	809.3078634	2385.564092	534.2951883	643.1172015	721.5093139	362.3796864	702.410115	889.3848539	450.299593	1403.654529
63557	2330.693013	2334.978836	1802.169814	11826.24225	11627.68148	527.6217152	798.8543533	1136.575016	438.0095839	272.2804912	2013.195084
45693	3098.12703	2700.095154	734.2875015	166.6274095	137.0464367	1416.205089	706.1243631	1101.620152	1095.49229	743.4999477	744.2102529
58763	5029.632328	4106.568348	2179.878268	7599.473569	7390.841702	6690.027135	5967.254589	5875.066516	13374.11917	16451.2733	9020.031403
30751	1759.275358	2498.468562	2046.321513	2021.522485	1987.899788	2582.068446	2349.532329	3197.74745	1917.62733	685.1000528	1494.612158
40391	3926.469268	3033.109888	1684.62904	2280.27542	2153.811676	1665.501093	788.1363331	857.7814361	12859.35072	9321.196017	6257.374446
71559	41823.38146	29549.08601	36812.49337	52056.73697	50293.69531	34126.44258	14899.59	25884.84293	12319.89846	11110.51864	8154.372593
91696	30.24288787	17.06931391	22.46416112	3.460946238	3.527412043	16.98066162	8.744651723	13.91781041	24.44618515	19.58046098	32.63139223
63352	4344.648237	3827.121708	4619.665975	2546.223932	2778.149693	5253.809725	5828.711577	7096.149387	9831.503052	9692.487832	8320.088246
27994	1933.250345	1621.567485	3354.525735	526.6556133	484.6215877	823.2711556	665.8415416	951.318047	1021.988765	760.3222577	516.6534111
70222	30.92857166	20.62127216	7.104699507	11.60352174	5.117201378	19.9022747	12.33288533	18.43451849	6.350355595	8.559673266	6.484190292
68493	6.46255075	3.589615077	3.546450045	3.421340047	3.456626726	3.507788885	3.372331247	3.520539011	3.874980959	4.214609437	6.484190292
15673	4731.461376	3544.991427	2033.886139	2457.962638	3192.97273	2218.213426	3039.521001	4052.237552	3724.381506	3203.64804	4982.666848
51742	6764.439878	5398.702877	2983.267678	5799.39885	6114.513523	4509.981154	6313.976104	4738.620017	9909.497317	10253.67701	2546.823191
67451	1586.692269	1103.865137	572.373206	6921.332464	5876.05755	2368.555723	3763.962961	4127.237026	2564.12181	1925.6047	5797.61482
50024	157.4696162	171.917738	35.63116915	18.24962671	10.19405988	92.52367658	106.2235438	122.809592	138.3637708	114.4754701	199.3350121
29376	17.64165154	8.821462915	3.527412043	9.924308375	14.43883934	8.08632835	9.212234968	6.61805673	12.06087629	12.47368393	6.450816546
73865	16048.08181	17262.41172	24022.03332	8510.943876	9174.523333	10615.47111	10394.75679	11344.29782	8812.978297	6875.685545	10757.5465
77280	7150.624095	5775.225329	176.3114404	1343.905006	1484.081732	6553.292807	6542.265474	5073.157421	13259.1671	16451.2733	7288.799857
69984	90.19125705	80.48695513	50.43321286	60.85800506	59.43819963	46.28413068	37.167036	63.03052644	32.72297377	38.24977958	57.21345726
53767	11852.57273	19246.06922	6921.332464	17761.40911	23433.20641	23623.56575	19628.39536	13259.1671	17566.36401	30949.07658	4181.742016
70347	10980.53857	7963.232068	2864.821314	293.7526502	248.7029325	8428.904196	2016.764304	2298.080601	2156.935906	2336.551574	2311.563456
53448	46.7684804	36.07931278	70.76195907	95.75360312	110.1608307	19.9022747	13.38447838	6.501770231	34.00157331	26.607103	19.7090359
75864	3786.723023	5208.577687	12211.53978	13495.75409	13649.83067	10137.28264	9671.625514	10037.10012	13538.16711	10507.46532	15349.55425
77851	49953.19322	52983.72934	28885.15554	36751.37595	36047.29732	37641.48204	34375.61412	38258.01819	34936.0937	32637.0954	42483.45743
8221	2668.795553	2601.938178	3522.47596	3054.431988	3328.674893	1428.279915	572.8693963	1855.811229	496.0889886	368.1623317	718.341223
83029	5029.632328	5738.116567	9726.621902	9807.823503	10342.07367	8527.430473	6495.175633	6892.687767	7680.855914	6437.034357	11928.02201
57449	23.78851778	19.85564213	11.91415946	10.85424931	14.94642184	26.8365502	12.57488667	16.98066162	37.53531059	32.10342712	9.175032378
60223	14.48345529	8.08632835	56.27019252	11.23305466	10.61581478	5.089884052	4.859653455	4.111557433	18.84238932	19.34583146	6.6997718
40652	14814.54682	19314.16028	4202.898375	9452.448763	8167.679618	14064.60821	11259.10679	10252.5163	9682.985559	6250.960489	9448.585766
69673	692.782151	606.1942138	444.6904962	3568.220938	3944.102789	1737.981799	1402.962334	515.8411115	7219.733765	8209.134088	1910.196884
82826	3786.723023	4266.747407	21369.55273	4335.74046	4576.613321	3524.626948	2480.558494	2521.255501	2606.509905	1416.205089	5202.717697
49165	12.39280286	8.009990524	4.007170733	276.6477893	279.5595409	7.341226955	17.70305713	17.84376513	14.50008255	12.74725473	8.981651494
69891	252.1138868	268.0171511	330.4111383	29.79256314	34.36151145	530.1071569	443.4551193	93.36148232	760.4249362	1312.184274	115.52433
30947	7535.571587	7745.565426	4983.857022	9622.254408	8428.167685	3006.859778	3362.916526	2788.260684	10750.44602	11168.30966	2583.139344
55095	6222.025432	7161.255972	641.9496111	3540.772256	3769.042401	3570.450217	2600.844118	2524.98349	8063.178459	7216.458927	3003.8102
71027	49.28630998	47.18516759	15.84422923	7.881677135	13.11989991	20.10553564	18.64278853	10.37675954	81.17278319	55.63217926	96.34943312
43993	276.2731747	303.8895489	1716.394289	489.7755456	493.9736627	708.5015719	691.6061789	114.8275964	304.8861459	221.0625669	165.4449325
59535	4425.904333	4266.747407	7750.582201	4494.778719	5199.711025	2448.54887	3671.525562	2346.992743	2413.191734	2421.898069	363.443287
71606	15239.04464	16105.29992	4078.769434	5957.966898	6542.265474	7645.843408	10096.73397	10710.34654	14458.50894	11842.00865	23644.38715
80105	9057.887553	3352.589666	3461.922116	7891.485926	7696.273009	7376.208245	8925.825366	10406.78824	3210.045987	4212.711927	13435.81727
60218	21.04251924	37.63223548	40.42269453	22.79201103	33.64460534	8.950742726	10.15932736	15.25013715	7.401150657	11.41383277	28.04999818
14281	21.93743331	34.02152077	4.20911061	17.33495013	12.27541373	7.785039001	10.96236918	6.255861146	14.90274653	15.01021141	19.59833944
43971	2288.272757	1284.971933	956.1577853	245.3549265	299.8076747	1017.422722	502.9771095	1386.472577	279.6722315	367.2109529	2825.367403
59579	6222.025432	5961.725257	2089.818593	1713.686862	2296.038539	134.1549056	841.25408	764.5968079	1653.89359	2289.841729	7824.370213
41511	96.24855149	180.6195764	196.9661806	209.5820433	279.5595409	37.11278202	182.9378777	144.2569614	132.2687755	288.4253333	209.4440012
78356	53.48921802	94.403124	1332.276367	2472.147238	1959.714236	136.5377664	1329.916019	2422.601924	139.7454239	218.6370608	14714.2616
68805	578.3703621	446.4206587	360.302347	443.2759318	373.6784584	215.9745735	308.2714937	207.8758549	48.41390037	50.42584679	78.02796141
34973	88.44643867	50.60608741	962.2490073	87.06596495	78.94454432	73.8238027	88.76334998	105.7642505	29.61035481	44.62778612	218.8105196
39623	2050.484184	1582.675452	1151.007015	2400.824596	2610.206096	1267.893862	3362.916526	1267.170165	5036.599042	5381.514583	4784.182428
76205	870.8789666	1733.04088	13649.36192	1594.490652	1240.392417	1031.46914	1610.776978	1747.497472	42.39199528	53.66677216	560.7682609
32650	4.398569385	3.890961128	5.533606512	1854.170554	1792.889796	86.59193447	1340.465896	31.60656921	3382.084821	3418.747578	319.2881511
15378	252.1138868	446.4206587	504.7844516	120.8600148	103.9721565	148.7153271	234.3289747	308.701489	106.7270595	107.4226066	75.42076749
25017	192.450068	141.4169861	87.72477411	98.03370518	114.3537204	163.0617115	67.88089719	117.3891894	245.6278234	196.3215735	451.6675579
33710	185.5054171	212.241384	273.2606633	339.5015198	441.1282963	145.4796109	117.9639437	163.5692865	103.8410111	95.81365559	112.0360817
64792	329.6956459	229.3099641	142.5574055	210.103798	271.184415	178.6949326	87.01104521	99.91239618	1644.365575	1727.153851	154.1528265
62948	280.5828291	345.4069459	202.8734214	238.9488374	288.8469518	378.6126429	211.7428356	273.9096256	379.5210235	249.6156101	466.2253577
72350	6719.065284	8002.307635	6189.302697	6495.478489	5398.702877	2630.607066	4585.976318	5331.460345	1334.436011	2095.363035	843.9424717
32689	553.2796977	588.1948648	443.7822681	166.7663823	203.7761021	493.63592	635.4556987	743.5579834	1115.241381	743.4999477	848.8222611
69948	88.44643867	72.83290193	73.19676776	147.0097874	177.2689572	232.8135658	99.53425964	94.55862685	422.8377613	575.8455771	214.7113272
59961	31.87765736	23.39715526	6.592242468	62.49789247	75.85836536	55.81528447	47.22698851	33.69216307	62.06074478	54.63363537	71.78222253
29324	937.4090621	1283.424882	1075.451748	1889.923508	2401.29168	1044.496363	333.7518206	815.0275658	1354.029919	819.9613814	744.2102529
71130	5029.632328	4672.766668	10097.00183	5270.267966	4809.336846	5673.403622	5591.647996	8755.227838	4983.857022	9464.203437	17190.73239
60419	4.069868861	3.358574286	5.963986751	4.729135731	4.774697312	5.542095517	3.417803907	3.707636087	5.938371061	4.365244635	6.849882545
44179	47.82607893	42.27717532	90.07585273	460.1564649	463.7078375	197.2451408	187.1703609	125.6638508	593.6994227	822.5583803	147.5004856
1541	722.0842075	431.9053569	325.2856368	62.08007894	60.56129671	468.4476004	404.8540263	679.3316625	765.8117328	966.571066	881.9197965
40056	2156.935906	2522.911609	1978.82335	2258.184999	2330.701942	1472.342518	1910.196884	2345.986175	3382.084821	3089.730083	6047.12343
12364	30.63492961	32.58026847	22.00820642	9.143852364	8.559673266	24.56684041	15.52581514	31.60656921	17.78944423	20.58576801	25.63798844
36610	1948.634662	2899.984052	1459.156335	3054.431988	3003.517387	1096.42659	1083.762255	1370.868478	1144.490373	1267.085344	231.9152702
37772	2575.00967	2032.751431	1201.458571	1392.901709	1342.44724	316.7132514	300.3208676	495.2098813	912.8185903	1095.648288	1386.57972
90868	4937.447307	5170.060257	12398.89379	12090.43776	12206.9076	7450.951244	11093.87603	14975.00928	6140.615636	6328.992957	15710.90762
51678	769.4612684	631.5570774	532.9215182	172.2730178	204.547643	304.8303852	374.3638836	510.2921803	440.9519093	413.107076	631.9369918
15928	338.6163167	563.0575728	1459.156335	427.724094	447.0751824	439.8063012	239.4517632	506.0811101	300.3208676	235.651372	211.6470094
72870	62.06074478	78.88581546	17.67696946	13776.74983	11999.07315	2397.5034	3884.985795	450.5709061	8006.849349	7369.975611	2641.994521
46676	4.484004517	5.239434252	17.50564712	3.893314826	8.575102379	13.67167459	12.86404153	30.633636	6.090048055	5.957212867	7.923487117
66191	7589.688702	4925.562904	753.764499	685.6022024	588.0966506	2182.812664	3039.521001	5990.79811	2055.203541	2575.00967	2805.463986
60130	39.80018621	40.64100465	19.95164047	77.68105679	96.22302553	42.23370587	46.15471124	22.32530516	107.8253458	96.95375121	80.28140272
33889	59.36493998	52.54662131	18.16572541	74.30647313	92.22889699	46.46492715	52.56305297	56.63379848	344.0112446	164.9938754	261.5682245
89106	3274.341723	2562.88562	512.8320688	456.0859837	457.0598815	1491.488641	904.5557879	811.97224	2439.582992	2492.77694	1679.620178
49557	119.303595	123.1740261	383.4582622	190.8108658	214.6116028	170.2280774	133.9100377	211.1039112	310.7570287	300.3208676	286.5960212
64571	10.79777057	4.636990081	7.244470014	310.5884206	356.8318888	5.201099068	5.512883966	8.350380239	6.007672598	5.037518324	19.13748637
77487	7722.079875	5208.577687	6602.117948	5146.568605	5108.43199	5673.403622	6437.034357	7701.550652	15241.09821	16692.25009	14676.55236
42649	3111.214334	3550.285069	504.7844516	1582.71563	1491.980254	2223.785032	1700.386647	6042.258741	1472.306803	864.4690289	16222.65496
38546	1524.610805	2690.24301	524.537456	1789.371613	1469.046066	1096.42659	1194.896822	2023.49731	642.1955905	285.0912545	3446.291115
1367	3639.10129	3198.509206	793.8505366	1612.394035	1984.455383	2574.6148	1959.714236	2097.953513	7300.342337	5660.966388	5379.04531
47570	3164.796348	3222.195999	973.8915771	3282.749001	3051.952279	2124.534078	2214.95972	3003.8102	3507.268373	2529.935335	2560.830771
3286	7.359204399	3.538488778	3.626912566	3.460946238	3.527412043	3.478130402	3.352390374	3.554997924	5.562507034	5.542318732	6.341995102
79453	4132.672039	2965.974213	5527.002351	421.2585114	484.6215877	1208.286767	904.5557879	1128.89137	613.8011504	856.6358963	671.5877895
62	2387.20521	1844.115456	9428.359075	225.5853405	337.262548	2334.978836	604.3582918	1284.971933	534.6686016	429.7613379	3136.971592
416	703.9047008	895.286393	3185.620245	342.9747155	441.1282963	784.5073698	648.310655	1341.779804	665.8035951	495.0982318	1975.619896
34218	158.5687891	270.125418	1353.453062	416.2562926	410.3012128	145.2316307	87.15459956	518.7531861	223.5606461	117.8097053	353.8137595
19623	136.1624826	123.6364983	180.8935021	95.3122906	126.4788869	105.0169163	117.3891894	83.41013404	123.0196164	138.8610252	77.82509148
48149	8.031467017	3.865223433	3.527412043	28.23197757	16.64020202	3.485769812	7.538271833	3.455957778	3.840631775	4.172299996	6.30151431
640	231.9777702	115.2216226	848.0988483	546.6547278	558.6229604	277.5902697	398.747216	223.3410811	239.2419656	368.1623317	130.100288
36727	48.78332996	32.84394916	38.24977958	11.98700356	12.21562677	32.58026847	31.31287353	27.62482566	28.48320761	30.80950948	25.74721055
61688	7.886671035	5.285442433	3.527412043	6.450124582	5.438682559	4.139012223	24.27807232	3.421764154	6.236378098	4.528097871	6.250995074
91895	18691.93048	23389.03781	25990.098	41713.9974	38603.78865	31584.21233	25783.13799	30345.77177	33818.09783	21337.74999	28115.09782
79686	37.51128802	31.78710276	34.50585523	4.8668457	6.501770231	34.09750788	21.22893488	23.24844228	18.9788498	18.63940078	25.42041382
652	247.7821328	300.3208676	92.58012258	41.88279591	46.22748847	486.7260163	336.0749863	384.911616	560.0130699	458.2775499	581.2947932
77334	193.9070653	106.8150129	15.6477986	305.6194953	228.6876278	20.46815232	17.84376513	26.8365502	149.4860644	155.4259357	204.4783713
58307	214.7113272	227.9129478	557.7012855	276.6477893	205.9723466	359.1751871	272.1037231	878.7518425	124.8152105	108.6253459	1036.023445
56853	18661.886	18843.97448	6941.670096	8834.115623	11380.56072	19517.4879	16087.47715	11242.87665	28413.28736	23029.62555	38186.67353
92203	24230.52845	24751.72219	14973.89321	19047.83898	20357.52198	24046.68979	21721.1586	22344.84018	27658.76084	31713.27749	28945.61317
41538	1650.48462	1770.455873	1067.539191	2519.956401	2942.417163	4862.996957	6437.034357	7450.951244	8445.726861	8130.710014	13130.54862
65955	45650.04838	36661.56419	7971.109019	10169.88009	10119.3675	30145.49339	26339.24015	25759.36507	50856.37121	45045.95773	36812.49337
54152	268.0558385	409.9154549	1966.623835	1208.862579	1055.343397	512.8945688	775.9316484	946.0617888	525.0274115	335.2792935	1512.737817
83663	9706.80023	11242.87665	5368.549511	12861.81018	13776.74983	9621.124469	7803.032646	3818.395265	4263.275605	3566.557948	510.2921803
89999	8278.977888	8920.665271	8196.745023	63875.40508	57548.38997	9761.262424	24949.92411	19998.14385	43703.8172	30949.07658	22319.83767
40966	1596.640741	1534.015953	664.3215514	157.5303305	195.5893411	642.7523781	825.886156	1222.086652	2131.441192	1714.20737	3482.468524
38192	54.43414759	49.7252272	33.05291024	15.4612267	27.33529766	44.1984428	64.80090665	133.2783242	47.12125875	43.08153377	159.1271669
9435	10.45694209	4.5900597	3.91914477	6.291607903	7.849066148	11.83663753	8.304540766	4.627770572	11.58615685	13.38999087	6.6997718
59836	640.8371727	842.5134704	3884.985795	1843.214731	1414.912007	1425.930966	2560.830771	4579.736285	1415.041471	1187.472883	1759.447233
68791	580.332885	650.2247927	180.8935021	23502.14336	22631.85312	5673.403622	5512.497398	9468.186686	1199.374531	663.7031837	1794.329636
56510	551.5002363	929.8791221	64.67440579	41.88279591	54.94033437	165.2757645	45.2846852	119.9016167	19.87550743	20.37315902	54.03480612
56817	4238.246484	4961.523589	10348.14373	6674.457876	6396.091942	4545.249717	5255.873404	6631.97909	5368.549511	4983.857022	7159.391559
31684	6014.055735	7287.482147	2735.34388	4180.558266	4783.216287	3186.796491	3264.715468	4293.999813	4263.275605	4275.151314	3241.020849
50767	2654.010951	2934.382896	4227.450367	1354.344383	1367.863579	2033.921854	2075.203795	2798.766561	1861.174828	1274.740535	4131.494315
30696	1201.142751	2112.79385	1573.738972	1304.394726	1012.822211	1705.861756	1362.692707	820.6993346	4019.531207	3036.30181	881.9197965
424	600.99978	909.4117842	520.3438708	877.8877653	816.2616288	373.9233595	403.6788812	325.684189	1555.4192	2358.420694	185.5618498
67397	352.1837671	349.2525084	269.1252084	288.8469518	322.325145	272.3798241	420.4314795	360.396097	1332.276367	1089.865327	640.8371727
84215	81944.23456	84702.14278	6135.666128	14461.21014	16676.01117	25759.36507	26828.20595	27815.76355	48003.55694	49558.05113	28434.27336
69111	33.28030211	22.80954111	12.30172705	9.182268583	28.71245725	16.85906506	14.10478226	14.40601681	11.93494347	12.65646347	43.9810678
40614	201.8292119	300.3208676	33.05291024	4.985987436	123.5664178	54.89086427	53.07480764	84.2669478	135.8839301	121.3323373	37.34415152
63906	70.22851868	36.90387685	13.27795104	59.43819963	54.94033437	22.56274077	10.48493224	21.30919592	32.87930565	29.30838585	33.64460534
20958	71.78222253	48.17894608	28.92872474	85.42549465	90.02115538	118.2439317	135.5620913	96.37999668	59.36493998	142.2723254	160.5233535
37955	1113.012375	857.0063858	155.540488	197.0602469	194.6588624	110.2024508	333.7518206	314.6654984	139.7454239	372.8717289	211.6470094
35040	363.5519163	233.6426853	166.5132192	276.6477893	236.2625424	133.8560847	141.5671183	147.7394088	134.8514469	134.036418	145.8422987
37120	75.72886607	70.8763905	39.48646445	4.177313765	5.089772445	30.9805261	41.84400762	62.19709279	46.15731231	57.36406224	36.82257423
47147	32.46329927	20.49290179	18.02178557	72.14074379	71.19437789	25.125952	24.21849149	13.70711199	44.00201967	100.7755076	8.20982478
58087	184.7004793	203.8475737	804.7978038	1296.718689	1403.264905	512.8945688	440.4240296	271.6050277	2673.161504	2529.935335	956.309571
53536	41823.38146	33818.09783	135.0259229	2285.15448	1932.722338	5121.434501	2560.830771	833.4025569	519.8913471	443.2490966	222.9990182
43504	1563.472552	1462.923945	4888.90798	694.8448227	671.966299	831.1800371	878.2863101	1163.916322	901.7902353	1031.986401	1084.875686
28754	4.102628862	3.421764154	8.073911852	8.550271759	8.142704825	4.139012223	3.52886414	3.795612291	10.17679338	6.22487984	10.59307944
39080	149.1838568	113.1327705	51.23460507	263.4061777	305.2557155	205.1907503	242.353342	185.3255416	2783.268516	3387.448525	288.8301567
64876	4.042917995	3.358574286	6.772064214	4.830367791	4.938482467	3.787178505	3.485769812	3.759167127	4.102628862	4.406143753	7.136460301
63998	2285.114301	2013.195084	1695.940171	1650.544888	1736.613225	1153.295565	638.656405	533.9821569	2492.472752	3203.64804	271.8158268
67936	37.89406254	33.07036361	23.21387468	29.28222358	28.40288737	38.4413644	31.53184158	41.54427133	31.55375179	23.1650061	166.7209847
82848	11.66957586	3.545427172	6.331472209	4.774697312	4.870461771	4.443997018	3.499347998	3.692072929	5.737316432	4.330182973	6.74375493
753	4030.264882	2756.646643	2114.374841	1605.707437	1873.918901	1535.084149	916.6933277	868.2563936	1411.145883	2448.669406	237.7554447
55073	6.573101812	8.939883741	15.72512254	5918.174679	6959.403354	84.81524225	132.3840602	5.55751324	55210.00104	57843.11365	26.43509499
1398	447.2046978	216.7570251	1448.297674	1285.513505	1280.230396	867.6906817	500.0500735	586.2632587	314.8777898	171.9478011	473.4141022
64276	933.387645	740.433714	1595.33603	1013.934446	1110.785063	1342.389204	547.3949137	612.4176591	1017.36934	895.4907035	820.7796917
83154	3600.470304	3588.515342	5791.507041	6176.268729	5718.65951	3923.47412	3294.752029	5559.61949	4412.470177	7701.550652	7327.369092
45561	1191.027491	1293.033686	634.2549565	208.4040905	223.9481953	488.6927273	302.2407193	657.7140513	172.9690526	150.4141427	235.2076793
68417	54.25142415	86.4593114	111.7214958	244.1890478	207.8451721	32.02458733	70.95866889	80.60940905	103.8410111	75.13022161	137.1827537
7499	48.78332996	48.71018741	97.92319739	63.19396425	63.4037714	27.9517586	19.37735669	43.90143368	30.94047454	22.74455978	57.21345726
66601	341.4840461	254.4305977	274.0212085	232.6322712	197.7192702	387.1760203	315.1694799	394.9904107	348.5015605	440.3392081	328.7587708
58792	7.762299289	7.798412355	4.55603012	70.25485796	65.02001537	4.621806419	5.878439807	10.41955643	12.97713266	10.13737804	6.341995102
77120	3157.718782	3252.970531	549.7969729	3197.74745	3029.184929	1772.644933	795.4201761	1996.156969	1821.217721	1522.031815	3564.885389
75334	6323.916149	7216.458927	1364.633718	3453.963486	2244.325916	4290.633587	2852.899583	3156.462376	369.2287928	305.9656963	977.6418813
42714	168.1296947	168.5870322	161.6503914	732.2311611	917.6985142	411.1063535	627.8216412	618.0442185	1128.89137	1196.703862	2583.139344
28501	1416.003422	1676.880815	1918.693114	11694.41052	12784.03332	5673.403622	3884.985795	269.1252084	24046.68979	13358.39775	1070.885642
62353	37.20937737	31.78710276	166.5132192	82.93061905	78.94454432	18.83396044	19.89537273	24.27334529	26.4606526	21.0942974	32.35961532
69642	4.209958824	3.478804509	4.062286072	3.707014373	3.840627311	3.372654908	3.320971894	4.192316954	5.433747899	4.176867336	6.250995074
90324	142.891076	182.0892781	1294.375646	1071.502857	924.6382572	232.8135658	155.3386834	206.489733	133.5989125	110.386937	182.4332466
80249	2623.951767	2401.300609	8700.431708	2869.003144	3115.247565	7602.556683	1630.43342	970.3219439	15991.70455	17049.70806	1735.85062
44739	181.6463766	288.8133617	612.4176591	225.5853405	204.3834714	277.5902697	308.2714937	336.0616176	187.8823814	108.6253459	136.4304628
111101	2886.032427	1879.283284	976.4708013	5040.11829	4908.355652	1535.084149	356.8318888	525.1346599	148.2399016	134.036418	137.8806209
111017	2013.195084	1748.776057	2046.321513	756.7060365	722.1110716	1918.057544	1304.731573	1302.452711	105.7642505	106.4457774	347.3176927
981	111.8755658	194.8742788	298.0513576	122.7089945	106.7043627	246.1364188	100.4243118	280.5180384	240.5578369	99.97959286	680.20506
70569	677.333389	500.77492	115.7669102	110.4439397	99.33713541	772.2125468	431.938839	485.7161976	1677.081708	1402.141291	1265.443396
995	90.40606981	81.16608676	72.14074379	3.730932959	30.63492961	44.51824129	31.76272823	56.91137154	42.74122431	28.73969562	75.13200733
8285	29.62994965	26.03958261	42.89067991	145.8351559	149.3441798	139.738281	54.56729626	45.5209244	1457.90766	1178.918954	151.3889579
50971	1124.44537	735.4520706	119.9367355	72.75852723	72.63065374	316.7132514	239.4517632	459.6712022	440.1867511	521.7912701	356.8318888
58838	67.17381556	78.68809538	16.69569872	4.045314623	8.970891078	79.30085686	76.57834209	97.42176072	129.00937	135.5213991	114.6411294
88565	22228.54066	26339.24015	23761.66977	25635.88784	28553.68384	29004.45819	30599.64307	35149.10043	25221.66902	25752.87443	17633.74663
72539	4344.648237	4266.747407	4227.450367	1713.686862	1852.45625	5285.128357	3196.184571	10252.5163	2413.191734	2640.991317	5400.633352
34593	2796.379545	2090.393222	6218.15136	1110.700512	1386.280199	2278.281593	1367.785454	1837.434138	2545.442682	2832.993028	559.8724149
87918	744.1812351	944.1291691	331.5062574	2131.365299	2690.491875	638.0894835	4093.567131	2447.920345	2818.399687	2358.420694	4368.400098
88422	1379.286695	2360.400063	3613.032613	5003.911995	3790.417209	1907.029116	3608.022953	4579.736285	1069.306122	515.4145056	5073.157421
64765	5.34567541	3.598812064	3.504386892	3.421340047	3.413637001	3.443939419	12.74035738	3.397586835	4.774697312	4.834854398	6.143890707
51894	4694.804601	4235.439006	7896.444875	3598.117921	4996.89064	3152.904704	3567.403116	4916.625159	5065.849749	4879.712539	10833.89211
103	157.7293182	218.36248	311.1296902	169.7841585	143.0471143	346.842721	234.3289747	369.0344684	196.7826585	96.95375121	105.3594014
40003	16678.83601	10990.7632	6327.749209	3785.859572	3653.965959	13811.55383	4730.875307	7930.831737	14589.99211	17248.65742	5684.141734
68336	13.04918609	19.37619598	3.546450045	3.460946238	3.435103778	8.86479793	4.10682529	3.356321923	5.677902178	4.984486069	11.57884345
49497	12146.10183	10007.37572	6047.12343	5220.581849	5350.290611	7688.484684	6763.364211	7322.675082	9540.249674	13761.03358	4259.348975
68186	8.290890692	6.400864284	3.589728917	5.414929232	5.61681106	4.16165426	3.745542344	3.337267331	100.2465479	94.7663187	6.17567186
60141	539.8490962	461.6331959	249.50571	349.239132	453.9914862	476.8791664	497.8412744	791.7343661	1553.756201	1345.698958	5254.841564
78969	17413.27035	17954.59447	2680.87089	14762.6553	15397.74724	11191.38873	12796.81302	13657.55946	19765.11206	18233.5178	27282.14088
12722	12.04158915	10.11629937	5.741243261	19.14256136	25.62292592	16.53086932	17.22053975	14.15351773	71.6944471	98.00611841	27.11091017
18251	3747.88931	4851.285515	3499.62972	386.9767178	261.2696108	2678.761154	2050.28127	2143.582109	741.7805777	769.1005591	2311.563456
111469	21434.19548	13828.43001	332.8550832	3537.156271	4133.574365	23623.56575	46053.96738	970.3219439	2439.582992	1957.871467	725.2335473
351	238.394991	245.579922	245.3861765	376.6375148	413.3893291	161.8504214	220.8051204	269.1252084	504.5197807	353.9236283	557.160982
28848	923.3525863	933.387645	5286.276098	1323.000312	1337.682823	311.6875019	484.8177974	480.1399081	353.6146355	289.332438	100.4243118
40766	2942.417163	2369.62805	2612.469374	2854.437461	2903.122962	1273.584198	1201.335803	1294.220682	372.092718	2944.012636	669.5907928
30044	5366.020951	4053.800052	756.2998809	352.9548607	192.8749931	2134.263637	204.3426045	549.352131	1639.449558	1284.123236	381.6525091
70011	108.4623524	108.8361617	87.92934105	1438.78213	1386.280199	231.4208106	262.5479663	125.6638508	791.7343661	1140.59191	829.4265316
17430	283.0729341	360.4978977	64.82127057	37.32629438	33.64460534	157.1137024	131.3674445	132.4455821	297.8594398	330.9562086	129.4520838
52925	5.912911392	6.189644253	4.062286072	46.92042876	20.68760083	3.481344011	3.507869242	3.629102591	5.777795844	7.79049375	7.077069826
53098	74273.54873	77107.21766	1238.62427	2031.473778	2020.513224	14246.11598	6901.212418	14881.3248	1574.343592	1839.295029	4936.661742
1792	573.5004892	783.3056846	2192.104235	95.75360312	110.5274842	239.7775411	193.4647719	251.5812224	179.565073	149.3982454	90.25747937
60909	34.84816639	25.38689123	205.9112994	93.05786019	126.1985348	48.59884855	8.692817034	31.29900668	77.92172506	66.1155874	23.63650638
36917	261.4544458	311.2322164	62.2351788	3.924521753	3.921430484	63.3151817	57.36406224	90.45740909	89.76464772	73.77005701	217.2588013
92251	81.24987604	68.16343405	66.40861399	57.00561689	65.58792717	32.02458733	27.75893191	35.39429502	29.26197062	30.80950948	41.84400762
28838	297.9977862	311.2322164	161.6503914	447.0751824	524.537456	221.4405296	182.9378777	157.7980883	822.8957948	685.1000528	314.4866892
34144	138.7159321	55.27805469	122.3704111	100.7755076	106.442206	79.43657931	86.59193447	105.0169163	107.8253458	123.1116419	53.77362553
55189	3283.543644	8852.080735	692.4694723	98.03370518	130.0325055	623.5126845	672.0265668	1132.251085	185.2826844	192.1879196	196.3929451
61107	2946.325566	2743.781708	166.5132192	491.9279627	493.9736627	2358.840138	2156.935906	943.5388338	4654.330994	4463.808493	713.1652281
53341	1684.62904	1504.419512	175.1959712	174.0122983	210.5388628	450.3420304	124.7109747	474.5080556	1091.745181	702.8157256	1158.637642
62289	685.9445918	563.0575728	65.92346051	142.3194675	151.394315	143.127333	319.0176225	369.0344684	378.1500739	1072.144854	593.9969254
45407	117.864141	187.135709	188.8332305	998.6645439	1107.416404	689.7677671	1223.769264	1002.918913	1540.343591	612.4176591	838.2432618
60161	4.578470354	3.712941547	4.726782436	3.841286846	4.187972297	4.636900795	3.760635916	4.05473411	4.774697312	4.750946142	9.022467305
51517	573.5004892	778.0168003	857.0063858	1340.605166	1148.252021	464.0463144	1165.272333	1738.013049	248.7862135	226.0335313	2689.994146
26038	2728.166318	2886.032427	904.5557879	257.3567809	174.9994771	1302.577711	1411.145883	2147.01813	447.8453069	1167.842002	2296.825019
59035	1752.474288	1685.500135	6313.976104	494.4552792	447.0751824	3408.5432	2267.221313	2514.683509	1817.70161	1925.6047	2088.242896
37493	151.3916365	166.7663823	140.8890694	9.618402672	5.636930254	74.85587493	102.5096158	134.1549056	178.4385627	134.036418	333.4973563
67246	7.523361352	4.863662524	6.218866795	4.579921247	4.774697312	5.037518324	4.339275787	4.974589177	4.294134909	4.492987755	7.708927437
58670	17.29497485	20.47643421	18.54447469	718.9866746	466.4670127	154.5504242	218.3900111	1187.064434	711.4053438	862.1222625	5538.73163
74215	1042.026778	1446.382737	1866.319845	1632.469422	1248.208079	1114.269735	1257.754924	1239.278104	770.6244763	545.2351117	1212.570998
309	15.7528383	10.60353098	35.85373701	89.31792444	84.56955492	49.99072873	49.48887421	48.83731719	54.46304196	74.32999716	56.17601326
32837	18.67287311	22.07559705	33.79490165	18.94916833	22.43085598	53.78329028	40.76145993	62.01399014	29.76372322	27.5861129	24.69789128
45190	276.2731747	272.1656024	18.02178557	119.297345	127.5743057	290.2843911	133.9100377	94.07907202	195.0989733	164.1195063	117.525794
70289	37.51128802	11.06552845	6.695380794	6.927872936	9.277501819	19.14763634	25.98318796	11.46383626	45.85798044	40.97939707	40.10668345
60007	86615.80825	67735.28948	5812.486891	23773.86771	23841.34479	77107.21766	53278.55529	43245.42242	115275.8739	120037.2541	68704.81064
89857	12573.66627	13346.1749	9706.80023	16262.42212	13980.45737	13271.59942	6542.265474	10221.96133	7735.60878	7663.016291	13175.11045
81951	10883.33182	9057.887553	34805.6808	8776.9	9448.585766	8428.904196	6740.716838	9431.550012	13195.01284	13878.37304	14362.35598
61574	229.2921034	249.4699957	206.9312084	20.28224087	25.25446639	134.5093451	106.8150129	225.5853405	150.5289986	139.9562063	177.8986861
79399	19707.75561	18497.38926	64337.3043	22816.26582	24031.39281	17188.19607	17480.00107	20543.98666	21131.24098	24451.64578	37140.19276
62449	10.15063549	15.14552579	5.443055728	4.579921247	4.670189024	4.388002047	3.920649234	8.660015825	7.216690321	5.387691926	10.99438435
54879	1683.873663	795.2122666	223.5995331	167.4891412	174.164918	1802.451385	584.0985337	1480.305242	2701.76481	2981.811849	3539.653116
46658	29.84394483	29.51281397	13.45729491	39.51267939	36.65951606	8.782824574	18.64278853	22.80954111	15.36906526	15.13189217	21.09252545
80930	10757.5465	9979.708191	1403.264905	497.302996	453.9914862	10969.78935	9131.974434	10594.5346	111.4526146	123.1116419	240.4247405
33888	4.05473411	4.10495029	4.661776985	7.775311445	4.288130444	4.022280608	3.320971894	5.086479222	3.810348097	4.172299996	6.223406626
59545	8135.347706	6524.182732	3786.723023	1546.507181	1776.91093	2934.382896	1877.383532	3616.377735	1800.782074	2358.420694	2352.071916
48894	99.4362075	91.68802054	83.39120535	29.79256314	53.78329028	34.09750788	25.38689123	41.29096846	41.78047146	44.46813836	32.35961532
50705	365.8987721	504.0390324	601.0536791	174.5205608	135.5620913	321.6074024	187.9625719	345.6399602	409.675736	338.5448881	127.3839531
67470	4.117517273	6.765681254	4.350302573	3.864389811	3.978793865	4.192763383	3.305026519	4.05473411	3.901263963	4.406143753	6.17567186
28667	324.5552642	263.0098643	49.38567289	112.8448442	99.5957282	176.3623073	130.100288	376.6375148	1500.436248	1925.6047	220.906351
35595	833.6826249	744.5512166	400.7546488	636.4771695	546.5163349	597.9591828	291.5161179	266.1062136	319.5871692	244.4735313	139.7525667
65086	10108.25494	7121.719831	3499.62972	3585.933888	2885.618535	1304.631127	1208.466414	657.7140513	6763.364211	8647.521487	3051.238089
154	456.2110409	624.9147169	711.3852545	360.2674871	316.9344508	502.9771095	522.177835	349.6814939	492.0083198	361.0938755	290.7481424
25139	4.188999083	6.779552157	6.825849392	3.648778374	3.758479627	5.38169186	7.141152418	3.584901208	6.273448825	4.125376416	9.356065451
53901	4.193522311	3.620667146	13.66577846	11.19950089	7.654895102	3.662646862	8.48521021	3.578332207	9.01436638	5.991196485	6.10105841
83649	8647.521487	8002.307635	5456.776646	8675.732874	6959.403354	5215.558336	8565.742989	6631.97909	11359.19426	9858.201564	16111.86433
52450	8498.323293	7512.850341	412.2381912	13517.77789	15544.16966	14792.09229	33653.72046	7655.858897	103441.4608	107470.853	8417.458285
63528	4.23315879	3.948745472	7.417007456	54.66224652	13.49261861	4.20911061	4.630092	6.33013584	6.450816546	4.538967139	6.074854939
62326	65.34685687	62.4378624	3.86039101	69.50367023	90.60108217	26.05449974	17.37053778	20.05501696	68.69678313	57.65064967	44.87226825
1006	30.92857166	28.31202015	7.660939905	5.050841267	3.527412043	12.14179895	7.442258327	22.04955587	20.82994549	17.6518622	9.990399546
48815	324.5552642	293.2186143	101.7126943	918.5279252	917.6985142	288.4800734	285.7702584	104.6371147	1263.541942	1079.044289	101.7324984
90834	386.9767178	378.7469648	58.15564547	60.85800506	16.90655828	262.3573611	142.7113472	139.2745324	509.5762169	417.9578966	143.511757
21757	4.372198475	3.506606617	3.546450045	3.421340047	3.456626726	3.416573033	3.318798708	10.50227183	3.759812243	4.085348855	6.039996976
47120	57.66633459	63.59796416	235.7691404	253.1479433	226.8907152	47.81901207	41.33984086	44.46813836	76.17867036	40.10668345	54.03480612
89873	8837.984081	8776.9	12211.53978	9881.63242	10037.10012	8385.397386	5470.171385	11259.93242	15200.25613	13117.46327	15215.35432
66633	56.22210921	73.60333952	2919.80597	207.3054335	279.5595409	42.44446312	27.64306522	58.32752604	39.85426453	28.47877243	36.82257423
47330	12.84158752	9.483582079	10.97153847	138.0599956	116.0884002	6.699370014	7.462502091	9.683132934	8.002498911	7.483668817	19.26693349
29131	48.19457108	39.02272562	6.331472209	3.399470764	3.413637001	9.755141568	10.89278711	8.204154628	15.13189217	12.15414424	5.999175616
2145	593.6837977	420.4962117	4521.720946	2077.042608	2457.962638	405.1075394	288.3705932	402.6228649	440.1867511	552.9511152	355.6475315
93005	21604.06834	15473.71462	25705.97776	21200.83989	20334.26459	18189.87487	16586.37797	18264.22634	27149.68258	31271.52264	27617.53697
68283	1352.609247	1014.976441	1584.507335	291.1406737	308.757213	1257.005044	417.5474602	572.8693963	1044.965184	1061.52666	356.8318888
43582	9663.401024	10313.63284	10536.52251	11454.90024	12206.9076	10012.39705	3711.47961	7059.271034	2734.648002	2260.143653	5867.622795
1731	593.6837977	944.1291691	11357.81014	2191.889949	1772.473058	547.6205431	373.6784584	420.8960072	130.297066	82.59593941	133.4332222
54680	1916.866618	2687.694697	9083.740986	2115.504165	2013.195084	4509.981154	2769.587247	3197.74745	3210.045987	2448.669406	3051.238089
77416	30343.28347	35358.8832	17681.67337	49353.10829	45200.81566	38833.80503	30319.10608	34874.10897	27082.49156	24534.42907	31325.69193
40645	1255.858116	1456.404155	3217.07209	5833.855949	4996.89064	1367.798847	2050.28127	1662.729434	438.0095839	1159.380672	356.8318888
54903	2950.224333	3098.606965	94.8101865	586.2141516	546.5163349	3016.678557	1439.316437	820.6993346	4654.330994	3922.636781	3184.725186
66036	1156.049319	880.8436854	15223.20794	3327.774847	3699.323845	3480.960893	658.5145749	600.99978	1511.319535	1693.834034	850.9672456
82465	925.6681918	848.0988483	250.5748405	147.5774074	123.7863312	566.9454448	515.1799085	497.2268457	2101.953341	1663.818867	1662.729434
110962	9776.881284	13727.96483	25359.73491	19390.08101	18703.23964	6728.312629	12840.18705	14602.31782	4654.330994	2312.521965	8571.772147
28520	4.695732062	4.371841332	3.840622847	3.683217393	3.62672953	3.325108788	3.425624886	3.409099526	3.866571647	4.160265602	6.30151431
58544	73.49123718	49.7252272	367.2823815	325.2856368	344.2580644	90.15509507	100.0721925	49.38567289	105.7642505	142.2723254	34.25730413
55751	2280.27542	2147.01813	2839.68546	264.5096199	251.8416438	1460.099435	970.5241923	1048.887352	2492.472752	2448.669406	2227.888394
111031	64.03713647	76.38715324	361.2082449	363.052469	256.8874465	59.63904886	38.81465756	57.36406224	46.28413068	40.97939707	41.63147709
75839	3786.723023	6753.847972	5754.710075	12872.1684	10788.60593	6690.027135	6275.372517	7199.97184	3287.292982	2944.012636	5111.069691
72569	4535.192723	7549.665778	36333.66104	15682.6736	14876.27102	9564.522299	11817.13789	1839.295029	8592.89563	8369.77317	7327.369092
32141	53.48921802	64.0142418	13.39550335	8.381220288	6.76655179	60.50267785	35.19081952	30.633636	20.43977927	23.12221045	34.52505166
49675	6.426836291	7.189742962	4.134034544	5.301996393	7.462502091	4.698763096	3.534654931	3.701238088	4.107249397	4.347534716	7.110037645
47785	16.48720327	9.887163326	4.20911061	77.07853154	74.18229408	26.65969293	36.14182348	10.32307453	55.27032173	149.3982454	9.092715809
43673	79.1891552	58.17846884	153.1998302	126.4056339	154.3290782	288.4800734	686.4434327	38.24977958	123.8350791	104.1837052	209.4440012
345	10.70034159	14.2358473	26.30978344	3.971356135	9.038937269	6.023525644	7.237401154	6.167172045	5.777795844	4.538967139	8.005077835
40598	39306.44171	43082.5943	1854.658263	4755.649178	8097.187148	23289.37902	24338.24273	22202.57145	11136.59631	10155.278	34534.26205
80426	6859.06273	3194.485203	7428.006154	3077.897739	3102.765025	3408.5432	2681.264974	5120.104273	5527.272466	6250.960489	3990.362024
60280	2412.287802	1904.700523	367.2823815	157.9872745	265.9963878	380.285811	454.0629148	868.2563936	216.9363214	196.3215735	657.7140513
65681	103.5575782	51.99873294	832.3468071	97.01025679	103.5575782	150.7793656	47.8148814	216.0452191	53.77845791	45.18557452	56.46780072
9273	129.350744	45.19925742	1653.927072	604.1259925	373.6784584	497.302996	90.42437338	336.0616176	160.3638097	170.4391454	101.4376556
333	33.5902741	58.3500991	4.163042918	23.75608379	25.05420892	43.45555274	42.88978705	141.730092	5.359287482	5.191858078	10.45055917
65197	41.87029591	76.21929536	4.101378862	3.758577841	4.056073396	4.214609437	4.233337361	4.636900795	6.914137652	6.17567186	11.16762206
369	95.3122906	69.72070354	24.1593831	9.251062658	10.39814827	34.09750788	101.0153269	98.84706922	186.6861432	142.2723254	631.9369918
42727	453.5111194	127.7469812	1101.944743	88.87995801	75.85836536	178.6949326	178.046276	174.9622682	27.00601154	77.03503323	78.55266923
82357	3010.258302	5208.577687	1878.842334	6218.15136	5909.80467	1879.889442	5723.453561	5684.141734	571.2818647	1417.939968	3387.448525
11674	9297.286704	9657.430291	34534.26205	17566.36401	16096.23229	5285.128357	12745.94041	10501.40773	4623.741811	9783.095421	11475.38987
58393	40.27721672	35.81269414	99.9110569	27.73176033	37.73895592	30.19364384	45.81804487	50.44057893	58.46158947	72.17048075	63.3151817
92647	2333.185	2573.968336	11039.038	1332.213867	924.6382572	1021.092143	1036.843352	1294.220682	900.4717656	521.7912701	750.1042285
111593	20764.62548	25263.27868	575.7049521	777.0845294	649.6798736	20334.26459	5633.887449	16203.32317	5368.549511	1957.871467	5637.978132
33982	8.747921981	22.57427018	23.36858394	246.0171925	209.2914558	3.926762818	3.860134314	5.030744338	4.185159797	4.387823475	7.222137108
66501	1093.313065	1170.358355	389.3332666	1897.474221	1880.073724	1361.335444	1380.064231	1095.33604	3322.434323	2856.480301	2039.337091
66097	888.3227438	753.559414	1009.435165	368.942827	312.2279241	455.1850274	475.5300818	576.4930871	525.0274115	809.3078634	177.8942218
61343	1554.425868	1190.343469	870.597772	220.8051204	176.5027921	823.2711556	712.9519886	925.6681918	1403.567475	1748.637287	540.9658862
68451	8.127938102	6.347991792	6.772064214	4.830367791	4.938482467	4.785967068	3.455957778	3.708120462	3.978793865	4.280283967	6.657187835
41135	5.154867733	5.641322879	10.21310828	19.38253922	15.93633311	9.785863254	20.20263303	7.808100513	22.14997459	17.98820685	6.583850576
48916	23.15313435	20.44895988	46.7684804	18.70613917	9.723969802	24.56684041	31.76272823	34.09750788	49.73207231	41.18777715	93.78327243
60795	5805.409722	4455.107861	339.737211	5833.855949	6761.050043	4509.981154	6054.931926	1534.389345	15115.6576	20334.26459	2296.825019
41603	43.43673979	56.46780072	93.8658392	213.6090007	257.8505776	174.1311014	107.2728517	62.51731211	294.2305575	248.7029325	145.2316307
31072	64.46866945	37.84715516	79.59913501	31.62429107	37.73895592	62.13751927	57.00561689	59.41940238	77.40069584	63.91378566	163.3296432
59258	3786.723023	1389.961716	2548.855816	4335.74046	4908.355652	3036.967409	4166.875285	3507.73929	2650.774027	5924.624283	1229.757329
1306	2917.80151	2423.678546	5286.276098	956.1577853	1140.59191	1672.233751	2400.135202	2387.519107	1878.218775	3329.116564	1923.034948
37686	9.358128253	8.718171591	4.937277109	9.665652774	15.71168624	8.190054214	30.92247234	26.02466548	57.88645574	69.61518726	268.0171511
69213	143.984914	148.9877837	18.16572541	5.641322879	9.06199287	41.33984086	119.407921	177.5180702	102.5599055	62.06074478	417.9407608
31371	1227.24629	1203.056282	904.5557879	325.2856368	341.4706736	829.1464064	641.92265	1125.666502	606.1942138	403.6788812	774.8906594
1276	997.1252663	905.5920471	1427.971125	1377.711741	1447.054105	694.4266196	1247.09134	1821.217721	2000.0118	2120.453866	4936.661742
51244	212.9386125	155.3747335	392.5423892	134.4267162	98.87503967	89.29646121	75.32575678	89.50426199	863.0759721	985.8987744	237.7554447
66960	368.9205056	434.9859542	198.1642984	36.42151043	21.0942974	269.1252084	174.0183251	260.6221135	146.0434862	163.009388	123.6364983
85793	2536.498968	4266.747407	10671.48237	6364.773996	5799.39885	1757.35943	2238.217611	2788.260684	1718.098083	1925.6047	1084.875686
51547	4.086107783	3.374745322	4.284809884	3.841286846	3.955358889	3.26128478	3.288161091	3.591384409	3.745292344	4.101378862	5.999175616
1210	124.6656805	104.4854197	211.8725136	71.42421941	33.1152638	46.15731231	50.58710531	78.94454432	29.94046487	27.5861129	10.32803322
5787	4.130133962	3.407845272	4.037061545	7.267671217	4.870461771	3.285303903	4.089736023	4.211833824	4.494862755	4.085348855	5.957212867
66504	9843.081163	9015.490695	12019.97273	6008.69759	7121.719831	9523.351577	5697.254948	5627.012717	10656.43377	9250.825278	9768.442662
73396	21573.54018	25466.35935	17938.50632	34874.10897	29549.08601	23433.20641	16710.66688	27928.61599	21584.07653	18676.36971	16924.70206
57100	231.9777702	225.8381339	173.1839656	1563.472552	1551.940168	356.3551356	411.7697553	131.5677268	1948.993283	1362.897265	309.9761108
736	24.50733187	10.43712291	10.85981504	27.29651484	29.84394483	12.39808898	18.45319256	8.350380239	22.35937025	39.04711242	14.24599063
60808	1332.276367	875.1037259	180.8935021	9735.319649	8167.679618	1636.307548	1563.472552	1045.161402	9333.649696	11582.05531	358.4428345
70296	1208.77999	1035.46067	1166.974222	546.6547278	588.0966506	653.8965288	1197.190894	1612.675832	2000.0118	1456.803878	2689.994146
66442	623.262064	597.9726525	230.4270054	192.3501686	182.3176992	275.8986426	220.8051204	344.0246182	383.3578141	322.3796886	437.5955337
90410	3357.029526	2456.497464	4288.149235	1491.152476	1491.980254	1294.375646	1391.972157	1937.795734	2355.246484	2167.956171	2000.208776
69923	72.34344682	67.09957548	30.19364384	39.18530483	42.51518659	39.67381185	37.7430961	45.65454621	102.5599055	84.29548988	111.904064
48794	739.2881587	521.7912701	167.490034	203.0142921	255.2300015	790.3261221	587.5327117	493.8435924	1314.52276	1119.115486	2031.02174
11920	12.82662429	9.358128253	16.05640638	7.026770624	3.456626726	9.182268583	3.299431209	7.475597637	4.788690283	4.045314623	5.890949901
60245	139.8861979	126.4056339	111.4526146	182.0892781	185.2826844	614.5583906	210.5388628	89.62657589	2564.12181	1100.640538	157.0064279
111113	8528.080773	6859.06273	7145.523387	1428.805222	1574.845534	4335.74046	4462.594419	4887.568662	3763.962961	1839.295029	6958.179255
17086	728.0520532	516.6534111	2864.821314	2560.830771	2189.953537	2736.223093	1200.013239	533.9821569	11160.38294	14450.13023	128.7124698
8607	4.929111828	3.51448842	3.486544366	9.358128253	5.297521219	5.443055728	4.398569385	3.389573319	39.23626685	29.49884076	23.26286981
45839	10627.92377	7893.017279	4963.363748	12476.9084	13259.1671	597.9591828	415.8069034	1542.326467	1469.358566	1793.668503	3051.238089
91623	12625.34683	8821.327886	23509.39855	12958.77283	13383.91523	15691.19254	17183.05239	16822.80581	28281.44095	46131.9841	30282.01097
20235	870.8789666	660.9471529	1196.176618	279.6722315	395.2416788	873.8329401	832.0973773	1542.326467	976.2926116	862.1222625	1410.828309
18703	6901.212418	6466.470658	20034.65278	9253.45658	9947.395989	2673.099004	5470.171385	6290.786668	4139.63812	3418.747578	6579.943702
41234	398.778466	509.5963062	522.693518	42.97334592	83.10036036	219.4298087	176.6163045	340.4946679	470.6650303	326.3093606	761.7436059
59781	245.2488875	207.0400702	47.95630883	40.24320954	26.30978344	184.747376	127.7427402	201.7330107	277.6237861	293.701361	188.8332305
41787	234.4157099	247.6097634	273.2606633	859.5339525	895.0820824	159.5215983	239.4517632	185.3255416	133.5989125	176.2605736	129.9405276
33003	1323.234687	1399.836781	2155.724933	391.1178136	381.5640605	1482.431541	391.9505531	356.3855094	346.2074134	181.2249127	360.5827087
68804	9899.15277	8660.140752	360.302347	3250.038897	3369.530766	7069.486765	3362.916526	5519.294639	2852.233263	3264.782432	3363.598101
47385	38.22096433	46.85040086	6.990058936	146.6934334	124.6221721	134.5093451	395.5000515	367.2109529	85.37240314	58.43675447	1572.927958
53306	30.92857166	34.67908202	6.809984073	37.79962397	34.72824692	15.16414589	18.90655004	21.25442632	11.70529427	10.15498142	12.09150995
729	122.4748494	108.0849463	62.76811413	3.563814723	3.506606617	44.1984428	31.61317543	57.68201951	57.07286521	49.35168458	62.51731211
88697	160.6613013	254.4305977	3217.07209	1000.614757	639.8262881	323.0137801	367.4868647	437.0527878	93.19883691	75.21275425	500.0500735
53581	60.50267785	50.28874086	123.394314	1602.51193	1194.896822	960.7006802	1208.99874	29.02574477	21.07718717	44.62778612	6.039996976
74911	9119.143367	11984.5119	20670.0795	8510.943876	6586.123409	5826.258414	10712.71661	10221.96133	6095.345963	3922.636781	5559.61949
61358	116.2664076	107.6359533	59.94910962	31.96088186	48.83731719	31.32165817	39.48516663	46.28413068	36.97614569	27.9517586	126.5867252
111506	10854.4685	9806.03065	1738.820914	29315.46791	31079.77622	21328.48341	30319.10608	22456.87684	52785.68487	72327.84408	36983.93286
66332	4.889862171	4.54772967	3.895846761	3.730932959	11.24811911	3.317946029	3.436216288	3.436410485	4.159930781	4.142516687	6.250995074
79308	607.7110713	813.9976227	541.2179594	1054.581439	851.7700148	362.9230047	338.2928012	412.004707	97.69464816	84.77115391	148.0714734
55742	2422.601924	2996.464231	3930.025644	210.7737664	222.0650585	676.3113254	601.1563576	1144.63085	576.5243371	455.1850274	1341.826679
111099	2775.472959	3917.504537	651.9957567	1684.090637	1888.248331	1212.570998	1511.406589	712.9519886	2188.127054	1698.025084	1428.501651
48943	7.111758486	5.971373412	15.70435774	5.160164505	5.954416826	4.291434016	3.500290688	3.618902476	7.069916072	5.471233456	6.657187835
37727	1686.501902	3153.852484	415.7622605	285.7870464	302.2407193	1150.900173	629.5671969	1436.54911	702.6129203	791.0857663	99.97959286
49014	7.111758486	7.64651679	21.47828842	3.893314826	6.597208073	6.023525644	4.255955525	3.720844364	4.094590534	4.32310708	7.036310887
1038	280.5828291	268.0171511	1584.507335	101.0153269	156.0642781	219.4298087	133.9100377	211.1039112	81.17278319	80.40613413	152.0936423
75774	4851.773676	5055.196873	8123.955405	5180.475581	4133.574365	3125.595458	3711.47961	4254.826594	10513.15601	9726.621902	13698.74294
1171	916.6933277	968.6891883	1829.145802	282.800726	258.6872011	450.3420304	484.8177974	490.189579	750.2981213	937.4090621	204.1292431
49491	11.18804579	15.45537184	4.258143025	3.971356135	3.978793865	3.638236208	4.404283671	4.00743859	6.247296525	5.297275684	10.36935158
93148	37443.18437	40076.02905	479.4158558	67985.08134	69809.00356	6665.371705	16361.94852	15187.96706	57737.04167	46750.86241	10447.27871
69813	539.8490962	300.3208676	2562.88562	3306.9829	3797.435612	1283.7527	1323.475758	1738.013049	5065.849749	4539.369854	1863.414652
110794	1896.273958	1670.779893	1573.738972	10860.80695	9947.395989	6089.019102	4937.447307	4579.736285	804.7397424	598.6854864	1399.836781
83678	88709.1416	94456.64505	29388.57154	22027.57609	21355.15335	27423.57034	19867.26445	42234.9849	66109.88846	54499.04403	105330.8285
69135	28.9405551	49.38567289	13.61565469	6.640345861	26.64835714	13.56489952	11.55604295	19.39924074	32.96080209	32.45419632	15.78290197
47151	728.0520532	285.8038345	1390.220644	2839.420369	3315.497238	1087.49611	2446.793875	3616.377735	1095.49229	589.7118446	1479.490057
32700	45.94722443	84.79939404	278.577488	16.1599304	28.04999818	79.66578876	94.57469828	171.1099513	18.01057088	19.43274367	31.98783803
31329	2006.047679	2309.4982	631.534756	2500.762689	2469.096176	413.107076	1978.82335	1626.909647	4320.370385	1208.466414	3241.020849
59868	64.46866945	41.5471092	62.2351788	267.8357693	201.7811113	36.47683115	106.8150129	63.93646645	5.737316432	67.17381556	455.1850274
21566	753.135741	487.6190218	222.313237	443.2759318	513.3919858	1076.72539	752.1302008	1202.159493	174.0020305	678.9615791	3284.338286
69992	73.74626661	58.3500991	26.66433229	629.3860231	574.1427428	162.7923085	234.3289747	123.2787584	142.1467374	956.0863568	220.906351
32493	475.8253527	409.9154549	263.6098387	1964.602376	2022.394534	581.2947932	827.4465071	1184.013101	2383.314389	1751.434574	1374.573956
52312	570.7027995	470.4685346	455.1850274	86.02405577	82.428237	380.285811	313.1771072	381.8678936	637.9042505	678.9615791	305.5207634
44462	5.702746679	5.08999566	6.592242468	4.689290285	6.878549163	3.955001746	3.548949676	3.80496309	4.178937674	4.354199466	7.110037645
80989	7857.145823	7680.855914	37502.44562	10997.84709	9271.749451	6166.17236	8670.601968	8678.652701	10373.76149	10097.26969	13485.48355
89057	22641.60828	18684.1501	53089.7755	19307.40087	17633.74663	27423.57034	24443.65132	32087.00319	42795.00887	45478.83952	95124.48353
8951	1469.623419	1334.919917	7623.481645	1160.025642	1213.359149	1392.334744	952.6156908	956.1756425	2330.693013	2336.551574	1792.798279
31507	39.23626685	34.67908202	41.11772688	39.18530483	32.34453415	21.08557059	16.8767083	20.89759361	29.61035481	20.17422592	69.74712653
464	158.5687891	156.5504068	161.6503914	15.68919686	14.21190277	133.2783242	77.71996552	116.8266853	156.6828745	119.1734272	199.6091792
45435	2104.519217	1664.247504	234.3289747	656.6044552	493.9736627	823.2711556	1632.295315	1429.454042	3763.962961	3418.747578	5314.116732
34415	100.1458308	104.4854197	79.59913501	52.9743778	37.4140859	73.71457019	79.37713502	94.78875793	1264.557584	1119.115486	177.1944722
111194	4344.648237	4629.182248	3786.723023	2913.583452	2673.161504	2747.649544	2446.793875	2888.874309	5340.566922	4680.720516	10630.53899
35480	274.0487369	247.6097634	87.06596495	77.99970911	70.22851868	150.6837444	168.5870322	289.5178193	198.0727021	275.6424936	288.8301567
63795	44.67209022	43.00752321	76.25660844	40.24320954	43.74827929	29.79582207	19.89537273	35.8691399	53.12486195	49.86454144	69.11614624
40035	1237.512724	1014.976441	2585.117382	3634.97218	3489.355405	1350.467623	1935.079464	1818.763977	1783.02191	1323.475758	5426.060525
13723	6.640345861	5.21450532	5.207982095	6.098109206	7.349178073	11.1726743	13.5875924	5.702746679	60.98512476	69.49313777	9.684798595
67807	3.927030675	3.262709818	4.975392748	4.387042225	4.5294818	3.341522589	3.316508087	3.60799974	3.978793865	4.117517273	6.039996976
63060	120.3963612	104.4854197	88.79191084	530.4727961	447.0751824	87.2334445	225.6294413	64.19144525	302.2183979	500.2650276	39.90136946
66940	75.9722036	42.27717532	48.71018741	109.5016774	131.3748106	36.09069629	140.1625388	31.29900668	24.85467392	20.6722007	71.45483878
111593	20280.551	24451.64578	589.3396534	797.6370833	730.7189791	16940.5175	5255.873404	16361.94852	2701.76481	1957.871467	4880.879193
47880	5084.929927	4888.90798	303.8895489	1695.121807	2705.558117	11580.91546	5828.711577	1248.909486	45250.40163	50404.73506	6767.854005
46311	3062.930005	2630.150729	3753.701253	1582.71563	1544.59499	1716.961667	2600.844118	2700.037118	6330.236705	8528.080773	3649.042078
1468	637.6431246	729.779631	2412.084677	534.2951883	649.6798736	543.0145782	569.2830123	785.5105739	519.8913471	421.3589751	811.97224
63670	470.8474271	387.8337008	146.8339112	38.86586848	42.51518659	189.756236	133.9100377	194.7969689	354.8463333	376.5080505	67.13707666
10289	4.069868861	3.365437963	4.134034544	3.758577841	3.865044861	3.233131846	3.270407276	3.565346946	3.71376744	4.05473411	5.846229352
69922	8580.559889	4888.90798	1802.169814	225.5853405	305.2557155	3246.085554	3608.022953	2826.881829	2492.472752	2944.012636	2191.889949
33398	346.4824712	450.299593	496.6724239	402.8935425	417.2234476	150.9940978	368.9598477	404.2329252	237.782973	161.7216908	399.7964371
39646	4.102628862	3.384814825	3.91914477	3.648778374	3.736245904	7.136460301	15.52581514	3.546385313	6.70790197	12.15414424	5.815064743
63921	27.64306522	21.21408918	189.838588	176.6243402	168.8402213	46.97826306	58.54152943	42.95073593	110.386937	108.6253459	52.99617618
59191	15.02685123	11.57481626	8.514686027	37.79962397	56.48438039	12.63561212	22.32581855	28.24991796	11.31001371	5.587145453	38.56700818
69533	536.5527725	532.6541967	486.7260163	456.0859837	488.2671728	311.6875019	901.6228246	788.4335367	1673.836442	1240.481703	1587.347353
29028	1993.381606	1314.487045	430.0202986	530.4727961	566.394267	1322.10822	1232.134774	1201.559017	1693.196753	2640.991317	389.5991424
92415	4.138141687	3.421764154	3.665895033	15.38044222	3.550967165	3.320971894	3.273522435	3.485769812	3.874980959	4.011767694	5.777795844
61595	45.94722443	37.38966361	116.5213499	68.57050109	99.11346561	254.6101748	209.2914558	130.807462	149.4860644	132.8004863	280.3216098
49390	2495.00685	1776.91093	147.9933147	470.8474271	478.5990178	527.6217152	620.5610182	643.1596122	606.1942138	807.307233	744.2102529
851	6271.065898	4851.285515	9003.744806	2513.697851	2376.236733	4509.981154	4291.802869	5270.267966	3480.089927	4381.665852	1841.060061
15059	5366.020951	5170.060257	3829.105956	4981.476673	5350.290611	6217.660289	3993.11389	6099.472855	14079.17163	12125.81034	5587.857159
32792	108.8361617	96.29152303	29.83308525	70.25485796	103.5575782	108.8370546	61.55437155	71.67904531	116.1507943	46.16527755	172.2730178
2199	16.43726637	6.765681254	11.73439465	3.707014373	3.435103778	9.607316449	17.37053778	7.853329824	8.718171591	4.834854398	22.12086642
34056	127.0987314	107.1947267	82.02377277	65.92859444	44.59201156	81.31088225	54.11144179	32.17153415	75.84631179	39.53391176	20.91328584
14855	3164.796348	3077.433453	680.7083741	273.2606633	145.8422987	3272.30261	2063.942806	3038.545755	3507.268373	2312.521965	6644.877011
71559	36333.66104	30899.45887	36611.87278	51475.96188	49510.51363	34480.36532	15703.74706	18189.87487	13074.39094	10990.7632	8097.187148
36634	772.3744326	521.7912701	788.4335367	1543.958709	1540.678412	903.5328381	961.3790626	895.4907035	1391.972157	1957.871467	417.9407608
57578	63.31192018	84.90726245	95.66733097	29.10236361	32.67396901	24.45465318	37.167036	105.5477974	37.6440236	23.54485152	516.6534111
9480	101.8121585	74.79422823	289.2922594	93.48871446	114.8275964	99.10275132	98.76114509	179.8731752	190.2026433	189.4882016	343.6112625
70371	1840.206375	1343.748756	4510.119454	2602.21735	2789.588156	925.0671317	1255.140371	1644.24504	3287.292982	3089.730083	5149.056378
70216	59.36493998	47.18516759	142.2883969	77.68105679	71.73467395	51.11965818	31.76272823	45.65454621	18.52131047	17.49766702	83.97149776
15268	4.188999083	7.136460301	13.23023287	4.937277109	3.390478405	16.33818816	10.98656502	3.280539668	4.545475205	4.004615314	5.703282393
45389	4132.672039	2474.937007	3401.045815	4335.74046	4736.142031	2756.646643	1302.577711	626.7058991	4510.257754	2832.993028	1957.724146
62771	14.46583647	9.309565296	3.546450045	4.830367791	6.385610934	12.12032054	4.81656307	3.85764203	9.20162318	8.25866558	15.2668905
60419	4.398569385	3.732326179	3.572193421	3.481799368	3.435103778	5.938482668	3.325108788	3.253249706	7.758358043	4.358284754	5.746350208
992	168.5557822	169.1283125	126.7690959	25.82944087	28.40288737	116.0884002	45.18557452	84.80385833	98.96661269	92.44167651	38.56700818
57210	2064.223665	2112.79385	2309.971217	305.6194953	308.757213	3720.090549	3426.853073	1469.946307	1324.347831	1389.939394	671.5877895
70839	4.307677985	3.890961128	3.652425947	3.545478512	3.48071751	3.26128478	3.352390374	3.260027152	3.72573454	4.030778488	5.815064743
63085	1735.128587	1653.960554	3668.475806	2854.437461	2892.9656	852.5867907	998.6645439	917.6985142	939.4083429	901.5759496	518.4800287
40842	7150.624095	7512.850341	4463.808493	5146.568605	6073.618664	6217.660289	8154.372593	9045.322179	7112.87471	5304.53759	4227.907483
67053	585.1693909	557.0940177	65.73810559	3139.212912	3340.740894	215.9745735	475.5300818	188.9250389	11724.40187	13533.31224	8765.902035
57056	500.4259028	601.6882707	271.3655641	28.23197757	24.16790988	163.1584098	190.6301758	213.1393448	649.6798736	489.6974206	162.2388579
53952	114.9472991	117.3563436	78.0497405	333.4804273	172.1350295	104.3345621	376.0689853	198.4516587	1091.745181	970.7264408	1367.863579
93105	17966.4922	21355.15335	4052.237552	7862.650855	11818.45729	12888.45185	20237.67701	19191.63038	22333.48605	16713.62591	32961.57268
41228	91.2802358	79.88755934	81.74176603	656.6044552	574.1427428	55.66634332	92.12782135	98.24856678	124.8152105	251.2420664	97.69464816
86033	21113.35285	23458.99474	14690.27922	25051.68914	22714.09702	15904.26386	11208.99696	16932.60978	19689.51478	19110.08526	9448.585766
68769	145.2184144	218.36248	126.5297949	2412.287802	2129.10858	831.1800371	625.7927126	251.5812224	1626.909647	1282.578076	2457.43754
574	291.2751491	452.5914639	3036.967409	1222.477138	1367.863579	663.5627966	452.5914639	434.8511748	849.4192697	765.1774376	175.1959712
349	6.094784951	6.878549163	4.134034544	3.893314826	29.31440796	3.463315371	3.52804211	3.67963686	4.015651623	4.255955525	6.74375493
82578	3926.469268	5253.809725	10883.33182	19566.94733	17820.17577	10845.86281	13912.82982	12148.95328	6366.732794	6698.00721	4738.620017
43885	925.6681918	1151.745022	4755.356125	1399.943924	1606.328419	969.2043851	1531.172904	1710.984015	1230.379936	947.0609809	2756.839743
50584	40.27721672	30.31328799	7.482182134	473.7253413	561.1124788	137.0464367	256.693918	51.24144847	1523.994734	1232.369013	500.0500735
60658	585.1693909	1004.068766	183.26389	234.8756572	211.6265828	104.7366683	178.046276	153.2963394	50.81396341	55.18156741	157.7141165
32745	118.8043662	82.12703397	804.7978038	479.8450573	436.9631528	199.2622443	89.14481998	280.5180384	143.127333	157.5303305	79.33899594
[truncated: 13,198 more rows]
