# Supplementary material for: Host-specific transcriptomic pattern of Trichoderma virens during interaction with maize or tomato roots
Source: BMC Genomics. 2015 Jan 22;16(1):8. doi: 10.1186/s12864-014-1208-3 (PMC4326404; doi:10.1186/s12864-014-1208-3)
Supplement: Additional file 3: Table S2. — Annotated list of genes significantly regulated in interaction with maize or tomato. Significantly regulated genes were identified using CyberT (see Methods). The cutoff for significance was an adjusted Benjamini-Hochberg probability of P < 0.05. Column 1 indicates the T. virens v1.0 protein ID number for each gene (protein-encoding transcript) model. The corresponding v2.0 ID numbers, found by BLASTP search of v2.0 with the v1.0 sequence, are given in column 2. “Both” indicates genes significantly up-regulated in interaction with maize and tomato; “maize” and “tomato” lists include those identified by CyberT as significantly up-regulated with either plant host, but not both. [file 12864_2014_1208_MOESM3_ESM.xlsx]

## Sheet: Sheet1
ID v1.0	ID v2.0
both		consensus annotation	class for pie chart	secreted	KOG number	KOG description	Domain	manual annotation	GO number	GO description	interpro number	interpro description
2637	180068	Zn finger F-Box	regulation		1777	Zn-finger	F-box, WD repeat
35701	35701	endo-1,4-glucanase	glycoside hydrolase	s			cellulase	candidate endo-1,4-glucanase; CBM1 module at N-terminus	4553	hydrolase activity, hydrolyzing O-glycosyl compounds	1547	Glycoside hydrolase, family 5
42564	42564	P-loop containing nucleoside triphosphate hydrolases	metabolism				P-loop containing nucleoside triphosphate hydrolases
59335	59335	endoglucanase	glycoside hydrolase	s				candidate endoglucanase; CBM1 at C-term	4553	hydrolase activity, hydrolyzing O-glycosyl compounds	254	Cellulose-binding region, fungal
76400	76400	endo-1,4-glucanase	glycoside hydrolase	s			cellulase	candidate endo-1,4-glucanase; CBM1 module at N-term; simiilar to T. reesei EGL2	4553	hydrolase activity, hydrolyzing O-glycosyl compounds	254	Cellulose-binding region, fungal
76869	76869	endo-1,4-glucanase	glycoside hydrolase	s			CBM1, Glyco-hydro-61	candidate endo-1,4-glucanase; CBM1 at C-term; similar to T. reesei EGL4 (CEL61A)	4553	hydrolase activity, hydrolyzing O-glycosyl compounds	254	Cellulose-binding region, fungal
78675	78675	cellobiohydrolase	glycoside hydrolase	s			CBM1, Glyco-hydro-6	candidate cellobiohydrolase; CBM1 at N-term; similar to T. reesei CBH2	4553	hydrolase activity, hydrolyzing O-glycosyl compounds	254	Cellulose-binding region, fungal
79145	79145	aldo/keto reductase	metabolism		1575	Voltage-gated shaker-like K+ channel, subunit beta/KCNAB			16491	oxydoreductase activity	1395	Aldo/keto reductase
79681	176477	2-hydroxyacid dehydrogenase	metabolism	s			2-Hacid-dh		16616	oxidoreductase activity, acting on the CH-OH group of donors, NAD or NADP as acceptor	6139	D-isomer specific 2-hydroxyacid dehydrogenase, catalytic region
90504	90504	cellobiohydrolase	glycoside hydrolase	s			CBM1, Glyco-hydro 7	candidate cellobiohydrolase; similar to CBH1; CBM1 at C-terminus	4553	hydrolase activity, hydrolyzing O-glycosyl compounds	254	Cellulose-binding region, fungal
66222	214336	Short-chain dehydrogenase/reductase	metabolism	s	725	Reductases with broad range of substrate specificities	adh-short		16491	oxydoreductase activity	2198	Short-chain dehydrogenase/reductase SDR
111696	111696	endo-1,4-glucanase	glycoside hydrolase	s			Glyco-hydro-61	candidate b-glycosidase related to endo-1,4-glucanase; similar to T. reesei CEL61b (GenBank acc. no. AAP57753)
51211	51211	acetyl xylan esterase	glycoside hydrolase	s			cutinase	candidate acetyl xylan esterase; CBM1 at C-term; similar to T. reesei AXE1 (GenBank acc. no. Q99034)	3824	catalytic activity	8262	Lipase, active site
8282	8282	xylanase	glycoside hydrolase	s			Glyco-hydro-11	candidate xylanase	4553	hydrolase activity, hydrolyzing O-glycosyl compounds	1137	Glycoside hydrolase, family 11
maize
59892	152027	a-L-arabinofuranosidase	glycoside hydrolase	s			Glyco-hydro 62	candidate a-L-arabinofuranosidase; contains CBM1 at C-term	4553	hydrolase activity, hydrolyzing O-glycosyl compounds	254	Cellulose-binding region, fungal
28149	28149	endoglucanase	glycoside hydrolase	s			Glyco-hydro 12, Concavalin A-like lectins/glucanases	candidate endoglucanase	8810	cellulase activity	2594	Glycoside hydrolase, family 12
28407	28407		no annotation					HYPOTHETICAL	4024	alcohol dehydrogenase activy, zinc-dependent	2085	Zinc-containing alcohol dehydrogenase superfamily
46158	46158	oxidoreductase	metabolism	s	1205	Predicted dehydrogenase	SDR family/GDHRDH		16491	oxidoreductase activity	2198	Short-chain dehydrogenase/reductase SDR
43018	43018	MFS transporter	transporters	s	255	Synaptic vesicle transporter SVOP and related transporters (MFS)	MFS		5215	transporter activity	7114	major facilitator superfamily
51738	51738	oxidoreductase	metabolism	s	1205	Predicted dehydrogenase	sdr fam, GDHRDH		16491	oxidoreductase activity	2198	Short-chain dehydrogenase/reductase SDR
58297	58297	oxidoreductase	metabolism	s	1208	Dehydrogenases with different specificities (related to short-chain alcohol dehydrogenases)	sdr fam, GDHRDH		16491	oxidoreductase activity	2198	Short-chain dehydrogenase/reductase SDR
46230	46230	oligopeptide transporter	transporters		2262	Sexual differentiation process protein ISP4	OPT sfam
86039	86039	cinnamoyl-CoA reductase	metabolism	s	1502	Flavonol reductase/cinnamoyl-CoA reductase			3824	catalytic activity	1509	NAD-dependent epimerase/dehydratase
15684	150035	chitinase	metabolism	s	4701	Chitinase
28956	28956	Zn oxidoreductase	metabolism		1198	Zinc-binding oxidoreductase	adh-zinc-N		3824	catalytic activity	16040	NAD(P)-binding
69036	69036	Zn alcohol dehydrogenase	metabolism		23	Alcohol dehydrogenase, class V	ADH-zinc-N		4024	Zinc-containing dehydrogenase activity, zinc-dependent	2085	Zinc-containing alcohol dehydrogenase
17705	230434	SSP	SSP	s
32526	144910		no annotation	s
61923	61923		no annotation	s
65505	65505	xylanase	glycoside hydrolase	s			Glyco-hydro-11	candidate xylanase	4553	hydrolase activity, hydrolyzing O-glycosyl compounds	1137	Glycoside hydrolase, family 11
21923	111987	TvInv invertase	glycoside hydrolase		228	Beta-fructofuranosidase (invertase)	Glyco-hydro 32	candidate b-glycosidase related to invertase	4553	hydrolase activity, hydrolyzing O-glycosyl compounds	1362	Glycoside hydrolase, family 32
30331	30331	peptidase	metabolism				SCYTLDPTASE, peptidase-A4		4190	aspartic-type endopeptidase activity	250	Peptidase G1, eqolisin
46238	46238	oxidoreductase	metabolism		1208	Dehydrogenases with different specificities (related to short-chain alcohol dehydrogenases)	GDHRDH/adh-short		16491	oxidoreductase activity	2347	Glucose/ribitol dehydrogenase
42143	42143	galacto-b-D-galactanase	glycoside hydrolase	s	496	Beta-galactosidase		candidate b-galactosidase/ galacto-b-D-galactanase; similar to T. reesei BGA1 (GenBank acc. no. CAD70669)	4565	beta-galactosidase activity	1944	Glycoside hydrolase, family 35
31802	31802	Projectin/twitchin and related proteins	metabolism	s	613	Projectin/twitchin and related proteins
66233	66233	MFS sugar transporter	transporters		254	Predicted transporter MFS	sugar-tr, SP, MFS		5351	carbohydrate transport	3663	Sugar transporter
16020	196763	(Trans)glycosidases	metabolism	s			(Trans)glycosidases
54807	54807	Zn dehydrogenase	metabolism		24	Sorbitol dehydrogenase	ADH-zinc-N		4024	alcohol dehydrogenase activity, zinc-dependent	2085	Zinc-containing alcohol dehydrogenase family
59138	117962	Intradiol ring-cleavage dioxygenase	metabolism	s			dioxygenase		16702	oxidoreductase activity, acting on single donors with incorporation of molecular oxygen, incorporation of two atoms of oxygen	15889	Intradiol ring-cleavage dioxygenase, core
62426	62426	hydrolase	metabolism		3043	Predicted hydrolase related to dienelactone hydrolase	DLH/alpha/beta-hydrolases		16787	hydrolase activity	2925	Dienelactone hydrolase
46167	46167	MFS transporter	transporters		2533	Permease of the major facilitator superfamily	mfs		5215	transporter activity	7114	major facilitator superfamily
64985	64985	oxidoreductase	metabolism		1575	Voltage-gated shaker-like K+ channel, subunit beta/KCNAB	Aldo-ket-red, sp-Q9RS66-deira-Q9RS66		16491	oxidoreductase activity	1395	Aldo/keto reductase
70886	151663	b-glucosidase	glycoside hydrolase	s			Glyco-hydro-3	candidate b-glucosidase	4553	hydrolase activity, hydrolyzing O-glycosyl compounds	1764	Glycoside hydrolase, family 3, N-terminal
32790	168068	heme-binding	metabolism		20037	heme binding	NIR-SIR, Fer2		16491	oxidoreductase activity	5806	Rieske[eFe-2S] region
92820	216529	oxidoreductase	metabolism		725	Reductases with broad range of substrate specificities	adh-short		16491	oxidoreductase activity	2198	Short-chain dehydrogenase/reductase SDR
60644	200809	Zn metallopeptidase	metabolism	s			Zinc protease		8237	metallopeptidase activity	6025	Peptidase M, neutral zinc metallopeptidases, zinc-binding site
46577	46577	a-galactosidase	glycoside hydrolase	s			Melibiase	candidate a-galactosidase; similar to T. reesei AGL2 (GenBank acc. no. CAA93245)	4553	hydrolase activity, hydrolyzing O-glycosyl compounds	111	Glycoside hydrolase, clan GGH-D
53036	53036	a-L-arabinofuranosidase	glycoside hydrolase	s	4297	C-type lectin	AbfB	candidate a-L-arabinofuranosidase; CBM 42 at C-term; similar to T. reesei ABF1 (GenBank acc. no. Q92455)	46556	alpha-N-arabinofuranosidase activity	7934	Alpha-L-arbinofuranosidase B
29467	179915	FAD/NAD(P)-binding	metabolism	s	1399	Secondary metabolites biosynthesis, transport and catabolism		FAD/NAD(P)-binding, Prokar-Lipoprotein
65000	65000	oxidoreductase	metabolism		725	Reductases with broad range of substrate specificities	adh-short		16491	oxidoreductase activity	2347	Glucose/ribitol dehydrogenase
48760	48760		no annotation
48966	48966	a-L-arabinofuranosidase	glycoside hydrolase	s			Glyco-hydro-62	candidate a-L-arabinofuranosidase; similar to T. reesei ABF2 (GenBank acc. no. AAP57750)			5193	Glycoside hydrolase, family 62
6898	119290	hypothetical	no annotation					HYPOTHETICAL
44488	135160	C-type lectin	secreted protein 474aa	s	4297	C-type lectin
45299	45299	oxidoreductase	metabolism		1575	Voltage-gated shaker-like K+ channel, subunit beta/KCNAB	Aldo ket red		16491	oxidoreductase activity	1395	Aldo/keto reductase
40045	40045	oxidoreductase	metabolism		1208	Dehydrogenases with different speficities (related to short-chain alcohol dehydrogenases)	adh-short		16491	oxidoreductase activity	2347	Glucose/ribitol dehydrogenase
81244	81244	oxidoreductase	metabolism	s	2741	Dimeric dihydrodiol dehydrogenase	GFO-IDH-MocA		16491	oxidoreductase activity	683	Oxidoreductase, N-terminal
57302	57302	S-adenosyl-L-methionine-dependent methyltransferases	metabolism		1269	SAM-dependent methyltransferases	Met-trans		8757	S-adenosylmethionine-dependent methyltransferase activity	51	SAM (and some other nucleotide) binding motif
52895	151988	a-glycosidase	glycoside hydrolase	s	2366	Alpha-D-galactosidase (melibiase)	Glhydrlase27, melibiase	candidate a-glycosidase distantly related to a-galactosidase; contains CBM35	4553	Hydrolase activity, hydrolyzing O-glycosyl compounds	111	Glycoside hydrolase, clan GH-D
46824	46824	b-1,6-glucanase	glycoside hydrolase	s	2566	Beta-glucocerebrosidase	Glyco-hydro-30	candidate b-1,6-glucanase; similar to T. harzianum BGN16.3 (GenBank qcc. no. Q8J0I9)	4348	Glucosylceramidase activity	1139	Glycoside hydrolase, family 30
64999	64999	oxidoreductase	metabolism		1575	Voltage-gated shaker-like K+ channel, subunit beta/KCNAB	Aldo-ket-red		16491	oxidoreductase activity	1395	Aldo/keto reductase
45154	45154		no annotation
43902	194030	MFS transporter	transporters				MFS general substrate transporter
31265	31265		no annotation					HYPOTHETICAL
62442	62442		no annotation
37013	190418	ABC transporter	transporters	s	54	Multidrug resistance associated protein/mitoxantrone resistance protein ABC superfamily	ABC transporter		4009	ATP-binding cassette (ABC) transporter activity	3439	ABC transporter
28394	191329	MFS transporter	transporters		252	Inorganic ion transport and metabolism	Sugar transport MFS		5215	transporter activity	5828	General substrate transporter
62774	62774	kinase; NAD(P)-binding Rossmann-fold	metabolism	s	4039	Serine/threonine kinase TIP30/CC3	NAD(P)-binding Rossmann-fold		3824	catalytic activity	16040	NAD(P)-binding
43965	43965	oxidoreductase	metabolism		1575	Voltage-gated shaker-like K+ channel, subunit beta/KCNAB	ALDketrdtase/Aldo ket red		16491	oxidoreductase activity	1395	Aldo/keto reductase
77195	77195	b-1,3-exoglucanase	glycoside hydrolase	s				candidate b-1,3-exoglucanase
40256	40256	MFS sugar transporter	transporters	s	254	Predicted transporter MFS	Sugar transport MFS SP		5351	sugar porter activity	3663	Sugar transporter
69846	69846	MFS sugar transporter	transporters		254	Predicted transporter MFS	sugar-tr		5351	sugar porter activity	3663	Sugar transporter
28190	28190	sugar transporter	transporters		254	Predicted transporter MFS	Sugar transport		5351	sugar porter activity	3663	Sugar transporter
26981	59409	xylanase	glycoside hydrolase	s			Glyco-hydro11	candidate xylanase; similar to T. reesei XYN1	4553	hydrolase activity, hydrolyzing O-glycosyl compounds	1137	Glycoside hydrolase, family 11
32748	32748	MFS sugar transporter	transporters	s	254	Predicted transporter MFS	Sugar transport MFS		5351	sugar porter activity	3663	Sugar transporter
53212	191924	Zn cluster transcription factor	regulation				Zn-clus		3700	transcription factor activity	1138	Fungal transcriptional regulatory protein, N-terminal
53060	53060	SSP	SSP	s				predicted small secreted cysteine-rich protein
58312	193511	Cytochrome P450 CYP2 subfamily	metabolism	s	156	Cytochrome P450 CYP2 subfamily	p450		4497	monooxygenase activity	2401	E-class P450, group I
78757	78757		no annotation	s
49315	49315	esterase	metabolism				esterase		3824	catalytic activity	379	Esterase/lipase/thioesterase
69939	69939	peptidase	metabolism	s	1114	Tripeptidyl peptidase II	peptidase S-8		4289	subtilase activity	209	Peptidase S8 and S53, subtilisin, kexin, sedolisin
37563	220854		no annotation					HYPOTHETICAL
38237	211025	transporter	transporters		2615	Permease of the major facilitator superfamily	sugar transporter MFS		15520	tetracycline:hydrogen antiporter activity	1958	Tetracycline resistance protein
61794	129925		no annotation	s
68860	68860	SSP	SSP	s				predicted small secreted cysteine-rich protein
79352	79352	oxidoreductase	metabolism		1575	Voltage-gated shaker-like K+ channel, subunit beta/KCNAB	aldo-ket-red		16491	oxidoreductase activity	1395	Aldo/keto reductase
53100	191936	MFS sugar transporter	transporters	s	254	Predicted transporter MFS	sugar tr, MFS		5215	transporter activity	5828	General substrate transporter
58451	204554	oxidoreductase	metabolism		1208	Dehydrogenases with different specificities (related to short-chain alcohol dehydrogenases)	adh-short		16491	oxidoreductase activity	2347	Glucose/ribitol dehydrogenase
63798	63798	oxidoreductase	metabolism		1208	Dehydrogenases with different specificities (related to short-chain alcohol dehydrogenases)	adh-short		16491	oxidoreductase activity	2347	Glucose/ribitol dehydrogenase
43979	158061	Kinesin light chain	metabolism		1840	Kinesin light chain	NB-ARC, TPR repeat		5524	ATP binding	2182	NB-ARC
53438	53438	S-adenosyl-L-methionine-dependent methyltransferases	metabolism				SAM BIND, S-adenosyl-L-methionine-dependent methyltransferases		8757	S-adenosylmethionine-dependent methyltransferase activity	51	SAM (and some other nucleotide binding motif)
46692	46692	b-1,3-exoglucanase	glycoside hydrolase		4157	beta-1,6-N-acetylglucosaminyltransferase, contains WSC domain	WSC	candidate b-1,3-exoglucanase; similar to T. harzianum b-1,3-exoglucanase (GenBank acc. no. CAA05375) and T. asperellum (ABY19519)
47807	224321	MFS sugar transporter	transporters		254	Predicted transporter MFS	sugar Tr, MFS		5351	sugar porter activity	3663	sugar transporter
7943	52707	polysaccharide lyase	metabolism	s			Alginate-lyase2, Concanavalin A-like lectins/glucanases	candidate polysaccharide lyase distantly related to alginate lyase
84807	84807	phosphoglycerate dehydrogenase	metabolism		68	D-3-phosphoglycerate dehydrogenase, D-isomer-specific 2-hydroxy acid dehydrogenase superfamily	2-Hacid-dh, ACT, PGDH		4617	phosphoglycerate dehydrogenase activity	6236	D-3-phosphoglycerate dehydrogenase
52534	52534	phospholipase D	metabolism				PLDc		3824	catalytic activity	1736	Phospholipase D/Transphosphatidylase
59079	59079	Cytochrome P450 CYP3/CYP5/CYP6/CYP9	metabolism		158	Cytochrome P450 CYP3/CYP5/CYP6/CYP9 subfamilies	p450		4497	monooxygenase activity	2401	E-class P450, group I
69649	69649	Six-hairpin glycosidase-like	metabolism	s			uncharacterized conserved protein, Six-hairpin glycosidases	candidate a-glycosidase related to a-1,2-L-fucosidase	3824	catalytic activity	8928	Six-hairpin glycosidase-like
24347	195287	FTR1 Fe permease	iron acquisition	s			FTR1		16020	membrane	4923	Iron permease FTR1
77781	210042	FAD oxidase	metabolism	s	1231	Proteins containing the FAD binding domain	FAD binding 4		6118	electron transport	6094	FAD linked oxidase, N-terminal
62760	175739	NAD(P)-binding Rossmann-fold	metabolism				NAD(P)-binding Rossmann-fold		3824	catalytic activity	16040	NAD(P)-binding
36225	36225	lipase	metabolism	s	4569	Predicted lipase	Lipase-3		4806	triacylglycerol lipase activity	2921	Lipase class 3
78763	78763	peptidase	metabolism		1339	Aspartyl protease	ASP		4190	aspartic-type endopeptidase activity	1969	Peptidase aspartic, active site
46444	171840	oxidoreductase	metabolism		1575	Voltage-gated shaker-like K+ channel, subunit beta/KCNAB	Aldo ket red		16491	oxidoreductase activity	1395	Aldo/keto reductase
8615	209270	epoxide hydrolase	metabolism	s	4178	soluble epoxide hydrolase	Abhydrolase, Epoxhydrolase, Esterase		3824	catalytic activity	639	Epoxide hydrolase
70901	70901	polysaccharide lyase	metabolism	s				candidate polysaccharide lyase
57864	57864	Zn alcohol dehydrogenase	metabolism		23	Alcohol dehydrogenase, Class V	ADH-zinc-N		4024	alcohol dehydrogenase activity, zinc-dependent	2085	Zinc-containing alcohol dehydrogenase family
83765	83765		no annotation	s
58665	58665	oxidoreductase	metabolism		1208	Dehydrogenases with different specificities (related to short-chain alcohol dehydrogenases)	adh-short		16491	oxidoreductase activity	2347	Glucose/ribitol dehydrogenase
31123	190071	cytochrome P450 CYP2 subfamily	metabolism	s	156	Cytochrome P450 CYP2 subfamily	p450		4497	monooxygenase activity	2401	E-class P450, group I
42326	161600	vesicle trafficking	regulation		1786	Lysosomal traficking regulator LYST and related BEACH and WD40 repeat proteins		beach, WD repeats
3412	191425	MFS transporter	transporters	s	254	Predicted transporter MFS	MFS		5215	transporter activity	7114	major facilitator superfamily
33614	141500	P-loop containing nucleoside triphosphate hydrolases	metabolism		4658	Apoptotic ATPase	P-loop containing nucleoside triphosphate hydrolases
53024	53024	oxidoreductase	metabolism		725	Reductases with broad range of substrate specificities	sdr fam, GDHRDH		16491	oxidoreductase activity	2198	Short-chain dehydrogenase/reductase SDR
36758	190581	transporter	transporters		252	Inorganic phosphate transporter	Sugar transport		5215	transporter activity	5828	General substrate transporter
45070	194484	cinnamoyl-CoA reductase	metabolism	s	1502	Flavonol reductase/cinnamoyl-CoA reductase	NAD(P)-binding-Rossmann-fold		3824	catalytic activity	16040	NAD(P)-binding
76590	76590	a-galactosidase	glycoside hydrolase		2366	Alpha-D-galactosidase (melibiase)	sp-093816, Meibiase	candidate a-galactosidase; similar to T. reesei AGL1 (GenBank acc. no. CAA93244)	5509	calcium ion binding	2048	Calcium-binding EF-hand
62314	62314	exonuclease	metabolism		2248	3'-5' exonuclease	Exonuc-X-T, EXOIII		4527	exonuclease activity	6055	Exonuclease
90966	90966	Cytochrome P450 CYP2 subfamily	metabolism	s	156	Cytochrome P450 CYP2 subfamily	p450		4497	monooxygenase activity	2401	E-class P450, group I
69251	69251	SSP	SSP	s				predicted small secreted cysteine-rich protein
34881	34881		no annotation					HYPOTHETICAL
19266	19266	CFEM	SSP	s			CFEM	predicted small secreted cysteine-rich protein, GPI anchored CFEM domain protein
10219	59553	sterol glucosyltransferase	metabolism		1192	UDP-glucuronosyl and UDP-glucosyl transferase	PH, GRAM, Glyco-transf 28	candidate sterol glucosyltransferase	16758	transferase activity, transferring hexosyl groups	4276	Glycosyl transferase, family 28
58449	58449	(GMC oxidoreductase	metabolism	s	1238	Glucose dehydrogenase/choline dehydrogenase/mandelonitrile lyase (GMC oxidoreductase family)	GMC oxred		50660	FAD binding	7867	GMC oxidoreductase
81563	81563	b-glycosidase	glycoside hydrolase	s				candidate b-glycosidase related to b-1,3-glucanase
50736	50736	NUDIX hydrolase	metabolism		3904	Predicted hydrolase RP2 (NUDIX/MutT superfamily)	nudix, HMMP fam		16787	hydrolase activity	86	NUDIX hydrolase, core
89752	89752	peptidase	metabolism	s	1339	Aspartyl protease			4190	aspartic-type endopeptidase activity	1969	Peptidase aspartic, active site
53963	53963	oxidoreductase	metabolism		4169	15-hydroxyprostaglandin dehydrogenase and related dehydrogenases	adh-short		16491	oxidoreductase activity	2198	Short-chain dehydrogenase/reductase SDR
88637	88637	Glycolate oxidase	metabolism		538	Glycolate oxydase	cyt-b5, FMN enzymes		16491	oxidoreductase activity	262	FMN-dependent alpha-hydroxy acid dehydrogenase
81434	81434	peptidase	metabolism	s	1339	Aspartyl protease	Asp		4194	Pepsin A activity	1461	Peptidase A1, pepsin
59311	193605	oxidoreductase	metabolism		68	D-3-phosphoglycerate dehydrogenase, D-isomer-specific 2-hydroxy acid dehydrogenase superfamily	adh-short, 2H-acid-dh-C		16616	oxidoreductase activity, acting on the CH-OH group of donors, NAD or NADP as acceptor	6140	D-isomer specific 2-hydroxyacid dehydrogenase, NAD-binding
36024	36024	glutamine amidotransferase-like	metabolism	s			Class I glutamine amidotransferase-like	HYPOTHETICAL
35687	188355	transcription factor	regulation				Fungal trans		3677	DNA binding	7219	Fungal specific transcription factor
59338	59338	Glutathione S-transferase	metabolism	s	1695	Glutathione S-transferase	GST-N, GST-C
83020	83020	oxidoreductase	metabolism	s	1014	17 beta-hydroxysteroid dehydrogenase type 3, HSD17B3	adh-short		16491	oxidoreductase activity	2347	Glucose/ribitol dehydrogenase
60427	60427	ribonuclease	metabolism	s			Ribonuclease		4521	endoribonuclease activity	26	Guanine-specific ribonuclease N1 and T1
87441	87441	S-adenosylmethionine-dependent methyltransferase	metabolism		1269	SAM-dependent methyltransferases	MET-trans, SAM-bind		8757	S-adenosylmethionine-dependent methyltransferase activity	51	SAM (and some other nucleotide) binding motif
91392	91392	oxidoreductase	metabolism		1611	Predicted short chain-type dehydrogenase	adh-short		16491	oxidoreductase activity	2198	Short-chain dehydrogenase/reductase SDR
49834	49834	peptidase	metabolism				peptidase, transglutaminase		4190	aspartic-type endopeptidase activity	250	Peptidase A4, scytalidopepsin B
tomato
9695	9695	Zn cluster transcription factor	regulation				Zn-clus, FungalZnCYS		3700	transcription factor activity	1138	Fungal transcriptional regulatory protein, N-terminal
11584	147314	ferric reductase	Fe metabolism	s	39	Ferric reductase, NADH/NADPH oxidase and related proteins	Ferric reduct		16491	oxidoreductase activity	2916	Ferric reductase-like transmembrane component
14091	148321	Amidase	metabolism	s	1211	Amidases	Amidase		4040	amidase activity	120	Amidase
14802	215640	RhoA GTPase effector	regulation		1924	RhoA GTPase effector DIA/Diaphanous
17045	17045		no annotation
19757	19757	hydrophobin	SSP	s			hydrophobin	hydrophobin
23531	53160	b-glycosidase	glycoside hydrolase		2566	Beta-glucocerebrosidase		candidate b-glycosidase distantly related to xylanase	4348	glucosylceramidase activity	1139	Glycoside ydrolase, family 30
28471	28471	a-glycosidase	glycoside hydrolase	s			glyco-hydro 76	candidate a-glycosidase	4721	protein phosphatase activity	387	Tyrosine specific protein phosphatase and dual specificity protein phosphatase
28760	230590	het incompat domain, annexin	regulation				HET, ANNEXIN		5509	calcium ion binding	1464	Annexin
29366	29366	b-xylosidase	glycoside hydrolase	s			glyco-hydro 3	candidate b-xylosidase; similar to T. reesei BXL1 (GenBank acc. no. CAA93248)	4553	hydrolase activity, hydrolyzing O-glycosyl compounds	1764	Glycoside hydrolase, family 3, N-terminal
30080	190204	soluble quinoprotein glucose dehydrogenase	metabolism	s			soluble quinoprotein glucose dehydrogenase		3824	catalytic activity	11041	Soluble quinoprotein glucose dehydrogenase
33309	33309	oxidoreductase	metabolism		3798	Predicted Zn-dependent hydrolase (beta-lactamase superfamily)	Metallo-hydrolase/oxidoreductase
33447	33447	a-glycosyltransferase	metabolism		1111	N-acetylglucosaminyltransferase complex, subunit PIG-A/SPT14, required for phosphatidylinositol biosynthesis/Sulfolipid synthase	Glycose transf 1	candidate a-glycosyltransferase; contains transmembrane region	9058	biosynthesis	1296	Glycosyl transferase, group 1
33980	175834	cadherin like	metabolism	s			Exo-endo-phos/Cadherin-like/Dnase I-like		5509	calcium ion binding	15919	Cadherin-like
34676	34676	MFS sugar transporter	transporters		254	Predicted transporter (MFS)	sugar tr, SP, MFS		5351	sugar porter activity	3663	Sugar transporter
35658	35658	phosphodiesterase	metabolism	s	3770	Acid sphingomyelinase and PHM5 phosphate metabolism protein	metallophos, phospho ester		4767	sphingomyelin phosphodiesterase activity	11160	sphingomyelin phosphodiesterase
35984	188514	heme oxygenase	metabolism		4480	Heme oxygenase	Heme oxygenase-like
36222	36222	peroxidase	metabolism				aldolase II		4601	peroxidase activity	2016	Haem peroxidase, plant/fungal/bacterial
36517	220752	Tm domains, could be transport	transporters	s			sp YCQo yest P25613, HMMP fam/Frp1-Fun34-YaaH		16020	membrane	791	GPR1/FUN34/yaaH
36778	36778	flavoprotein monooxygenase	metabolism	s	3855	Monooxygenase involved in coenzyme Q (ubiquinone) biosynthesis	Monooxygenase, FAD-binding		4497	monooxygenase activity	733	Flavoprotein monooxygenase
36878	208791	Na+/H+ exchanger	transporters		1650	Predicted K+/H+-antiporter	HTH-LYSR family/Na-H-Exchanger		15299	solute: hydrogren antiporter activity	6153	Sodium/hydrogen exchanger
37375	169108	Calcium-dependent phosphotriesterase	metabolism	s			Calcium-dependent phosphotriesterase
38292	118089	Perixisomal NUDIX hydrolase	metabolism	s	3069	Perixisomal NUDIX hydrolase	NUDIX		16787	hydrolase activity	86	NUDIX hydrolase, core
39606	39606	Zn cluster transcription factor	regulation				Zn clus, GAL4, ZN2-cy6-fungal-2		3700	transcription factor activity	1138	Fungal transcriptional regulatory protein, N-terminal
39752	115012	phosphatase	metabolism	s			Acid-phosphat-A/Phosphoglycerate mutase-like		3993	acid phosphatase activity	560	histidine acid phosphatase
42536	42536	endoglucanase	glycoside hydrolase	s			glyco-hydro 12/Concavalin A-like lectins/glucanases	candidate endoglucanase	8810	cellulase activity	2594	Glycoside hydrolase, family 12
43891	43891	MFS sugar transporter	transporters		254	Predicted transporter (MFS)	Sugar tr, SP, MFS		5351	sugar porter activity	3663	Sugar transporter
47828	47828	polyketide synthetase	metabolism		1202	Animal-type fatty acid synthase and related proteins	ADH-zincN, ketoacyl syt	Polyketide synthase, putative	3824	catalytic activity	794	Beta-ketoacyl synthase
47880	47880	transferase	metabolism	s			transferase
50177	50177	thiolase	metabolism		1406	Peroxisomal 3-ketoacyl-CoA-thiolase P-44/SCP2	thiolase		3824	catalytic activity	16039	Thiolase-like
50852	50852	a-glycosidase	glycoside hydrolase	s			Six-hairpin glycosidase-like	candidate a-glycosidase	3824	catalytic activity	8928	Six-hairpin glycosidase-like
51072	171010	b-glycosidase	glycoside hydrolase	s				candidate b-glycosidase distantly related to b-1,3-glucanase
51095	51095	polygalacturonase	glycoside hydrolase	s			glyco-hydro 28	polygalacturonase activity	4650	polygalacturonase activity	743	Glycoside hydrolase, family 28
51356	51356		no annotation
51438	196575		no annotation
51664	51664	Multicopper oxidase 1	metabolism	s			Multicopper oxidase 1		5507	copper ion binding	1117	Multicopper oxidase, type 1
53247	216175	chaperone	metabolism				DJ-1-PfpI/Chaperone HchA/Class I glutamine amidotransferase-like
54057	54057	oxidoreductase	metabolism	s	1201	Hydroxysteroid 17-beta dehydrogenase 11	adh-short		16491	oxydoreductase activity	2198	Short-chain dehydrogenase/reductase SDR
54537	54537	GMC oxidoreductase	metabolism		1238	Glucose dehydrogenase/choline dehydrogenase/mandelonitrile lyase (GMC oxidoreductase family)	GMC oxred		5489	electron transporter activity	345	Cytochrome c heme-binding site
54567	54567	Cell cycle-associated protein Mob1-1	regulation		440	Cell cycle-associated protein Mob1-1	Mob1-phocein		5515	protein binding	5301	Mob1/phocein
54743	167449	peptidase	metabolism	s	2195	Transferrin receptor and related proteins containing the protease-associated (PA) domain	PA, peptidase M28		8233	peptidase activity	3137	Protease-associated PA
54832	54832	Thymidylate synthase	metabolism		673	Thymidylate synthase	thymidylat-synt		4799	thymidilate synthase activity	398	thymidilate synthase
56618	210987	3-isopropylmalate dehydrogenase	metabolism		786	3-isopropylmalate dehydrogenase	Iso-dh, IeuB		3862	3-isopropylmalate dehydrogenase activity	4429	3-isopropylmalate dehydrogenase
56652	56652	xylanase	glycoside hydrolase	s			glyco-hydro 10	candidate xylanase	4553	hydrolase activity, hydrolyzin O-glycosyl compounds	1000	Glycoside hydrolase, family 10
57290	57290	dehydrogenase	metabolism	s	409	Predicted dehydrogenase	NAD-binding-2/6-phosphogluconate dehydrogenase C-terminal		8442	3-hydroxyisobutyrate dehydrogenase activity	2204	Hydroxyacid dehydrogenase/reductase
57696	210109	Cytochrome P450 CYP4/CYP19/CYP26	metabolism	s	157	Cytochrome P450 CYP4/CYP19/CYP26 subfamilies	P450		4497	monooxygenasae activity	2401	E-class P450, group I
58266	58266	MFS transporter	transporters		2533	Permease of the MFS	MFS		5215	transporter activity	7114	Major facilitator superfamily
58602	209784	Six-hairpin glycosidases	glycoside hydrolase	s			DUF1680/Six-hairpin glycosidases		3824	catalytic activity	8928	Six-hairpin glycosidases
59192	59192	Ca2+ transporting ATPase	transporters		202	Ca2+ transporting ATPase	ATPase	hypothetical Cation transporting ATPase, putative Ca2+ pump	3824	catalytic activity	5834	Haloacid dehalogenase-like hydrolase
60255	60255	SSP	SSP	s				predicted small secreted cysteine-rich protein
60588	230606		no annotation
61403	61403	b-mannanase	glycoside hydrolase	s			cellulase	candidate b-mannanase; CBM1 at C-term	4553	hydrolase activity, hydrolyzing O-glycosyl compounds	254	Cellulose-binding region, fungal
61616	137866	3'-5' exonuclease	metabolism		2405	Predicted 3'-5-exonuclease	3'-5' exonuclease		8408	3'-5' exonuclease activity	2562	3'-5' exonuclease
62453	62453	SAM-dependent methyltransferases	metabolism		1269	SAM-dependent methyltransferases	CMAS, SAM-bind, MET-trans		8825	cyclopropane-fatty-acyl-phospholipid synthase activity	3333	Cyclopropane-fatty-acyl-phospholipid synthase
65612	65612		no annotation
66126	66126	SSP	SSP	s				predicted small secreted cysteine-rich protein
66133	227023	a-glycosyltransferase	metabolism		1050	Trehalose-6-phosphate synthase component TPS1 and related subunits	Glyco-transf-20	candidate a-glycosyltransferase distantly related to a,a-trehalose-phosphate synthase; contains transmembrane regions	3825	alpha,alpha-trehalose-phosphate synthase (UDP-forming) activity	1830	Glycosyl transferase, family 20
66224	205880	metalloprotease domain	metabolism	s			zinc protease, pancreatic hormone1		5179	hormone activity	1955	Pancreatic hormone
67053	67053	small secreted 2C	small secreted 2C	s
69343	154173	Glutathione-dependent formaldehyde-activating, GFA	metabolism				DUF636, TONB-DEPENDENT-REC-1		16846	carbon-sulfur lyase activity	6913	Glutathione-dependent formaldehyde-activating, GFA
70489	70489		no annotation
73979	73979	secreted defense related?	secreted small 338aa	s	1726	HVA22/DP1 gene product-related proteins	TB2-DP1-HVA22
74123	74123	b-glucosidase	glycoside hydrolase		626	Beta-glucosidase, lactase phlorizinhydrolase, and related proteins	Glyco-hydro-1	candidate b-glucosidase	4453	hydrolase activity, hydrolyzing O-glycosyl compounds	1360	Glycoside hydrolase, family 1
78848	78848	MFS sugar transporter	transporters		254	Predicted transporter (MFS)	sugar tr, SP, MFS		5351	sugar porter activity	3663	Sugar transporter
79510	79510	Amidohydrolase 2	metabolism				Amidohydro-2		3824	catalytic activity	6992	Amidohydrolase 2
81642	209253	Zn cluster transcription factor	regulation				fungal Zn cys, Zn-clus, GAL4		3700	transcription factor activity	1138	Fungal transcriptional regulatory protein, N-terminal
86324	86324	SSP	SSP	s			PalI	predicted small secreted cysteine-rich protein	9268	response to pH	14850	Signal transduction response regulator, pH-responsive, PalI/Rim9
110531	110531	NUDIX hydrolase, core	metabolism				NUDIX		16787	hydrolase activity	86	NUDIX hydrolase, core
111079	215292	chaperone HSP20	metabolism		710	Molecular chaperone (small heat-shock protein Hsp26/Hsp42)	HSP20-like chaperones	hypothetical hsp23, small heat shock protein
111995	111995	SSP	SSP	s				predicted small secreted cysteine-rich protein
qPCR data
Rubio et al. 2012
Samolski et al. 2009
