# Supplementary material for: Host-specific transcriptomic pattern of Trichoderma virens during interaction with maize or tomato roots
Source: BMC Genomics. 2015 Jan 22;16(1):8. doi: 10.1186/s12864-014-1208-3 (PMC4326404; doi:10.1186/s12864-014-1208-3)
Supplement: Additional file 4: Table S3. — Annotated list of genes significantly regulated in interaction with maize or tomato (from Additional file 3: Table S2), which also satisfy the criterion of (maize + Tv) significantly different from (tomato + Tv) at an adjusted Benjamini-Hochberg probability of P < 0.05, calculated using CyberT. In the bar graph at the right, the ratios are plotted on a log10 scale (horizontal axis), ordered according to the gene list (vertical axis). [file 12864_2014_1208_MOESM4_ESM.xlsx]

## Sheet: Sheet1
ID v1	annotation							category		fold
30080	quinoprotein glucose dehydrogenase 190204 v2, secreted							metabolism		60.907
67053	small secreted 2C							small secreted		38.6443
57290	6-phosphogluconate dehydrogenase, secreted							metabolism		14.7248
59192	Ca2+ transporting ATPase							metabolism		11.8048
35984	heme oxygenase 188594 v2							metabolism		11.7833
90504	cellobiohydrolase GH7 cellulase							glycosyl hydrolase		8.47478
14091	Amidase, 148321 v2, secreted							metabolism		6.53229
58602	six-hairpin glycosidase,DUF1680 209784 v2, secreted							glycosyl hydrolase		4.94819
62453	cyclopropane synthase, SAM-dependent methyltransferases							metabolism		4.4576
86018	small secreted no Cys, prefoldin domain C terminal							small secreted		1.94128
86324	SSP? v2 - 4 TM, Pal I - like?							metabolism		2.52379
91392	oxidoreductase short chain, no signal peptide							metabolism		3.99771
19266	SSP CFEM domain							small secreted		4.16635
88637	cytochrome b5-like							metabolism		4.29564
89752	secreted aspartic protease							metabolism		4.33087
60427	secreted guanyl-specific ribonuclease							metabolism		4.52289
45299	similarity to aryl-alcohol dehydrogenase, not secreted							metabolism		6.33038
61794	small secreted conserved 129925 v2							small secreted		6.36571
62760	NAD(P)-binding Rossmann-fold, 175739 v2							metabolism		6.71182
15684	hypothetical, secreted, KOG chitinase but no homology, 150035 v2							metabolism		9.66294
24347	FTR1 Fe permease 195287 v2							metabolism		9.71791
61923	small secreted 3 cys, has some partially-repetitive looking repeats							small secreted		9.90268
70901	polysaccharide lyase, secreted, family 7							glycosyl hydrolase		10.256
36225	lipase secreted							metabolism		13.2136
33614	nucleoside triphosphate hydrolases KOG apoptotic ATPase 141500 v2							metabolism		19.0858
52534	phospholipase D, no signal peptide							metabolism		22.7905
7943	polysaccharide lyase, secreted, family 7, lectin-like 52707 v2							glycosyl hydrolase		25.4924
53100	MFS sugar transporter, 191936 v2							transport		29.2832
17705	SSP 230434 v2							small secreted		33.2235
58297	oxidoreductase short chain, secreted							metabolism		38.0346
64999	oxidoreductase, similarity to aldehyde reductases, no signal P							metabolism		41.1246
86039	secreted, dihydroflavonol reductases; KOG cinnamoyl-CoA reductase							metabolism		64.1109
51738	oxidoreductase short chain, secreted							metabolism		88.0715
21923	TvInv invertase, GH family 32, 111987 v2							glycosyl hydrolase		141.71
46158	oxidoreductase short chain,secreted							metabolism		196.135
